# Supplementary material for: Five long non-coding RNAs establish a prognostic nomogram and construct a competing endogenous RNA network in the progression of non-small cell lung cancer
Source: BMC Cancer. 2021 Apr 23;21:457. doi: 10.1186/s12885-021-08207-7 (PMC8067646; doi:10.1186/s12885-021-08207-7)
Supplement: Supplementary file 11 — Additional file 11 : Supplementary Table 5. Differentially expressed RANs in our analysis. [file 12885_2021_8207_MOESM11_ESM.xlsx]

## Sheet: DELs and common DELs
	Supplementary Table 5：Differentially expressed RANs in our analysis.
	Differentially expressed lncRANs (DELs) in our analysis
	DELs in TCGA_NSCLC group						DELs in TCGA_LUAD group						DELs in TCGA_LUSC group							Common DELs
	Gene ID	logFC	AveExpr	P.Value	adj.P.Val		Gene ID	logFC	AveExpr	P.Value	adj.P.Val		Gene ID	logFC	AveExpr	P.Value	adj.P.Val			Gene ID
	CASC9	5.06347	6.0493	3.21e-44	5.56e-43		AFAP1-AS1	5.17065	9.66678	4.47061e-34	1.6879e-32		CASC9	7.25745	8.08758	3.31404e-83	6.58817e-81			CASC9
	KCNMB2-AS1	4.83035	5.89243	8.81e-53	2.12e-51		FAM83A-AS1	5.0087	5.85346	1.29528e-61	2.42437e-59		KCNMB2-AS1	6.60397	7.83668	9.83434e-97	3.3085e-94			KCNMB2-AS1
	BBOX1-AS1	4.79334	5.77411	3.95e-66	1.48e-64		Z98257.1	4.58048	6.86704	2.51996e-33	8.86724e-32		LINC01980	6.48987	6.28024	2.54116e-51	1.08427e-49			BBOX1-AS1
	FAM83A-AS1	4.64149	5.4892	1.01e-75	5.28e-74		FEZF1-AS1	4.36737	6.24716	1.00965e-33	3.64011e-32		AL049555.1	6.30556	9.42612	1.70301e-98	6.47664e-96			FAM83A-AS1
	FEZF1-AS1	4.43379	6.43995	4.08e-61	1.33e-59		ZFPM2-AS1	4.18099	5.81905	2.36121e-35	9.93857e-34		BBOX1-AS1	6.11802	7.3232	2.08913e-85	4.24968e-83			FEZF1-AS1
	FOXD3-AS1	4.36635	4.35246	2.93e-74	1.41e-72		MNX1-AS1	4.02393	4.91604	8.39817e-43	5.31502e-41		MIR205HG	6.09067	11.155	3.39481e-64	2.99943e-62			FOXD3-AS1
	AC020907.1	4.27637	4.60755	2.39e-82	1.51e-80		LINC01977	4.00403	5.03974	6.91343e-69	1.73764e-66		DLX6-AS1	5.97371	6.90968	1.43895e-61	1.00692e-59			AC020907.1
	AC007128.1	4.14152	4.40603	5.68e-74	2.73e-72		AC080037.2	3.98214	4.75697	6.39329e-39	3.36777e-37		LINC00668	5.61976	6.8303	1.35465e-34	2.41327e-33			AC007128.1
	DLX6-AS1	4.11974	5.01578	1.74e-38	2.38e-37		LINC02864	3.97724	4.77153	3.30535e-14	2.69732e-13		AC011632.1	5.60659	5.89964	1.92181e-36	3.90932e-35			DLX6-AS1
	AC133785.1	4.03443	3.89009	2.02e-70	8.69e-69		AC020907.1	3.84216	4.16167	3.30018e-40	1.82589e-38		AC079160.1	5.50712	5.26497	1.2533e-75	1.79715e-73			AC133785.1
	ZFPM2-AS1	3.95398	5.96318	1.36e-52	3.27e-51		FOXD3-AS1	3.77949	3.7931	1.74736e-29	4.62999e-28		AC022031.2	5.47134	5.39244	2.09753e-61	1.45612e-59			ZFPM2-AS1
	LINC01980	3.86503	3.8384	2.22e-26	1.78e-25		CLDN10-AS1	3.65314	3.94363	4.54152e-20	6.39229e-19		CALML3-AS1	5.32271	7.01326	5.31561e-58	3.07918e-56			AC080037.2
	AL049555.1	3.84889	6.96059	1.15e-29	1.06e-28		AC090015.1	3.63405	3.5619	1.26691e-28	3.23043e-27		LINC01748	5.29835	6.13779	7.06163e-66	6.57108e-64			AC079160.1
	AC080037.2	3.77619	4.61497	5.61e-71	2.43e-69		AC011294.1	3.5455	4.50856	4.58096e-34	1.72217e-32		LINC00491	5.24987	5.28849	4.23659e-49	1.60422e-47			AL033397.1
	AC079160.1	3.71081	3.58469	5.75e-42	9.05e-41		BBOX1-AS1	3.49508	4.36175	5.07829e-23	8.93475e-22		AC009264.1	5.24517	5.25142	5.74968e-39	1.34832e-37			AC093895.2
	AL033397.1	3.60775	4.61772	4.04e-17	1.88e-16		LINC02014	3.30113	4.65385	1.10573e-56	1.8353e-54		G2E3-AS1	5.19473	4.89873	1.47957e-41	3.90991e-40			LINC02864
	CALML3-AS1	3.60451	5.24274	5.41e-41	8.17e-40		AC007128.1	3.24759	3.64024	3.68513e-24	7.03213e-23		LINC01234	5.12823	5.82694	3.08191e-29	4.17843e-28			MNX1-AS1
	LINC01748	3.57902	4.31841	6.16e-34	6.97e-33		AL391056.1	3.17391	5.60782	1.53132e-29	4.08212e-28		AC007128.1	5.07357	5.24986	4.62959e-76	6.98189e-74			HOXC13-AS
	AC093895.2	3.53665	4.6673	8.97e-50	1.92e-48		KCNMB2-AS1	3.12534	4.11918	1.70162e-15	1.58237e-14		AL512363.1	5.04485	5.13042	3.35728e-57	1.90689e-55			LINC01977
	AFAP1-AS1	3.52447	8.20512	1.32e-23	8.94e-23		LINC01833	3.11132	3.36699	2.36329e-15	2.16085e-14		AC133785.1	5.01934	4.81954	1.50242e-73	1.90459e-71			LINC00511
	LINC02864	3.51889	4.16506	5.15e-20	2.86e-19		AC133785.1	3.08758	3.04736	3.04966e-23	5.46392e-22		AL117329.1	4.98015	4.68201	4.45199e-50	1.75412e-48			MIR924HG
	LINC01234	3.50693	4.0085	2.05e-25	1.55e-24		LINC00942	3.01142	4.81306	3.48049e-16	3.42099e-15		HOXC13-AS	4.95254	4.69793	4.17337e-44	1.22911e-42			HOXC-AS2
	MNX1-AS1	3.49931	4.49788	7.37e-47	1.4e-45		CASC9	3.00914	4.19214	1.40192e-10	8.04479e-10		FOXD3-AS1	4.95228	4.97052	4.14108e-54	2.01233e-52			LINC02657
	HOXC13-AS	3.49635	3.35443	1.41e-37	1.85e-36		RUNDC3A-AS1	3.00443	5.29471	2.19783e-42	1.36157e-40		IGFL2-AS1	4.91581	5.63273	8.23087e-30	1.14825e-28			AC007128.2
	LINC01977	3.46983	4.49175	1.31e-87	1e-85		AL365181.2	2.98354	5.28328	2.53316e-15	2.29971e-14		LINC01206	4.91125	5.69596	3.60724e-18	2.42898e-17			LINC01559
	LINC00491	3.43437	3.56092	1.07e-30	1.04e-29		PPP1R14B-AS1	2.96079	5.28634	1.46183e-46	1.21318e-44		AL033397.1	4.90016	6.05405	6.72496e-14	3.29912e-13			LINC00942
	LINC00511	3.43042	9.9573	1.6e-115	2.67e-113		LINC00511	2.93527	9.42612	1.72107e-49	1.66376e-47		LINC00519	4.82634	6.50164	1.19233e-47	4.23955e-46			PPP1R14B-AS1
	MIR924HG	3.37332	4.89471	4.29e-61	1.39e-59		LINC02657	2.91403	3.20666	7.06831e-27	1.62775e-25		AC006206.2	4.82616	6.39794	1.54579e-55	8.1452e-54			LINC01833
	AP005230.1	3.35746	3.87756	5.41e-44	9.24e-43		LINC02535	2.88541	3.58763	7.08711e-29	1.82831e-27		LINC00958	4.8211	8.51786	3.21899e-33	5.41471e-32			AC106900.1
	HOXC-AS2	3.34894	3.67758	1.83e-47	3.59e-46		AP005233.2	2.8853	3.04772	1.57198e-18	1.97835e-17		AP005230.1	4.79802	5.30349	8.84344e-63	7.03214e-61			HOTAIR
	LINC02657	3.32694	3.5657	5.92e-54	1.48e-52		LINC02416	2.87804	3.39461	3.96097e-37	1.83393e-35		AC010275.1	4.75689	4.83664	3.27902e-47	1.14726e-45			NPSR1-AS1
	AC011632.1	3.22847	3.60922	3.17e-21	1.88e-20		LINC02474	2.87716	4.34318	3.92467e-14	3.17329e-13		AC093895.2	4.70326	6.00244	4.93492e-60	3.12796e-58			RUNDC3A-AS1
	AC007128.2	3.22427	3.03661	1.72e-56	4.79e-55		AC025580.1	2.8507	5.8292	2.7901e-23	5.01933e-22		AC020907.1	4.68523	5.10174	1.44225e-45	4.5379e-44			VPS9D1-AS1
	AC025575.2	3.21634	3.85378	9.51e-26	7.34e-25		AC068228.2	2.83078	2.82144	1.12802e-35	4.81706e-34		AC025575.2	4.65319	5.30287	1.94148e-29	2.6576e-28			AC023301.1
	LINC01559	3.20624	3.86611	1.94e-25	1.47e-24		SCAT8	2.82102	5.42991	2.85856e-22	4.78986e-21		LINC02428	4.60899	4.46523	7.43914e-51	3.11341e-49			TFAP2A-AS1
	AC006206.2	3.18332	4.61454	1.61e-26	1.3e-25		LINC01460	2.79828	4.3595	2.90787e-22	4.86322e-21		AC005537.2	4.59481	5.78383	3.07158e-63	2.53463e-61			LINC02014
	AL117329.1	3.11375	2.94619	7.89e-31	7.74e-30		LINC02678	2.78607	3.18378	2.59015e-28	6.51016e-27		POU6F2-AS2	4.58395	4.37911	6.58618e-51	2.76968e-49			AC027228.2
	IGFL2-AS1	3.10766	3.74095	2.79e-24	1.97e-23		AL365181.3	2.773	7.18142	5.75433e-16	5.58113e-15		LINC02820	4.57112	4.65822	8.35312e-38	1.87346e-36			AL033397.2
	LINC00519	3.09551	4.64434	2.75e-33	3e-32		AC009065.6	2.75273	4.97252	5.29756e-24	1.00006e-22		FEZF1-AS1	4.47697	6.65404	3.84826e-29	5.17858e-28			LINC02678
	AC005537.2	3.08637	4.20224	5.63e-33	6.05e-32		WASIR2	2.72204	3.80113	2.89892e-32	9.58715e-31		AC011374.1	4.43054	6.08413	5.67384e-36	1.11777e-34			LINC01572
	LINC00942	3.07243	5.05444	1.5e-24	1.08e-23		AC111149.2	2.71173	3.75595	1.34703e-18	1.70993e-17		AC006305.2	4.33946	5.83172	1.81061e-36	3.6917e-35			LINC00858
	PPP1R14B-AS1	3.06806	5.61764	9.02e-90	7.46e-88		HOXC-AS2	2.69604	3.04009	7.3121e-18	8.63417e-17		LINC02253	4.31632	4.70124	1.0199e-24	1.0545e-23			LINC01614
	LINC01833	3.05449	3.24436	1.24e-27	1.05e-26		LINC01614	2.69515	5.19973	1.5196e-23	2.7908e-22		DSG1-AS1	4.29045	4.18109	1.42589e-35	2.74116e-34			LINC00887
	LINC00668	3.0463	4.35184	2.25e-16	1.01e-15		AC009065.3	2.67706	5.17704	3.06668e-24	5.87747e-23		AC011287.1	4.2689	4.25107	2.44128e-30	3.52374e-29			AP005233.2
	MIR205HG	3.04274	8.03175	2.97e-14	1.16e-13		AC027228.2	2.67517	4.8622	1.74702e-26	3.88095e-25		FAM83A-AS1	4.21857	5.09408	4.85322e-26	5.3872e-25			LINC01460
	AC010275.1	3.01033	3.06704	2.99e-30	2.84e-29		MIR924HG	2.66417	4.0954	3.29264e-25	6.6587e-24		LINC02163	4.21213	3.93183	2.23901e-50	9.15169e-49			LINC01705
	AC106900.1	3.00982	3.15878	2.54e-54	6.49e-53		LINC02159	2.65861	4.70573	3.62515e-19	4.83188e-18		AC007128.2	4.12663	3.86734	1.28367e-61	9.12863e-60			SCAT8
	POU6F2-AS2	2.99606	2.89224	7.02e-31	6.91e-30		AP002498.1	2.64731	3.88114	1.28085e-17	1.46905e-16		C5orf66-AS1	4.11306	4.02229	5.10084e-24	5.00191e-23			UCA1
	HOTAIR	2.99452	3.01768	2.34e-27	1.96e-26		AP003559.1	2.63443	4.12233	8.33856e-30	2.24325e-28		LINC00626	4.09987	4.15853	7.9701e-25	8.29934e-24			LINC02416
	AC022031.2	2.95745	3.02395	5.94e-23	3.88e-22		TFAP2A-AS1	2.60931	4.24583	4.52311e-38	2.29999e-36		MAGEA4-AS1	4.09417	3.96911	4.56143e-17	2.83775e-16			LINC02159
	G2E3-AS1	2.94167	2.81151	6.61e-23	4.3e-22		AC010719.1	2.60242	4.71068	1.26133e-34	4.95354e-33		AL583808.1	4.08946	4.41043	5.27978e-34	9.145e-33			PCAT6
	LINC02163	2.93426	2.77953	9.48e-37	1.19e-35		LINC00862	2.58474	3.77713	8.2743e-26	1.75395e-24		AC010595.1	4.08418	3.79089	2.71694e-42	7.47329e-41			MYOSLID
	NPSR1-AS1	2.92302	2.83999	1.25e-50	2.77e-49		AC008496.2	2.57441	3.3904	3.80935e-16	3.74005e-15		MIR924HG	4.08163	5.77049	2.9145e-48	1.07114e-46			AC010719.1
	AC009264.1	2.87878	3.10933	5.79e-21	3.39e-20		AC022784.1	2.56951	3.94237	5.23672e-19	6.88601e-18		AF127577.3	4.08098	3.79444	6.99587e-39	1.63181e-37			LINC01711
	LINC02428	2.8733	2.86062	1.13e-31	1.16e-30		AL645608.8	2.54728	3.17085	5.75055e-26	1.23084e-24		AC106799.2	4.07641	3.82296	2.61596e-33	4.43446e-32			AL365181.3
	RUNDC3A-AS1	2.8707	5.34648	6.29e-72	2.79e-70		AC023301.1	2.49912	3.02953	4.56874e-17	5.00513e-16		LINC01807	4.06843	3.93248	2.78278e-26	3.14889e-25			AL079303.1
	VPS9D1-AS1	2.85838	7.76274	1.62e-73	7.68e-72		LINC01559	2.47842	3.09364	4.93266e-10	2.68685e-09		AC092969.1	4.06449	4.67994	4.23288e-34	7.39022e-33			LINP1
	AC023301.1	2.85789	3.33346	6.06e-42	9.52e-41		AP002957.1	2.4772	3.04155	8.13668e-20	1.129e-18		LINC00898	4.04772	3.8984	3.87235e-30	5.53455e-29			BARX1-DT
	TFAP2A-AS1	2.84896	4.75475	2.6e-90	2.19e-88		LINC00858	2.45285	3.16054	4.66351e-10	2.54497e-09		HOXC-AS2	4.01093	4.38439	2.15325e-37	4.72041e-36			LINC02544
	LINC01206	2.82355	3.37292	6.87e-15	2.81e-14		AL079303.1	2.45031	4.63585	4.37435e-22	7.20621e-21		HOXA11-AS	4.01086	4.41446	2.21258e-36	4.47997e-35			AL354707.1
	AP000251.1	2.81936	3.58811	7.92e-51	1.76e-49		HOTAIR	2.44192	2.50202	1.02653e-10	5.96856e-10		AC021504.1	3.96027	6.4159	1.04799e-25	1.14015e-24			DDX11-AS1
	AC092969.1	2.81483	3.40927	2.47e-29	2.27e-28		AC145343.1	2.417	5.00276	4.70124e-36	2.06784e-34		LINC00511	3.9579	10.5265	5.53172e-83	1.07524e-80			AC093904.4
	LINC02014	2.80526	4.51441	2.66e-72	1.2e-70		AC093895.2	2.39666	3.45181	7.27798e-17	7.80786e-16		AC010168.1	3.95578	5.22404	8.78163e-56	4.65533e-54			PVT1
	CASC8	2.78138	4.74776	1.55e-34	1.81e-33		AC093904.4	2.38841	4.0102	2.41212e-16	2.42508e-15		AC069277.1	3.93467	4.24838	1.38641e-41	3.68601e-40			HMGA2-AS1
	AC090015.1	2.76938	2.81811	1.5e-28	1.34e-27		AC015921.1	2.38798	3.94839	8.37163e-32	2.62083e-30		LINC01559	3.92363	4.72194	1.27662e-18	8.79952e-18			AC105219.4
	AC027228.2	2.76724	5.10454	1.93e-63	6.75e-62		LINC02544	2.38778	3.57305	1.50617e-20	2.1973e-19		CASC8	3.91561	5.813	9.78134e-45	2.97742e-43			AC092115.4
	AL033397.2	2.76145	3.83348	2.08e-42	3.35e-41		AC099509.1	2.38659	4.0324	8.01832e-16	7.68379e-15		AC106900.1	3.86531	3.95191	1.6429e-63	1.38178e-61			AL353693.1
	LINC02678	2.74366	3.09076	1.15e-47	2.27e-46		LINC01711	2.38402	2.86931	5.56431e-26	1.19388e-24		AC009271.1	3.85559	4.80489	2.29016e-30	3.31656e-29			AC093904.2
	LINC01572	2.71578	4.99707	1.07e-113	1.63e-111		AC007128.2	2.37774	2.29043	8.24063e-18	9.64001e-17		AC116049.2	3.82094	3.54385	3.05297e-48	1.11734e-46			AC120498.4
	LINC00858	2.6905	3.32616	6.33e-26	4.94e-25		AC104024.2	2.37205	4.11588	8.97139e-19	1.1572e-17		LINC01305	3.81131	3.85904	4.40513e-30	6.27551e-29			AC027601.3
	LINC02253	2.68182	3.12084	1.14e-18	5.77e-18		LINC00896	2.37045	4.24609	2.0697e-28	5.21695e-27		MIR4713HG	3.79167	3.8961	6.03161e-55	3.0321e-53			AGAP11
	AL512363.1	2.67105	2.87703	7.78e-22	4.76e-21		LUCAT1	2.36229	6.06611	5.23391e-15	4.5905e-14		AP003390.1	3.78669	5.40292	2.42734e-61	1.65875e-59			AC004988.1
	AC103702.2	2.66591	4.00807	7.74e-22	4.75e-21		DLX6-AS1	2.36138	3.2913	3.14344e-10	1.74686e-09		HAGLROS	3.74362	6.06653	2.6313e-40	6.46517e-39			LNC-LBCS
	HOXA11-AS	2.65514	3.07378	8.28e-28	7.13e-27		AC004816.1	2.35056	6.90218	1.15061e-39	6.17187e-38		CASC19	3.72657	4.02572	8.02195e-21	6.49103e-20			AC144831.1
	AC010595.1	2.65495	2.49169	3.21e-30	3.04e-29		LINC01270	2.34852	6.54015	9.42795e-38	4.60765e-36		AL033384.1	3.72562	6.12406	1.57589e-28	2.03609e-27			AF131215.5
	MIR4713HG	2.65436	2.77867	4.66e-39	6.55e-38		AL033397.1	2.34635	3.3118	2.9737e-06	9.70673e-06		AC073365.1	3.7197	3.68783	1.21262e-15	6.75163e-15			AC016924.1
	AF127577.3	2.64935	2.53654	1.87e-27	1.57e-26		LINC01572	2.34473	4.47414	7.74307e-47	6.5496e-45		LINC02657	3.71484	3.96538	6.13753e-29	8.15881e-28			LINC02345
	LINC01614	2.6282	5.42003	1.89e-39	2.69e-38		NPSR1-AS1	2.33975	2.33466	1.27967e-20	1.88249e-19		AP000251.1	3.69136	4.39468	3.25572e-57	1.86129e-55			LINC02302
	LINC00626	2.61953	2.72231	6.01e-25	4.45e-24		AL590666.2	2.33467	4.98197	2.34359e-14	1.94313e-13		ZFPM2-AS1	3.64928	6.12184	4.58649e-20	3.49156e-19			NRAD1
	AP003390.1	2.60874	4.10574	7.98e-42	1.25e-40		PVT1	2.31214	8.79951	9.2939e-55	1.25782e-52		MIR2052HG	3.64328	4.17095	6.02387e-38	1.36152e-36			AC018755.4
	LINC00887	2.60852	3.60962	6.17e-43	1.01e-41		VPS9D1-AS1	2.30551	7.05816	4.22399e-31	1.25961e-29		AC020891.2	3.62765	3.45015	1.35092e-48	5.04979e-47			AC006058.1
	LINC01807	2.60459	2.58934	4.31e-23	2.84e-22		U62317.1	2.3024	6.63062	5.12854e-31	1.50386e-29		LINC00355	3.61449	3.443	9.42956e-18	6.15985e-17			AC005165.1
	AP005233.2	2.59774	2.74736	2.51e-27	2.09e-26		LINC01705	2.29653	2.82346	9.60603e-22	1.53924e-20		AC010280.1	3.60687	3.4847	2.05535e-23	1.93313e-22			LINC01354
	LINC01460	2.59621	4.31727	3.57e-38	4.84e-37		DGCR9	2.27135	5.21454	2.82081e-20	4.02835e-19		TRPM2-AS	3.58864	5.87083	1.18791e-26	1.37625e-25			AC024337.2
	LINC02820	2.59299	2.79825	3.15e-20	1.77e-19		MYOSLID	2.25314	4.76422	1.49833e-18	1.89357e-17		HOTAIR	3.57506	3.59733	2.61454e-20	2.03283e-19			MED4-AS1
	AC005993.1	2.56987	2.82869	6.46e-27	5.31e-26		AL354707.1	2.24169	5.53637	1.88383e-21	2.95402e-20		NPSR1-AS1	3.52698	3.40066	2.55233e-35	4.8323e-34			LINC00092
	LINC01705	2.56639	3.18547	3.33e-44	5.75e-43		AC105219.4	2.23597	5.03226	1.84233e-33	6.56152e-32		LINC01096	3.51864	3.45939	1.14884e-35	2.22321e-34			AC010754.1
	LINC00355	2.56087	2.62546	3.08e-20	1.73e-19		LINC01395	2.23231	2.36966	6.28158e-16	6.0791e-15		LNCAROD	3.50844	3.49262	9.19581e-20	6.86898e-19			LINC01537
	TRPM2-AS	2.55809	4.84418	6.91e-25	5.07e-24		AC078923.1	2.22738	2.98572	3.86688e-15	3.43606e-14		SOX21-AS1	3.49735	7.82996	1.61341e-23	1.5323e-22			AC007671.1
	AC069277.1	2.55445	2.862	2.92e-26	2.32e-25		LINC00887	2.21992	3.14856	7.78122e-18	9.17579e-17		AC106799.3	3.49663	3.48498	1.50725e-24	1.5348e-23			AC090559.1
	SCAT8	2.55244	5.39228	3.27e-28	2.88e-27		UCA1	2.20158	4.38167	6.83415e-09	3.22359e-08		AC080037.2	3.49503	4.46502	6.78222e-35	1.24893e-33			TBX2-AS1
	LINC00958	2.54233	6.30522	2.13e-15	9.05e-15		AC106900.1	2.20104	2.4456	2.63326e-16	2.64137e-15		LINC01249	3.49487	3.33302	5.07937e-15	2.69595e-14			AC093278.2
	AC106799.2	2.54175	2.41471	2.72e-25	2.04e-24		AC138904.1	2.17877	4.19539	4.94226e-23	8.71284e-22		AC009123.1	3.4938	4.33175	3.76505e-36	7.5018e-35			LINC02289
	LINC01564	2.53465	4.2893	1.99e-27	1.67e-26		PCAT6	2.17234	7.07055	7.51489e-29	1.933e-27		AC005993.1	3.49109	3.77637	4.49042e-30	6.38663e-29			AL034397.3
	AL109946.1	2.51474	2.6202	3.79e-41	5.78e-40		LINC00460	2.15858	4.34313	6.67565e-10	3.57647e-09		AL513123.1	3.48535	3.23349	5.01074e-31	7.4666e-30			AL357054.4
	LINC02562	2.51218	6.76728	6.48e-31	6.4e-30		AC087269.1	2.14634	3.20293	2.59215e-13	1.94234e-12		AC083973.1	3.48311	4.46044	1.64807e-42	4.5764e-41			LINC01290
	UCA1	2.51083	4.68931	4.38e-21	2.58e-20		LINC00160	2.14478	2.72632	1.00105e-16	1.05374e-15		AL033397.2	3.47351	4.76979	3.19494e-37	6.89494e-36			AC015914.1
	AC020891.2	2.50885	2.45624	6.57e-38	8.79e-37		AL353693.1	2.14341	2.20616	1.59416e-16	1.63258e-15		LINC01633	3.4588	3.20929	1.06669e-50	4.42195e-49			LINC02785
	AC010168.1	2.50649	3.78081	4.88e-34	5.57e-33		AC079089.1	2.14286	3.03349	1.6321e-22	2.7771e-21		LINC01414	3.45757	3.27245	1.41619e-23	1.34939e-22			AC147067.2
	AC116049.2	2.49867	2.34379	7.65e-34	8.64e-33		HOXC13-AS	2.14064	2.14756	6.34622e-11	3.75944e-10		AC012213.1	3.4358	3.41871	6.83531e-28	8.42091e-27			LINC01506
	LINC02416	2.49732	3.08742	5.71e-59	1.72e-57		LINC02588	2.13769	2.37473	9.80236e-09	4.54343e-08		VPS9D1-AS1	3.43498	8.52913	1.37512e-61	9.70014e-60			STARD13-AS
	HAGLROS	2.49419	4.95687	7.75e-32	7.99e-31		LINC01983	2.13633	3.51305	1.3308e-13	1.02874e-12		AC083801.2	3.43301	3.34122	1.29091e-23	1.23271e-22			LINC01624
	PCAT7	2.49246	4.68223	5.79e-41	8.74e-40		U62317.4	2.13601	4.52642	8.61893e-22	1.38866e-20		AC104041.1	3.41414	4.41864	6.45586e-35	1.19134e-33			AL391807.1
	AL365181.2	2.48713	5.1033	1.79e-18	8.99e-18		LINC01426	2.12954	7.25021	1.50712e-25	3.11955e-24		AC040174.1	3.40291	3.47733	9.20796e-26	1.00552e-24			AC027277.2
	LINC02159	2.48677	4.64542	1.83e-30	1.77e-29		AL138760.1	2.11499	2.1926	6.02737e-17	6.51385e-16		AL590226.2	3.39721	6.57926	3.50295e-29	4.72115e-28			AC011899.3
	MIR2052HG	2.48594	2.97506	2.57e-27	2.13e-26		LINP1	2.10955	3.3769	2.28357e-08	1.00948e-07		C5orf34-AS1	3.39388	5.05758	4.62276e-35	8.60325e-34			AC011944.1
	PCAT6	2.47845	7.44602	1.4e-77	7.59e-76		C1orf220	2.10694	4.58781	3.01012e-47	2.57088e-45		AC013652.1	3.3807	6.58954	9.37672e-54	4.43341e-52			LINC01836
	SLC2A1-AS1	2.47575	5.47501	1.09e-66	4.15e-65		HMGA2-AS1	2.10008	3.84758	4.04416e-17	4.44706e-16		LINC02562	3.37827	7.65898	2.16628e-41	5.70737e-40			LINC00551
	MYOSLID	2.47354	5.32005	1.66e-39	2.37e-38		LINC01271	2.10007	4.23442	6.10698e-37	2.76923e-35		AC103702.2	3.36559	4.83037	1.04547e-16	6.30234e-16			TBX5-AS1
	AC010719.1	2.4494	4.76498	3.53e-64	1.26e-62		AC061975.6	2.08531	2.10793	1.61801e-10	9.24262e-10		AC138305.1	3.3626	3.56865	3.84708e-24	3.79373e-23			AC091588.3
	DSG1-AS1	2.44229	2.40921	4.5e-21	2.65e-20		AC093904.2	2.08166	2.67067	3.87589e-19	5.15048e-18		AC022075.1	3.35662	8.28751	1.13115e-37	2.51759e-36			LINC01352
	AC105118.1	2.43389	2.8625	3.12e-33	3.4e-32		LINC02362	2.08105	5.97052	2.07568e-21	3.24329e-20		LINC01564	3.32414	5.17105	2.37781e-24	2.37699e-23			AC096921.2
	LINC01711	2.42886	2.98765	2.19e-49	4.66e-48		DDN-AS1	2.07089	4.90617	1.07682e-34	4.26702e-33		AL109946.1	3.32243	3.4905	2.19283e-39	5.21214e-38			AP000866.2
	LINC00898	2.4261	2.36366	1.83e-22	1.17e-21		FRGCA	2.06158	2.7112	3.46964e-16	3.41414e-15		AL358334.2	3.31086	4.35877	7.78705e-28	9.57993e-27			LINC01197
	LINC01305	2.42351	2.45241	2.53e-24	1.79e-23		LINC00880	2.05873	3.54065	1.53915e-18	1.93982e-17		AC068831.7	3.30989	3.5482	7.19627e-48	2.59036e-46			LINC00472
	AL365181.3	2.42152	7.17537	8.93e-21	5.19e-20		AL033397.2	2.04815	2.98136	1.79885e-16	1.83792e-15		SOX2-OT	3.30384	7.72634	1.67899e-18	1.15095e-17			AL035409.1
	AL079303.1	2.41665	4.65566	2.48e-33	2.73e-32		AC020663.2	2.04271	3.8226	2.24665e-25	4.59622e-24		PCAT7	3.30085	5.57237	2.23523e-39	5.29851e-38			LINC01108
	LINP1	2.41571	3.69909	1.01e-18	5.16e-18		LINC00525	2.04099	3.0615	7.52406e-17	8.06201e-16		AC007848.1	3.28855	4.01094	6.11008e-33	1.00649e-31			FAM181A-AS1
	Z98257.1	2.40969	5.00823	1.8e-13	6.66e-13		SCAT1	2.03949	4.72247	9.36833e-15	8.02466e-14		MIR2117HG	3.27096	3.55768	7.05036e-26	7.7377e-25			AC112722.1
	C5orf66-AS1	2.39842	2.45854	1.59e-19	8.58e-19		AC092115.4	2.03899	3.16873	3.78807e-25	7.62556e-24		AC023906.2	3.24302	3.05881	7.33293e-30	1.02626e-28			AC068700.1
	AC013652.1	2.39556	5.50033	2.06e-35	2.48e-34		AC120498.4	2.03574	2.07455	2.19757e-14	1.82378e-13		FP325330.3	3.24246	3.0274	1.85602e-31	2.84319e-30			LINC02038
	TYMSOS	2.38662	5.05937	8.66e-67	3.32e-65		DDX11-AS1	2.03149	4.79279	5.14648e-46	4.0787e-44		ABCA9-AS1	3.2382	3.98234	1.00651e-22	9.09498e-22			PICSAR
	BARX1-DT	2.38444	2.29057	1.18e-24	8.54e-24		AC079160.1	2.02832	2.06672	2.59498e-10	1.44756e-09		AC006262.1	3.23466	5.11499	7.44479e-29	9.85168e-28			AC007743.1
	LINC02544	2.37625	3.70973	2.28e-39	3.23e-38		BARX1-DT	2.02776	2.03017	1.38369e-09	7.13084e-09		AC114489.2	3.22994	3.15253	5.01855e-29	6.72239e-28			AC004540.2
	AL354707.1	2.37094	5.89654	1.95e-43	3.26e-42		AC004870.2	2.02722	2.52025	1.02406e-11	6.54222e-11		HOXA10-AS	3.22398	3.33323	5.23887e-26	5.79322e-25			AL357093.2
	AC006262.1	2.36958	4.11249	5.85e-31	5.8e-30		LINC02475	2.01839	2.84515	2.55054e-10	1.42367e-09		AC023301.1	3.21963	3.67128	7.96777e-29	1.04961e-27			LINC00607
	AC012213.1	2.36817	2.35891	1.96e-25	1.49e-24		AP000553.2	2.0006	3.04241	1.89224e-26	4.18242e-25		LINC01967	3.19519	3.00908	1.40859e-28	1.82533e-27			RHOXF1-AS1
	AC040174.1	2.36177	2.50062	6.97e-26	5.42e-25		DSCAM-AS1	2.00029	2.62428	0.000217887	0.000522562		AL035258.1	3.17245	3.04093	2.11862e-15	1.15605e-14			AL109741.1
	AC068228.2	2.36012	2.3426	1.33e-40	1.97e-39		AC004988.1	-2.0005	4.0963	1.20856e-23	2.24298e-22		LINC02541	3.16438	6.99671	4.4203e-33	7.39281e-32			LINC00930
	AC083973.1	2.34566	3.1668	2.16e-31	2.18e-30		AC016705.2	-2.00282	5.6857	7.78937e-13	5.60746e-12		LINC01133	3.16409	7.78977	1.50098e-13	7.19007e-13			LINC02772
	LNCAROD	2.34466	2.39856	6.5e-21	3.79e-20		LINC00987	-2.00543	5.9228	2.11636e-47	1.82526e-45		AL023754.1	3.16408	3.10165	1.57207e-21	1.32475e-20			AC006273.1
	AC011287.1	2.34296	2.50116	6.47e-20	3.57e-19		AL445493.3	-2.00567	2.86268	1.15312e-19	1.585e-18		IRX4-AS1	3.15073	2.90206	1.26504e-19	9.38534e-19			AC002066.1
	DDX11-AS1	2.32423	5.19055	4.97e-99	5.75e-97		LNC-LBCS	-2.01167	4.16267	1.08787e-15	1.03236e-14		AL513318.2	3.14964	6.98309	6.44761e-16	3.66454e-15			AC011511.5
	AC106799.3	2.32161	2.37984	9.75e-22	5.95e-21		AC090559.1	-2.01345	6.10396	7.30528e-27	1.67792e-25		PPP1R14B-AS1	3.14932	5.97854	1.60243e-46	5.43275e-45			ANKRD44-AS1
	AC099850.4	2.31513	6.42059	5.44e-61	1.76e-59		LINC01415	-2.01964	3.69916	1.70382e-29	4.52825e-28		AC106798.1	3.14519	3.64472	2.21638e-24	2.2207e-23			AP001189.3
	LINC02783	2.31205	2.52654	1.56e-26	1.26e-25		AL356489.2	-2.02392	2.84064	3.22524e-26	7.02287e-25		LINC02466	3.11502	2.9743	7.3432e-25	7.65566e-24			PCAT19
	CASC19	2.30968	2.56443	5.23e-18	2.55e-17		AC007608.1	-2.03353	2.01506	4.9278e-27	1.14986e-25		LINC01605	3.11025	6.26024	3.86502e-22	3.37062e-21			ADAMTS9-AS2
	AC093904.4	2.30472	3.93479	1.13e-27	9.64e-27		AC018755.4	-2.03669	4.37014	6.37196e-23	1.11885e-21		LINC00470	3.1093	4.74122	2.98421e-13	1.39812e-12			AC011899.2
	NAALADL2-AS2	2.29337	2.55584	2.44e-23	1.63e-22		AC105053.1	-2.03785	2.74926	3.0141e-21	4.6274e-20		LINC01752	3.09909	4.69649	5.54982e-25	5.84871e-24			LINC00702
	AL513123.1	2.29059	2.15166	3.47e-27	2.87e-26		AC011944.1	-2.05516	4.58381	1.84617e-18	2.2939e-17		LINC00942	3.08878	5.31718	1.66535e-10	6.20127e-10			AL135960.1
	AC007848.1	2.28756	2.93543	2.21e-24	1.57e-23		AC027601.3	-2.05598	2.83871	1.7592e-41	1.02488e-39		LINC01572	3.08329	5.56924	1.99146e-102	9.67739e-100			AC010998.3
	MAGEA4-AS1	2.28078	2.21095	1.18e-13	4.41e-13		LINC02345	-2.05872	5.87715	5.15592e-18	6.18781e-17		AC104088.1	3.07599	3.46549	2.95913e-30	4.2432e-29			AC092071.1
	LINC02535	2.25651	3.11191	2.41e-30	2.3e-29		AL034397.3	-2.06026	5.87962	9.20631e-28	2.24343e-26		NAALADL2-AS2	3.06015	3.30017	1.7416e-19	1.28122e-18			HHIP-AS1
	PVT1	2.24634	9.09232	5.62e-97	5.89e-95		AP000866.2	-2.06563	5.41865	4.74795e-30	1.30118e-28		AL139023.1	3.05344	2.85449	7.98816e-20	6.00279e-19			SMIM25
	DUXAP8	2.24205	6.86269	1.74e-30	1.68e-29		LINC01537	-2.07162	3.11943	5.27511e-33	1.81981e-31		TFAP2A-AS1	3.0465	5.31188	7.86947e-73	9.56031e-71			AC004832.1
	LINC01703	2.22559	4.98242	6.52e-65	2.35e-63		AC109361.2	-2.08021	2.21036	1.29437e-26	2.90475e-25		FIRRE	3.04478	6.04442	5.53884e-29	7.3854e-28			TARID
	WASIR2	2.22072	3.40545	5.9e-37	7.47e-36		LINC02038	-2.08684	4.88345	3.24342e-12	2.19649e-11		AC012213.4	3.04388	2.89847	1.87694e-25	2.02937e-24			AC087521.1
	AL133215.2	2.21729	4.2832	1.91e-84	1.31e-82		AC105384.1	-2.10608	2.00361	8.01223e-38	3.98187e-36		PART1	3.03402	5.81578	7.80563e-14	3.80579e-13			ATP13A4-AS1
	AC138305.1	2.21511	2.45229	3.46e-23	2.3e-22		AC093278.2	-2.11497	7.06945	4.57462e-48	4.06494e-46		AL354993.2	3.0276	3.83563	5.39014e-51	2.27766e-49			GATA6-AS1
	AC114489.2	2.21317	2.22497	5.85e-29	5.3e-28		AC015914.1	-2.11689	3.23819	1.67081e-30	4.72609e-29		LINC01456	3.02678	2.97126	1.52565e-16	9.06578e-16			CADM3-AS1
	HMGA2-AS1	2.20884	4.24435	2.17e-38	2.97e-37		AGAP11	-2.12167	2.10865	3.57961e-34	1.35732e-32		AP002784.1	3.02058	3.82318	2.49588e-21	2.08914e-20			LINC00891
	AC105219.4	2.20809	5.02881	2.64e-67	1.03e-65		AC096921.2	-2.1238	5.55646	2.55353e-50	2.70643e-48		LINC02864	3.00668	3.50497	2.6424e-08	7.97004e-08			AL033519.4
	AP003559.1	2.20665	3.87411	7.47e-39	1.04e-37		FGF14-AS2	-2.1256	5.38161	5.35814e-32	1.72027e-30		SLC2A1-AS1	3.00584	6.23982	3.69395e-55	1.87854e-53			LINC02185
	AL354993.2	2.20518	2.83105	2.04e-31	2.06e-30		AC024337.2	-2.12799	3.18864	1.10219e-35	4.72973e-34		AC091182.2	2.99543	3.97873	4.46358e-22	3.88487e-21			BANCR
	AC011294.1	2.20444	3.53796	6.05e-21	3.54e-20		EP300-AS1	-2.14202	4.57981	1.6041e-55	2.27602e-53		LINC00887	2.96911	4.11668	3.08111e-29	4.17843e-28			LINC01612
	AL139023.1	2.20298	2.06483	2.95e-22	1.86e-21		LINC01108	-2.1505	3.13118	2.04112e-10	1.15175e-09		LINC01833	2.96144	3.1146	6.24516e-14	3.07063e-13			AC018647.1
	AC099066.2	2.19991	3.87182	2.12e-35	2.55e-34		AL357054.4	-2.15537	5.50675	3.92757e-35	1.61453e-33		AL391152.1	2.95369	3.74383	1.19976e-41	3.2191e-40			AC044810.2
	AL583808.1	2.1813	2.56664	1.32e-16	6.01e-16		AC011511.5	-2.15883	5.89514	5.46317e-22	8.93299e-21		AC024581.1	2.94906	2.98335	1.25099e-36	2.59915e-35			LINC02489
	AC084864.1	2.17812	2.45009	1.7e-60	5.43e-59		AC037441.1	-2.15967	2.59495	1.00115e-21	1.59839e-20		LINC02783	2.94369	3.24864	7.8182e-19	5.47086e-18			AC010329.1
	FIRRE	2.17255	5.1196	1.73e-26	1.4e-25		AL356056.2	-2.16293	2.66989	5.71888e-33	1.96519e-31		AL031058.1	2.93627	6.93813	2.44775e-64	2.18474e-62			F11-AS1
	AP003469.2	2.16988	3.79218	9.8e-54	2.43e-52		LINC01914	-2.1708	3.58228	1.93505e-31	5.91064e-30		LINC02109	2.93615	2.8809	3.93308e-17	2.45733e-16			LINC01936
	LINC01633	2.1648	2.03161	4.71e-29	4.28e-28		AC144831.1	-2.17732	5.84864	1.67669e-38	8.72774e-37		LINC00858	2.92652	3.51977	1.01463e-21	8.63327e-21			HID1-AS1
	CYP4A22-AS1	2.15555	3.62006	1.79e-59	5.49e-58		AC147067.2	-2.18222	2.63108	3.21054e-35	1.33854e-33		AC105118.1	2.91936	3.30877	2.6572e-23	2.49383e-22			AP001189.1
	AC004816.1	2.14283	6.78328	2.15e-62	7.25e-61		AC007671.1	-2.18593	2.18022	9.94249e-33	3.39008e-31		DUXAP8	2.91369	7.59357	2.24428e-31	3.42596e-30			TRHDE-AS1
	AC092115.4	2.14036	3.30225	6.39e-44	1.09e-42		PGM5P3-AS1	-2.18647	2.13883	6.47886e-26	1.38001e-24		CASC20	2.90838	3.42754	1.66184e-14	8.50562e-14			AC116407.1
	AC026785.3	2.13219	2.00076	2.19e-20	1.24e-19		LINC02289	-2.18796	4.13755	5.62023e-30	1.53544e-28		LSAMP-AS1	2.90578	3.22596	3.48497e-23	3.24288e-22			LINC02154
	HOXC-AS3	2.12885	2.16161	1.87e-20	1.06e-19		TBX5-AS1	-2.19047	7.76252	7.46929e-32	2.34669e-30		AL356234.2	2.89576	3.2149	6.61185e-21	5.3799e-20			AC010976.2
	LINC02830	2.12591	2.29527	2.98e-21	1.77e-20		AF131215.6	-2.19385	5.50176	5.41354e-34	2.02651e-32		AC099850.4	2.89461	7.08357	4.05144e-73	4.99126e-71			AC112206.2
	AL356234.2	2.12535	2.40849	3e-24	2.12e-23		LINC02785	-2.20786	2.51039	9.00707e-33	3.08308e-31		AC114812.2	2.88981	2.85179	7.6071e-24	7.40148e-23			C8orf34-AS1
	AL590666.2	2.1204	5.04417	1.7e-20	9.68e-20		AC093772.1	-2.22043	2.17475	6.67913e-29	1.72813e-27		MNX1-AS1	2.8852	4.04139	3.73486e-14	1.85724e-13			ADAMTS9-AS1
	AL353693.1	2.11879	2.17767	7.34e-32	7.58e-31		LINC01836	-2.22523	5.20841	2.83368e-25	5.74375e-24		TYMSOS	2.88073	5.62984	2.79548e-55	1.44687e-53			AC093110.1
	AL031058.1	2.11283	6.10903	8.99e-42	1.4e-40		AC092071.1	-2.23081	4.32078	8.47908e-13	6.08902e-12		AC097713.1	2.87297	2.97954	3.55253e-14	1.76758e-13			AC026992.2
	CLDN10-AS1	2.10772	2.4975	3.09e-13	1.12e-12		AC114947.2	-2.24772	3.9272	2.56647e-51	2.89451e-49		LUARIS	2.87029	3.32346	8.77917e-27	1.02116e-25			AL162511.1
	SOX21-AS1	2.10128	6.30375	4.33e-14	1.68e-13		AC019193.2	-2.24971	2.10851	9.33987e-44	6.41897e-42		CYP4F26P	2.87	4.49054	1.77181e-20	1.39622e-19			AC027288.1
	AC006305.2	2.09288	3.70277	3.7e-13	1.33e-12		AL391807.1	-2.28028	2.90327	4.57877e-27	1.07699e-25		LINC02315	2.86702	4.86015	3.81653e-13	1.77287e-12			AC004947.1
	AC012213.4	2.09091	2.04513	4.24e-24	2.96e-23		AC027281.1	-2.28059	2.17068	2.35789e-17	2.66269e-16		LINC02830	2.86151	2.97353	4.07929e-18	2.72795e-17			SRGAP3-AS2
	MAFA-AS1	2.08724	2.44503	6.43e-27	5.3e-26		LINC02104	-2.28093	2.06958	1.72433e-43	1.1539e-41		LINC01977	2.86033	3.89582	2.45015e-37	5.3445e-36			MYO16-AS1
	HOXC-AS1	2.08721	2.81206	3.22e-25	2.4e-24		AF131215.5	-2.28267	5.86335	1.68048e-35	7.14161e-34		AC122685.1	2.85228	3.12185	2.73681e-11	1.08714e-10			LRRK2-DT
	LINC01842	2.08078	3.26555	5.62e-24	3.89e-23		AC010754.1	-2.28357	3.43804	4.20665e-24	8.00993e-23		AC106799.1	2.84736	2.67821	4.40148e-27	5.20267e-26			AL590226.1
	AC093904.2	2.07882	2.63561	2.5e-33	2.75e-32		AC004490.1	-2.29363	2.30145	2.00213e-43	1.31439e-41		LINC00393	2.84008	2.70679	3.42246e-14	1.70674e-13			MIR3945HG
	LINC00896	2.0751	3.93364	3.92e-42	6.23e-41		AC091588.3	-2.30423	2.54211	3.48731e-35	1.44707e-33		AC019080.4	2.83603	4.297	1.01535e-12	4.57091e-12			LINC00261
	AC120498.4	2.07484	2.11826	3.09e-26	2.45e-25		AC005165.1	-2.30537	3.79192	3.19558e-18	3.89896e-17		AC027228.2	2.83502	5.36933	2.29592e-45	7.17229e-44			AC026369.3
	AL033384.1	2.07028	4.30235	2.25e-14	8.87e-14		AC016924.1	-2.30823	2.36042	4.25989e-28	1.0586e-26		Z93403.1	2.83126	3.41737	1.29645e-27	1.57064e-26			LANCL1-AS1
	LINC00461	2.06776	2.26625	4.7e-28	4.1e-27		LINC02600	-2.30888	3.56267	3.44203e-23	6.15438e-22		UCA1	2.8245	5.03005	9.96558e-15	5.19791e-14			LINC02471
	AC073365.1	2.06366	2.13046	1.36e-12	4.71e-12		STARD13-AS	-2.31155	2.54606	3.9924e-26	8.62926e-25		AL161431.1	2.82411	6.91582	1.46436e-08	4.53248e-08			AC079467.1
	LINC01096	2.06326	2.2255	6.41e-24	4.43e-23		AL445423.1	-2.32632	2.30816	1.35519e-43	9.24157e-42		AC008406.3	2.82312	2.81121	7.17073e-26	7.85995e-25			LINC00968
	LINC02827	2.06183	3.23746	5.05e-38	6.79e-37		LINC02302	-2.33241	2.1885	6.43654e-17	6.94751e-16		AL133215.2	2.8084	4.8159	1.64726e-75	2.28708e-73			AC027288.3
	AC113346.1	2.06163	2.15683	3.34e-32	3.5e-31		NRAD1	-2.3445	2.3919	1.66565e-20	2.41794e-19		PCAT6	2.80557	7.85332	7.68384e-64	6.58927e-62			LINC02555
	SNHG4	2.06118	6.81392	5.84e-68	2.36e-66		AC011899.3	-2.34796	3.10285	4.63057e-42	2.79008e-40		LINC01901	2.80527	3.44608	5.17279e-15	2.74387e-14			SFTA1P
	AL391427.1	2.05855	3.4705	2.1e-18	1.05e-17		LINC02489	-2.35688	4.39097	1.42312e-14	1.2003e-13		AC003958.2	2.80328	2.78554	1.48398e-19	1.09631e-18			AC046195.1
	AC138904.1	2.05398	4.1707	1.81e-31	1.84e-30		LINC00607	-2.36877	5.34093	3.69119e-36	1.63173e-34		LINC01705	2.80213	3.58795	1.3561e-24	1.3906e-23			AC013457.1
	AC009121.3	2.05157	2.97121	4.22e-55	1.1e-53		NALCN-AS1	-2.37144	2.40093	2.01607e-25	4.14377e-24		LINC02043	2.80077	3.34242	4.20951e-26	4.6926e-25			AC096531.2
	HOXA10-AS	2.05097	2.13783	1.25e-21	7.61e-21		MBNL1-AS1	-2.37418	6.97105	5.41773e-56	8.07793e-54		AC007785.1	2.79319	3.01013	1.94912e-20	1.53042e-19			PARAL1
	AC009065.6	2.04991	4.50254	2.64e-28	2.33e-27		ADAMTS9-AS2	-2.37664	5.14612	5.0283e-31	1.4794e-29		HOXD-AS2	2.79317	3.96021	8.16259e-22	7.00669e-21			LHFPL3-AS2
	AC013731.1	2.04743	3.73774	1.94e-79	1.13e-77		KHDRBS2-OT	-2.38434	2.01877	1.52453e-27	3.6543e-26		LINC01697	2.78131	3.78233	8.54587e-12	3.53431e-11			FENDRR
	ABCA9-AS1	2.04166	2.75656	4.7e-18	2.3e-17		NAV2-AS2	-2.3952	2.0244	4.77441e-31	1.40941e-29		AL136018.1	2.77342	3.39365	1.10369e-12	4.94317e-12			AL606469.1
	AC022784.1	2.03881	3.57466	6.65e-23	4.32e-22		AC009806.1	-2.40932	2.05422	5.72192e-54	7.19082e-52		BARX1-DT	2.7728	2.59017	6.28595e-19	4.44129e-18			AC008268.1
	AC002076.1	2.0384	2.34889	2.73e-37	3.53e-36		LINC00092	-2.41095	4.54276	6.30248e-38	3.16817e-36		HOXC-AS1	2.75581	3.52203	4.07295e-23	3.75803e-22
	LINC02588	2.03571	2.22082	8.41e-16	3.66e-15		LINC01352	-2.41336	2.98919	7.07426e-42	4.17666e-40		AF131216.3	2.75186	3.18185	2.36673e-15	1.28742e-14
	AC011374.1	2.03198	3.68937	7.5e-12	2.45e-11		LINC00930	-2.41536	3.55716	9.84145e-19	1.26203e-17		AC025244.1	2.74897	2.72458	1.06525e-19	7.93001e-19
	LINC00862	2.02786	3.33672	2.34e-32	2.46e-31		MED4-AS1	-2.41649	2.68868	1.15679e-55	1.66825e-53		AC109454.3	2.71946	2.9878	2.24669e-12	9.75073e-12
	AL138760.1	2.02527	2.18072	6.91e-29	6.25e-28		LINC01197	-2.42977	4.59081	8.5632e-49	7.92952e-47		LINP1	2.71209	4.06206	3.04104e-12	1.30328e-11
	DGCR9	2.02405	5.07926	3.83e-32	4e-31		AC010329.1	-2.43168	6.405	2.06478e-13	1.56856e-12		AC008649.1	2.7112	3.15868	1.27009e-16	7.61968e-16
	AL391056.1	2.01728	4.8234	5.21e-22	3.21e-21		AC007277.1	-2.43193	2.68324	3.46623e-31	1.04785e-29		AC036176.3	2.70619	2.55599	2.58206e-27	3.08121e-26
	AL118505.1	2.01462	4.95483	8.21e-34	9.23e-33		AC125807.2	-2.43967	6.74318	3.72966e-50	3.85998e-48		AC084816.1	2.70579	2.90916	3.91019e-15	2.09702e-14
	AL138789.1	2.01445	2.02938	1.23e-36	1.54e-35		AC112722.1	-2.45687	3.13504	3.95611e-41	2.23089e-39		RUNDC3A-AS1	2.69614	5.40244	3.84649e-31	5.78097e-30
	AC134312.5	2.00136	3.76968	5.75e-30	5.37e-29		TBX2-AS1	-2.46342	5.35776	2.31932e-46	1.88917e-44		LINC00640	2.68849	5.1155	5.79396e-26	6.39896e-25
	AC091849.2	-2.00561	4.813	9.18e-15	3.73e-14		AC006058.1	-2.47061	5.13329	3.26856e-19	4.36984e-18		LINC00520	2.68843	4.28426	2.98147e-15	1.61579e-14
	AC002451.1	-2.00816	2.06841	2.81e-48	5.64e-47		LINC01624	-2.49412	2.13573	1.34969e-47	1.18732e-45		LINC01873	2.67857	2.73662	8.64184e-32	1.34742e-30
	AC021016.2	-2.00895	6.39358	3.27e-88	2.55e-86		LINC01290	-2.49989	3.23638	3.56205e-56	5.40264e-54		LINC02678	2.67447	2.99295	1.81352e-21	1.52527e-20
	AC244153.1	-2.01767	5.52233	9.33e-18	4.48e-17		AL161618.1	-2.50634	2.06413	5.90121e-22	9.57804e-21		MIR9-3HG	2.6724	7.60127	2.02909e-25	2.18847e-24
	AC079760.2	-2.02359	2.45583	5.07e-47	9.68e-46		AC004540.2	-2.50745	4.24803	4.13114e-42	2.50632e-40		LINC00871	2.66889	2.89091	2.42794e-14	1.229e-13
	AC004921.1	-2.02617	3.89299	1.26e-55	3.36e-54		LINC01506	-2.50894	2.28557	4.42548e-44	3.13959e-42		KC877982.1	2.66649	2.59755	2.34814e-11	9.36152e-11
	MBNL1-AS1	-2.0284	7.37118	7.93e-68	3.15e-66		AC069360.1	-2.51435	2.71822	2.62212e-41	1.51755e-39		MYOSLID	2.66313	5.92764	1.37371e-25	1.48711e-24
	AC006033.2	-2.03246	4.53337	5.1e-51	1.14e-49		AC026369.1	-2.51537	2.16698	5.36567e-36	2.33672e-34		MELTF-AS1	2.63737	7.63411	3.1688e-56	1.75427e-54
	AC027601.3	-2.03246	2.89882	8.79e-73	4.09e-71		P3H2-AS1	-2.52058	2.11575	1.12916e-27	2.73642e-26		GRHL3-AS1	2.63496	2.98547	3.58116e-36	7.15169e-35
	AC093567.1	-2.03262	2.07921	4.07e-59	1.24e-57		AL033519.4	-2.52785	3.63273	4.89708e-19	6.46842e-18		LINC02595	2.63322	3.83166	5.22686e-32	8.26751e-31
	MROCKI	-2.03288	4.57731	9.63e-52	2.24e-50		RAMP2-AS1	-2.57758	5.11915	1.63483e-39	8.71612e-38		LINC00392	2.63035	2.50532	3.32258e-08	9.92915e-08
	AL161785.1	-2.04277	5.34021	3.44e-37	4.41e-36		AC027277.2	-2.59973	2.6849	1.48225e-37	7.16447e-36		DDX11-AS1	2.62407	5.62451	1.66929e-64	1.50528e-62
	LINC02126	-2.04339	2.52101	2.19e-45	3.94e-44		ANKRD44-AS1	-2.60682	4.08333	1.05339e-20	1.55742e-19		AC099487.1	2.62174	2.49875	5.14354e-29	6.87929e-28
	EP300-AS1	-2.04735	4.52939	6.38e-91	5.48e-89		AC007743.1	-2.60687	5.57879	3.04457e-35	1.27538e-33		AC105460.1	2.61919	2.94916	1.87745e-07	5.2051e-07
	AF131215.6	-2.04835	5.69948	1.69e-53	4.16e-52		AL109741.1	-2.61866	3.21079	3.89099e-54	4.96073e-52		AP001360.1	2.61464	2.4834	5.30376e-11	2.05821e-10
	AC123912.4	-2.05374	3.04335	2.16e-24	1.53e-23		PTPRD-AS1	-2.62336	3.57945	3.55788e-40	1.95617e-38		MAFA-AS1	2.6119	2.9083	2.12502e-19	1.55805e-18
	EML4-AS1	-2.05562	3.57143	9.39e-47	1.77e-45		AL357093.2	-2.62349	4.00869	5.18744e-16	5.048e-15		AC034206.1	2.60688	2.82371	5.52788e-21	4.51048e-20
	AL356056.2	-2.06324	2.79317	6.11e-54	1.53e-52		LINC01354	-2.62982	3.08252	2.16817e-39	1.149e-37		LINC01518	2.58732	2.40341	1.12168e-11	4.58472e-11
	LINC01914	-2.06433	3.55709	9.06e-44	1.53e-42		ATP13A4-AS1	-2.63478	3.36587	1.30296e-16	1.35327e-15		AC113346.1	2.58703	2.78703	9.6902e-24	9.34511e-23
	AC130371.2	-2.06921	4.38297	1.22e-57	3.53e-56		AL133320.2	-2.6482	2.21695	3.7741e-18	4.57311e-17		AC096759.2	2.58044	2.52113	6.85605e-18	4.50901e-17
	SFTPD-AS1	-2.0693	2.43132	9.58e-39	1.33e-37		AL162511.1	-2.65457	5.7732	9.09452e-19	1.17137e-17		AL118505.1	2.57765	5.79524	1.96047e-30	2.85328e-29
	AGAP11	-2.07293	2.21387	6.85e-57	1.93e-55		AP001189.3	-2.6642	4.22741	4.32008e-43	2.774e-41		AL391427.1	2.56365	4.05667	6.23798e-15	3.28895e-14
	AC007405.4	-2.07496	6.9204	4.92e-39	6.9e-38		LINC00261	-2.66443	8.14252	2.14029e-13	1.62312e-12		HOXC-AS3	2.54865	2.49796	3.89058e-15	2.08779e-14
	NKX2-1-AS1	-2.07757	6.07904	4.97e-12	1.65e-11		CADM3-AS1	-2.68156	3.94109	3.54775e-30	9.84527e-29		AP003119.2	2.54622	4.58292	1.32005e-40	3.33713e-39
	ERVE-1	-2.07951	5.05818	1.7e-41	2.61e-40		LINC00551	-2.68192	3.30221	1.02901e-27	2.5006e-26		AL138789.1	2.54381	2.61284	1.4175e-26	1.63573e-25
	AP002761.3	-2.082	4.06301	2.36e-63	8.23e-62		ARHGEF2-AS1	-2.6829	2.80714	1.46016e-27	3.50957e-26		LINC01194	2.5214	2.42053	2.20183e-08	6.69193e-08
	AC129507.2	-2.08451	3.24716	4.26e-24	2.98e-23		FAM181A-AS1	-2.70691	2.24685	2.58565e-25	5.2531e-24		AC108676.1	2.51552	4.93145	7.11374e-11	2.73752e-10
	LMO7DN	-2.08899	2.21256	7.49e-51	1.67e-49		LINC00702	-2.71501	5.63103	2.11468e-43	1.37799e-41		LINC01698	2.51535	2.32319	5.49305e-21	4.48625e-20
	AC004988.1	-2.09355	4.0696	1.86e-44	3.23e-43		AC116407.1	-2.71609	6.25085	2.87668e-41	1.654e-39		LINC01614	2.51393	5.65989	1.91214e-17	1.22173e-16
	LINC02605	-2.09372	4.65679	1.12e-40	1.67e-39		AC026992.1	-2.71619	2.24395	7.28392e-45	5.52385e-43		C10orf91	2.50449	5.46861	6.41092e-28	7.95408e-27
	NALCN-AS1	-2.10327	2.61379	4.03e-36	4.95e-35		AC087521.1	-2.73088	3.64426	1.73144e-43	1.1539e-41		AL683887.1	2.5042	2.35123	1.2757e-20	1.01534e-19
	AC087854.1	-2.10387	5.39605	2.26e-110	3.19e-108		AF131215.7	-2.73101	2.2137	1.34901e-44	9.80764e-43		AL021877.2	2.50137	2.45885	2.49709e-13	1.17367e-12
	AC079210.1	-2.10752	2.83707	1.29e-41	2e-40		AC011899.2	-2.74489	6.83793	2.82333e-53	3.49815e-51		AL133325.3	2.49487	2.46689	1.2924e-14	6.67726e-14
	VIPR1-AS1	-2.11641	4.58154	1.15e-44	2.02e-43		LINC02772	-2.76288	2.9	4.97118e-24	9.40462e-23		AC010148.1	2.49325	4.68031	2.87895e-31	4.35677e-30
	AF131215.7	-2.12925	2.65209	5.09e-40	7.43e-39		TARID	-2.76505	4.71888	8.6618e-28	2.1225e-26		EMSLR	2.49004	6.4809	2.63232e-20	2.04484e-19
	LINC00689	-2.13295	3.94462	1.44e-19	7.77e-19		AL035409.1	-2.77669	2.80087	1.09231e-46	9.15146e-45		LINC00941	2.48552	5.38358	1.3361e-14	6.89083e-14
	LINC02861	-2.13669	4.60697	1.92e-36	2.39e-35		LINC02185	-2.78588	3.88342	1.10799e-32	3.73447e-31		AL354993.1	2.4853	3.99981	8.26032e-29	1.08651e-27
	AC008669.1	-2.15009	5.68138	7.31e-87	5.45e-85		LINC00472	-2.7945	4.43878	1.113e-44	8.22782e-43		AL354707.1	2.48072	6.28941	1.20917e-24	1.24284e-23
	AP002954.1	-2.15313	3.35007	3.69e-42	5.88e-41		AC004832.1	-2.80833	3.69882	9.17838e-23	1.577e-21		AC010731.3	2.48005	2.95088	3.40604e-14	1.69952e-13
	LNC-LBCS	-2.15819	3.99484	8.2e-33	8.74e-32		AC025271.4	-2.81167	2.91819	6.01223e-45	4.59909e-43		AC011005.4	2.47669	3.34224	9.63526e-30	1.3399e-28
	AC243960.3	-2.15875	3.3644	4.44e-62	1.48e-60		PCAT19	-2.82752	7.6821	1.71313e-62	3.50475e-60		SH3PXD2A-AS1	2.46802	6.40984	7.01715e-15	3.69086e-14
	AC005180.2	-2.18353	2.20205	7.4e-70	3.09e-68		AL135960.1	-2.85496	2.88218	7.0319e-56	1.03099e-53		MANCR	2.46704	4.14975	3.35687e-14	1.67595e-13
	AC127521.1	-2.189	4.28344	1.27e-42	2.07e-41		GATA6-AS1	-2.87545	4.5385	6.69367e-32	2.11814e-30		LINC01703	2.46592	5.45854	6.34453e-39	1.48384e-37
	AL365361.1	-2.19279	7.78782	2.25e-32	2.37e-31		RHOXF1-AS1	-2.88912	6.04379	2.8336e-26	6.2008e-25		LINC01322	2.45883	2.94701	2.8522e-20	2.20976e-19
	AC108134.3	-2.19605	5.23436	3.48e-69	1.44e-67		AC002066.1	-2.8914	3.30111	7.14778e-34	2.63092e-32		AC099066.2	2.45797	4.47894	9.48829e-21	7.64922e-20
	AC144831.1	-2.1974	5.81314	5.69e-64	2.02e-62		AC068700.1	-2.9037	3.34442	5.65631e-52	6.81624e-50		AL445531.1	2.45388	2.48347	6.14007e-25	6.432e-24
	LINC00924	-2.21281	3.77714	2.34e-48	4.73e-47		HHIP-AS1	-2.9158	6.2846	1.99745e-24	3.87038e-23		AC009121.3	2.4529	3.43045	2.36642e-37	5.17477e-36
	RAMP2-AS1	-2.21856	5.60262	1.23e-47	2.42e-46		SMIM25	-2.91742	8.73087	5.14981e-44	3.62423e-42		AC084864.1	2.45196	2.70718	2.29977e-32	3.71145e-31
	AC013553.3	-2.21991	3.01662	1.24e-72	5.68e-71		C8orf34-AS1	-2.93737	6.87339	1.46927e-17	1.67642e-16		AC104794.4	2.44755	2.39786	1.30415e-15	7.21989e-15
	BCRP3	-2.22502	5.07897	1.93e-47	3.75e-46		LINC01765	-2.93924	2.49675	1.17988e-25	2.46541e-24		AC114956.1	2.44476	4.24562	4.44183e-25	4.70371e-24
	AL133355.1	-2.22747	7.27164	2.13e-84	1.44e-82		LINC01936	-2.94157	6.68582	5.02525e-42	3.00729e-40		LINC01905	2.44263	3.03719	5.38188e-19	3.82415e-18
	AF131215.5	-2.23545	6.05312	2.67e-57	7.59e-56		AC006273.1	-2.96183	2.75527	3.23212e-56	4.98824e-54		LINC01992	2.43966	2.36647	1.56437e-10	5.84269e-10
	DIO3OS	-2.24116	5.56656	2.67e-32	2.8e-31		HID1-AS1	-2.96442	2.90521	1.55067e-66	3.68683e-64		AC246793.1	2.42855	2.61529	4.26365e-20	3.25429e-19
	AC016924.1	-2.24279	2.39601	9.4e-48	1.86e-46		AL390755.1	-2.96794	2.60234	1.72682e-45	1.34432e-43		AP003469.2	2.42242	4.15408	2.50526e-36	5.06086e-35
	AL390755.1	-2.25694	3.46302	2.83e-26	2.25e-25		LINC01612	-2.96986	3.06066	5.4771e-22	8.93915e-21		AC026785.3	2.42127	2.23748	3.1866e-14	1.59732e-13
	AC026369.1	-2.2573	2.52099	1.2e-43	2.02e-42		SILC1	-2.97048	2.82494	8.10619e-23	1.40502e-21		SNHG4	2.42111	7.35804	4.35234e-50	1.72262e-48
	PTPRD-AS1	-2.27176	3.94201	2.72e-38	3.72e-37		LINC00891	-2.98683	3.08993	2.2661e-48	2.03417e-46		AL139385.1	2.4202	5.74686	5.45475e-31	8.10063e-30
	LINC02345	-2.27336	5.70048	6.91e-38	9.24e-37		AC018647.1	-3.01687	3.44098	1.82598e-63	3.82455e-61		MIR31HG	2.41652	3.5168	1.67535e-11	6.77812e-11
	AC100793.4	-2.27855	2.04882	6.25e-68	2.52e-66		AP001189.1	-3.06147	4.02857	7.69843e-58	1.35446e-55		LINC01711	2.41422	3.12203	3.44333e-24	3.41096e-23
	LINC02302	-2.28668	2.23814	4.27e-28	3.73e-27		PICSAR	-3.13774	2.32982	5.24454e-27	1.22053e-25		AC112236.1	2.40656	2.41375	3.11326e-19	2.25615e-18
	AC109361.2	-2.28941	2.07969	1.1e-60	3.53e-59		AC027288.1	-3.16892	3.99101	3.81722e-22	6.33586e-21		LINC01527	2.40003	2.96901	4.97816e-12	2.09547e-11
	NRAD1	-2.2997	2.35481	3.17e-36	3.91e-35		BANCR	-3.21805	3.42459	4.92399e-29	1.28535e-27		AL023803.2	2.39024	4.04609	4.85406e-43	1.38753e-41
	AL132857.1	-2.30025	2.66642	5.66e-26	4.43e-25		ADAMTS9-AS1	-3.22741	4.8562	3.17387e-54	4.10596e-52		CYP4A22-AS1	2.38974	3.94765	1.25274e-34	2.24085e-33
	ACOXL-AS1	-2.30069	3.74756	4.2e-60	1.32e-58		RMST	-3.22889	2.82081	9.93467e-32	3.0773e-30		AC002076.1	2.37346	2.78824	2.90365e-33	4.90313e-32
	AC091544.4	-2.30846	4.12779	1.28e-31	1.3e-30		TRHDE-AS1	-3.32584	2.80397	2.68844e-34	1.02827e-32		LINC02012	2.36092	5.15608	1.13011e-19	8.39853e-19
	AC018755.4	-2.31049	4.12056	4.8e-46	8.83e-45		F11-AS1	-3.34454	2.79048	7.65563e-37	3.45367e-35		AC012531.1	2.35928	3.23429	1.49741e-17	9.62369e-17
	AC006058.1	-2.31585	5.15585	7.84e-34	8.85e-33		AC244153.1	-3.39686	4.29301	7.83926e-49	7.33638e-47		HOTTIP	2.35837	2.26518	1.35089e-20	1.07124e-19
	AC005165.1	-2.31904	3.8083	5.77e-34	6.54e-33		AC010998.3	-3.42603	2.23416	7.22774e-32	2.27894e-30		AL079303.1	2.35598	4.67854	1.10321e-13	5.34615e-13
	AP001528.1	-2.32227	3.91508	1.44e-72	6.55e-71		SFTA1P	-3.43587	8.64908	3.1357e-28	7.83658e-27		AC108136.1	2.35527	2.50825	1.18526e-20	9.45077e-20
	MAGI2-AS3	-2.33507	8.81583	1.82e-75	9.36e-74		AC010976.2	-3.50822	2.97587	1.16919e-57	2.01675e-55		AP000829.1	2.35374	2.77233	1.77515e-16	1.05127e-15
	AC091544.2	-2.33538	2.6061	3.78e-38	5.12e-37		AC004947.1	-3.55869	3.08977	4.51003e-50	4.61335e-48		LINC01524	2.35224	2.54419	7.64947e-19	5.36137e-18
	LINC01354	-2.33897	3.41534	2e-49	4.25e-48		LRRK2-DT	-3.59159	7.15483	4.42444e-30	1.21631e-28		AC009262.1	2.34627	2.21043	4.62291e-33	7.70222e-32
	AC013275.1	-2.34628	3.82237	9.39e-24	6.44e-23		AC026992.2	-3.61276	4.16306	1.55753e-47	1.35659e-45		AL359513.1	2.34008	5.24104	2.53386e-42	6.9917e-41
	AC024337.2	-2.34753	3.08827	1.85e-75	9.48e-74		AC010998.1	-3.61438	2.07227	3.59598e-53	4.39359e-51		LINC01561	2.33765	2.94096	1.49436e-18	1.02761e-17
	MED4-AS1	-2.34935	2.67067	5.23e-100	6.29e-98		AC079467.1	-3.61902	4.29347	1.53766e-28	3.90948e-27		LINC01460	2.33488	4.27449	1.37916e-17	8.89641e-17
	LINC00092	-2.35246	4.58438	3.15e-54	8.01e-53		SRGAP3-AS2	-3.63528	4.25967	1.26243e-18	1.61185e-17		LINC01611	2.32488	2.22744	1.04618e-12	4.70573e-12
	AC010754.1	-2.35358	3.33224	1.03e-48	2.1e-47		LINC00163	-3.69265	2.11357	1.31396e-68	3.21081e-66		AC131157.1	2.31957	2.20601	2.12302e-12	9.24343e-12
	AL157895.2	-2.37113	4.16465	7.31e-56	1.96e-54		AC112206.2	-3.72637	3.80812	4.22388e-49	4.03885e-47		AP003119.3	2.31508	7.52745	2.12366e-30	3.08055e-29
	LINC01537	-2.38365	3.01405	2.84e-59	8.64e-58		AC093110.1	-3.73477	5.84546	9.08266e-98	8.87779e-95		LINC02544	2.30787	3.86098	4.95963e-20	3.76252e-19
	AC007671.1	-2.38929	2.17656	1.67e-71	7.37e-70		AC245041.1	-3.74505	3.69046	5.7161e-32	1.82853e-30		AC010343.3	2.30707	2.59655	1.69268e-12	7.42521e-12
	AC245041.1	-2.4097	5.06315	1.19e-18	6.03e-18		LINC01863	-3.77318	2.09814	6.05968e-65	1.40281e-62		AC005863.1	2.30349	2.36996	3.67084e-13	1.70701e-12
	AC090559.1	-2.41001	5.96777	1.57e-63	5.51e-62		AL590226.1	-3.84581	3.59841	1.42809e-74	4.83188e-72		LINC01615	2.30262	4.79367	8.62477e-18	5.64677e-17
	AC023509.2	-2.41153	2.32395	7.95e-58	2.31e-56		MIR3945HG	-3.87457	4.16486	2.08358e-61	3.81859e-59		AC009118.2	2.29804	3.4852	5.26682e-30	7.43629e-29
	LINC01671	-2.41463	5.72175	2.42e-29	2.22e-28		AC026369.3	-3.90157	4.13065	9.4432e-52	1.12259e-49		OGFRP1	2.29131	5.89782	2.71181e-47	9.56461e-46
	TBX2-AS1	-2.41485	5.51028	3.55e-75	1.79e-73		LINC02555	-3.96042	4.51257	4.37129e-30	1.20546e-28		AC013731.1	2.28832	3.98568	1.39568e-48	5.1949e-47
	ELN-AS1	-2.4348	4.81783	2.25e-32	2.37e-31		AC013457.1	-3.99979	2.89038	8.37991e-31	2.40909e-29		MAGEA10-MAGEA5	2.28086	2.24443	3.61309e-18	2.43105e-17
	AC022164.1	-2.43973	3.57698	3.66e-54	9.28e-53		AC010776.2	-4.00823	2.14686	1.97332e-54	2.6302e-52		AP003721.1	2.27702	3.00784	5.8805e-28	7.30636e-27
	AC092809.3	-2.4524	2.52548	1.02e-56	2.85e-55		AC044810.2	-4.04902	2.10669	3.47152e-71	1.05307e-68		HMGA2-AS1	2.26758	4.67991	4.17235e-26	4.66695e-25
	AC093278.2	-2.46403	6.80898	1.34e-93	1.3e-91		LINC00968	-4.08207	4.77408	6.41093e-69	1.65873e-66		LINC02159	2.26437	4.58101	5.32882e-13	2.44422e-12
	LINC02289	-2.46725	3.94179	3.08e-64	1.1e-62		LINC02471	-4.10703	3.62679	5.66368e-34	2.11116e-32		AC233280.1	2.26227	3.2769	1.72491e-27	2.08107e-26
	AC016717.2	-2.47256	5.11731	1.64e-23	1.1e-22		LHFPL3-AS2	-4.12094	6.58438	3.323e-30	9.25078e-29		LINC02527	2.26193	2.47595	5.5736e-15	2.94754e-14
	AL034397.3	-2.47816	5.69311	5.38e-56	1.46e-54		AC236972.3	-4.12686	3.64108	2.77213e-37	1.29715e-35		LINC02827	2.2604	3.45499	1.33845e-22	1.20571e-21
	AL357054.4	-2.49914	5.31918	1.4e-74	6.89e-73		AC245041.2	-4.16102	5.24362	1.02317e-37	4.97283e-36		AP005233.2	2.25918	2.42386	2.7101e-11	1.07751e-10
	LINC02104	-2.49969	2.00814	2.72e-90	2.27e-88		PARAL1	-4.24798	4.24391	3.88849e-41	2.20691e-39		SATB2-AS1	2.25435	3.08462	6.77812e-25	7.08342e-24
	LINC01290	-2.5069	3.19615	1.28e-104	1.63e-102		MYO16-AS1	-4.26637	2.86792	8.91287e-44	6.17374e-42		AL136162.1	2.24548	4.87633	2.91425e-42	7.99089e-41
	AC015914.1	-2.52042	2.75479	7.1e-68	2.83e-66		AC135012.3	-4.30503	2.14503	8.13964e-84	3.97802e-81		AC134312.5	2.24483	4.40873	9.57944e-21	7.71559e-20
	RBPMS-AS1	-2.53661	5.88052	3.03e-56	8.29e-55		AC096531.2	-4.31066	3.35276	1.90541e-51	2.17687e-49		SCAT2	2.24106	4.67528	1.14435e-42	3.20821e-41
	AL008733.1	-2.54431	2.03452	8.1e-44	1.37e-42		AC046195.1	-4.37982	3.85046	8.89045e-39	4.65532e-37		AC010719.1	2.24011	4.82594	1.83377e-31	2.81404e-30
	AC007405.2	-2.55034	4.46866	4.7e-49	9.74e-48		AC027288.3	-4.38254	5.22954	1.58677e-64	3.48971e-62		SCAT8	2.23658	5.35172	1.0471e-09	3.64462e-09
	UMODL1-AS1	-2.57394	3.03285	5.16e-33	5.56e-32		LANCL1-AS1	-4.4103	4.35316	1.04781e-92	7.68136e-90		LINC02709	2.23644	5.40227	5.16465e-37	1.09915e-35
	LINC02785	-2.57465	2.30953	2.84e-78	1.57e-76		LINC02154	-4.5416	3.86956	7.48639e-55	1.02903e-52		TMPO-AS1	2.22201	7.6156	4.19367e-64	3.63189e-62
	AC130456.2	-2.57706	4.54804	2.97e-27	2.46e-26		FENDRR	-4.72419	7.1264	2.58408e-69	7.1038e-67		LINC00592	2.21985	3.7692	1.90402e-23	1.79854e-22
	AC147067.2	-2.58932	2.49767	1.57e-85	1.14e-83		AC008268.1	-4.99422	5.49688	1.81375e-29	4.79145e-28		AC107419.1	2.21874	2.34156	1.79224e-13	8.50611e-13
	LINC01506	-2.59287	2.25302	1.21e-75	6.29e-74		LINC01996	-5.55907	2.53355	6.49125e-91	4.07882e-88		AL359551.1	2.21821	2.41078	3.34514e-15	1.80394e-14
	STARD13-AS	-2.60935	2.29332	2.45e-67	9.63e-66		AL606469.1	-5.66778	2.24241	1.98397e-120	8.72651e-117		KDM4A-AS1	2.21634	6.60731	2.10893e-39	5.02637e-38
	LINC01624	-2.62285	2.07731	1.18e-91	1.05e-89								LINC02014	2.21551	4.36186	1.84711e-22	1.64864e-21
	AC037441.1	-2.62534	2.18142	4.68e-51	1.05e-49								LINC02323	2.21316	4.26545	3.78306e-19	2.71011e-18
	AL391807.1	-2.62633	2.68526	8.09e-59	2.43e-57								AL163952.1	2.20675	2.97517	5.81828e-11	2.25188e-10
	AC027277.2	-2.63397	2.40238	2.76e-71	1.21e-69								AC092115.4	2.20534	3.45134	4.49758e-20	3.42985e-19
	AC011899.3	-2.63462	2.75409	3.32e-79	1.92e-77								LINC01842	2.20436	3.40208	4.83867e-13	2.23463e-12
	AC011944.1	-2.6425	4.14698	7.42e-49	1.52e-47								AL122125.1	2.19514	3.80881	1.99217e-32	3.22098e-31
	LINC01836	-2.6583	4.79765	2.59e-58	7.62e-57								AC080023.1	2.19074	3.74592	4.94073e-28	6.19148e-27
	AL445423.1	-2.66357	2.10463	2.53e-96	2.63e-94								AC093904.4	2.18847	3.85662	5.41525e-13	2.48256e-12
	LINC00551	-2.66459	3.1941	1.21e-50	2.67e-49								SMILR	2.1856	2.7605	1.09213e-17	7.08669e-17
	TBX5-AS1	-2.68621	7.49342	4.09e-71	1.78e-69								HOXB-AS4	2.18061	2.40447	1.90755e-11	7.66439e-11
	AC091588.3	-2.69494	2.34403	7.51e-85	5.21e-83								ESRG	2.18043	3.12307	2.50451e-05	5.42788e-05
	LINC01352	-2.71655	2.81454	6.31e-89	4.99e-87								LINC01116	2.17951	6.62528	2.06844e-14	1.05251e-13
	AC096921.2	-2.71655	5.07693	4.44e-96	4.49e-94								LINC00462	2.17582	2.51427	2.19675e-11	8.78199e-11
	AC003991.1	-2.71857	3.56873	2.29e-41	3.5e-40								LINC00461	2.17225	2.37608	1.04734e-12	4.70766e-12
	AL445493.3	-2.73082	2.1059	2.52e-58	7.44e-57								LINC01629	2.17187	2.89698	9.74652e-10	3.40331e-09
	AC105053.1	-2.73669	2.05079	4.03e-61	1.32e-59								AL133353.1	2.17148	3.78842	5.36023e-27	6.31886e-26
	PRDM16-DT	-2.74855	5.30683	7.05e-40	1.02e-38								AC105219.4	2.16845	5.0247	3.23974e-37	6.96266e-36
	AP000866.2	-2.75066	4.78227	6.3e-77	3.38e-75								AC018695.6	2.16412	3.74262	1.06335e-19	7.92258e-19
	LINC01197	-2.76188	4.46138	3.43e-102	4.18e-100								AC017083.1	2.15974	4.0911	3.86451e-39	9.11129e-38
	LINC00472	-2.77557	4.44984	1.61e-83	1.06e-81								AC114296.1	2.15891	2.46383	6.70324e-17	4.11462e-16
	AL035409.1	-2.77683	2.6838	2.17e-89	1.77e-87								AC026336.3	2.1556	2.38416	2.79288e-11	1.10891e-10
	LINC01108	-2.78439	2.89249	7.25e-35	8.58e-34								AP003680.1	2.15498	2.97196	8.78302e-33	1.42798e-31
	AC245041.2	-2.78941	6.44305	5.51e-29	4.99e-28								AC010491.1	2.15424	4.56146	6.61205e-41	1.6911e-39
	FAM181A-AS1	-2.80145	2.33129	7.14e-50	1.54e-48								AP002478.1	2.14495	3.35823	3.42788e-12	1.46191e-11
	AC128709.3	-2.80947	2.43629	1.33e-35	1.61e-34								LINC02321	2.14458	3.3383	6.41669e-23	5.86487e-22
	AC112722.1	-2.81169	2.70904	1.2e-90	1.02e-88								AC105339.2	2.14396	5.07189	1.28952e-43	3.72259e-42
	AC068700.1	-2.82531	3.43805	5.88e-84	3.96e-82								AL162413.1	2.14328	2.74354	3.62516e-10	1.31247e-09
	LINC02038	-2.84501	4.13834	9.53e-38	1.26e-36								AF165147.1	2.14323	7.04581	5.11011e-09	1.65455e-08
	PICSAR	-2.85126	2.48569	5.92e-39	8.28e-38								SLC9A3-AS1	2.13919	9.30962	2.44115e-20	1.9048e-19
	AC007743.1	-2.85151	5.52183	2.33e-70	9.97e-69								AL358115.1	2.13907	4.51178	4.05915e-39	9.54446e-38
	AC004540.2	-2.87795	3.96285	3.11e-82	1.91e-80								PVT1	2.13802	9.40944	9.50249e-46	3.03351e-44
	AC007277.1	-2.87838	2.26435	2.38e-68	9.73e-67								MIR548XHG	2.13792	2.08116	4.69352e-07	1.25013e-06
	AL357093.2	-2.89721	3.69315	1.46e-35	1.77e-34								AC092142.1	2.13736	5.02769	6.02978e-17	3.72475e-16
	LINC00607	-2.92561	4.83136	1.03e-80	6.17e-79								LINC02178	2.13224	2.11125	5.16521e-12	2.16691e-11
	RHOXF1-AS1	-2.93268	6.05368	2.56e-39	3.61e-38								AC132807.2	2.13221	2.29914	1.47304e-09	5.06674e-09
	AL109741.1	-2.95488	3.05582	2.14e-112	3.16e-110								AC013391.3	2.12682	2.02516	3.59975e-20	2.76444e-19
	LINC00930	-2.95494	3.05316	2.47e-49	5.21e-48								AL356299.3	2.12602	3.72995	1.90004e-34	3.3643e-33
	LINC02772	-2.98567	2.56336	2.92e-47	5.66e-46								AC023034.1	2.12396	2.64524	2.43531e-26	2.76645e-25
	AC006273.1	-3.03413	2.64986	5.33e-111	7.63e-109								LINC02561	2.12314	4.68321	8.75248e-10	3.06669e-09
	AC002066.1	-3.03742	3.1645	2.62e-75	1.33e-73								PTCSC2	2.12222	2.36849	3.90727e-13	1.8131e-12
	AC011511.5	-3.03972	5.3297	1.39e-60	4.43e-59								AC024230.1	2.11807	2.15231	3.03903e-12	1.30306e-11
	ANKRD44-AS1	-3.05346	3.66772	1.2e-47	2.37e-46								AC124852.1	2.11793	4.862	2.59573e-10	9.5039e-10
	AP001189.3	-3.05407	4.1391	1.79e-92	1.64e-90								AL122058.1	2.11089	2.99941	1.24993e-15	6.9461e-15
	PCAT19	-3.13675	7.51418	6.13e-124	1.35e-121								FSIP2-AS1	2.10308	3.21091	2.47499e-22	2.18895e-21
	ADAMTS9-AS2	-3.15659	4.5678	2.16e-82	1.37e-80								LINC02031	2.09767	3.39873	1.7207e-09	5.87239e-09
	AC011899.2	-3.15662	6.49109	2.75e-97	2.92e-95								LINC02137	2.09456	3.17443	9.6311e-15	5.02945e-14
	LINC00702	-3.18665	5.43517	1.69e-92	1.57e-90								DEPDC1-AS1	2.0928	2.29103	5.35896e-31	7.97191e-30
	AL135960.1	-3.20461	2.65518	8.33e-116	1.42e-113								AP001790.1	2.0924	2.56561	2.96319e-12	1.27179e-11
	AC010998.3	-3.21303	2.29156	8.18e-50	1.76e-48								AC126768.1	2.08772	2.07405	5.06459e-15	2.68974e-14
	AC092071.1	-3.23292	3.27626	1.24e-40	1.83e-39								AC097358.2	2.08589	2.29891	1.74758e-34	3.10062e-33
	HHIP-AS1	-3.23889	5.96448	4.44e-60	1.38e-58								AC120498.4	2.08508	2.17776	3.3672e-13	1.56998e-12
	SMIM25	-3.24328	8.53908	2.7e-96	2.77e-94								AC087612.1	2.08055	2.28678	1.09125e-06	2.7959e-06
	AC004832.1	-3.24454	3.24631	2.83e-51	6.45e-50								AC010980.2	2.07973	5.64622	1.98966e-15	1.0884e-14
	TARID	-3.25298	4.39351	1.83e-65	6.69e-64								AC011352.3	2.07349	2.05393	3.25829e-17	2.04743e-16
	AC087521.1	-3.25411	3.43794	1.81e-97	1.97e-95								IGF2BP2-AS1	2.07122	3.07669	9.75082e-15	5.08893e-14
	ATP13A4-AS1	-3.27703	2.87646	9.85e-45	1.74e-43								LINC02598	2.0691	2.83021	1.03427e-16	6.24346e-16
	AC025271.4	-3.2779	2.39234	1.12e-97	1.23e-95								AC016888.1	2.06823	6.34738	1.3295e-23	1.26817e-22
	LINC01765	-3.27818	2.09605	9.56e-59	2.85e-57								AC040174.2	2.06018	2.08536	2.65069e-17	1.67768e-16
	GATA6-AS1	-3.30077	4.1419	9.41e-82	5.74e-80								SLC12A9-AS1	2.05834	4.43471	1.0496e-33	1.80016e-32
	CADM3-AS1	-3.33618	3.56284	8.06e-71	3.48e-69								AL353693.1	2.05775	2.15724	3.27271e-17	2.05502e-16
	LINC00891	-3.362	2.7676	1.68e-105	2.16e-103								AC067930.4	2.05559	3.48922	1.0705e-17	6.95149e-17
	AL033519.4	-3.36422	3.01519	1.65e-59	5.07e-58								AL049539.1	2.05528	2.70563	6.76341e-28	8.34408e-27
	LINC02185	-3.38787	3.47112	1.65e-75	8.53e-74								PKP4-AS1	2.05131	5.70871	1.05025e-19	7.83165e-19
	BANCR	-3.39437	3.16029	8.31e-59	2.49e-57								FRMD6-AS1	2.05086	5.18206	1.40755e-33	2.404e-32
	ARHGEF2-AS1	-3.39614	2.13605	6.73e-80	3.94e-78								LINC02416	2.04757	2.7552	1.72727e-28	2.22838e-27
	LINC01612	-3.42455	2.67344	1.94e-56	5.37e-55								AC089983.1	2.04702	2.99055	9.48965e-11	3.61209e-10
	AC018647.1	-3.43836	3.06281	2.28e-125	5.28e-123								AC068631.1	2.04455	3.55888	3.39341e-19	2.44499e-18
	AL135999.3	-3.44144	4.3425	6.39e-31	6.32e-30								AC093904.2	2.04181	2.60443	1.17806e-15	6.57593e-15
	AC044810.2	-3.44324	2.61398	4.6e-88	3.55e-86								LINC01063	2.04082	4.35307	4.94943e-26	5.48008e-25
	LINC02489	-3.46675	3.34585	2.63e-47	5.11e-46								MIR137HG	2.03471	2.15502	4.61087e-09	1.50098e-08
	AC010329.1	-3.46888	5.3728	1.12e-38	1.54e-37								GDNF-AS1	2.03393	3.82108	8.50539e-10	2.98302e-09
	F11-AS1	-3.48672	2.69927	1.4e-67	5.53e-66								AC091868.2	2.03277	2.24161	7.1271e-23	6.48707e-22
	LINC01936	-3.5061	6.2399	1.8e-85	1.28e-83								AL591501.1	2.03061	2.30812	4.00389e-10	1.4448e-09
	HID1-AS1	-3.5353	2.53546	3.25e-139	1.05e-136								AC087667.1	2.03047	2.24405	2.64926e-18	1.80476e-17
	AP001189.1	-3.57532	3.87048	1.78e-126	4.47e-124								AC026401.3	2.02781	9.20289	4.95448e-50	1.92608e-48
	TRHDE-AS1	-3.60298	2.62341	1.06e-62	3.62e-61								PCCA-DT	2.0277	8.50027	9.80333e-45	2.97742e-43
	SILC1	-3.60784	2.31953	4.01e-65	1.45e-63								LINC02156	2.02265	2.11511	1.02954e-30	1.50844e-29
	RMST	-3.63114	2.20491	2e-74	9.72e-73								AC025166.1	2.01787	2.08309	7.75687e-31	1.14033e-29
	AC116407.1	-3.63303	5.34341	4.93e-85	3.45e-83								AL445524.1	2.01705	8.25986	1.44958e-24	1.48125e-23
	LINC02154	-3.67742	4.65946	8.09e-56	2.16e-54								2021-12-01	2.01456	4.36846	2.14209e-10	7.90251e-10
	AC010976.2	-3.69798	2.83803	3.92e-115	6.31e-113								LNCOC1	2.00905	5.13412	2.68526e-24	2.66908e-23
	AC112206.2	-3.83999	3.60972	2.48e-114	3.85e-112								AL365181.3	2.00787	7.16625	2.9018e-07	7.87527e-07
	C8orf34-AS1	-3.84393	6.13836	1.63e-43	2.73e-42								AP000525.1	2.00584	3.50393	1.5629e-18	1.07389e-17
	ADAMTS9-AS1	-3.84463	4.44856	7.26e-115	1.15e-112								ZFHX4-AS1	2.00092	2.28781	8.61198e-09	2.73724e-08
	AC093110.1	-3.92233	5.67806	9.79e-194	1.1e-120								AC027601.3	-2.00194	2.96612	2.84481e-33	4.81306e-32
	AC026992.2	-3.94215	3.70518	2.38e-97	2.56e-95								AC069209.1	-2.00444	2.29611	5.89997e-31	8.73215e-30
	AL162511.1	-3.96556	4.49808	8.99e-53	2.16e-51								LINC00315	-2.00639	2.13771	8.90229e-36	1.73426e-34
	AC027288.1	-4.04294	3.18364	1.38e-69	5.72e-68								AC104083.1	-2.00828	8.87709	8.4124e-33	1.37282e-31
	AC004947.1	-4.04539	2.73646	3.37e-109	4.61e-107								APOA1-AS	-2.00946	2.10357	5.03729e-44	1.47362e-42
	SRGAP3-AS2	-4.09696	3.81611	5.38e-43	8.86e-42								AC092802.2	-2.01008	2.98431	1.99405e-29	2.7253e-28
	MYO16-AS1	-4.17362	2.87832	5.68e-83	3.66e-81								AP001065.3	-2.01033	3.31417	3.62009e-24	3.57392e-23
	LRRK2-DT	-4.19926	6.59041	5.23e-76	2.76e-74								LAMA4-AS1	-2.01204	2.32148	1.11435e-31	1.73129e-30
	AL590226.1	-4.20761	3.23189	6.52e-149	3.27e-146								AC104938.1	-2.01224	2.71434	9.71045e-41	2.46911e-39
	MIR3945HG	-4.24311	3.90905	2.17e-126	5.29e-124								ZNF582-AS1	-2.01696	4.98986	3.12101e-28	3.96795e-27
	LINC00261	-4.2961	6.65183	1.71e-40	2.52e-39								LINC00639	-2.01895	4.08931	1.52824e-17	9.81461e-17
	AC026369.3	-4.41483	3.75864	2.87e-111	4.18e-109								LINC00654	-2.02131	6.47942	6.58815e-28	8.1624e-27
	LANCL1-AS1	-4.43356	4.22217	2.47e-193	2.48e-140								AGAP11	-2.02234	2.33372	2.69317e-25	2.88691e-24
	LINC02471	-4.44351	3.31201	4.61e-75	2.3e-73								LINC01354	-2.02322	3.77976	5.04369e-17	3.12445e-16
	AC079467.1	-4.48905	3.59179	1.3e-72	5.93e-71								AC004112.1	-2.02839	2.5381	8.29042e-32	1.29725e-30
	LINC00968	-4.51069	4.52456	2.21e-141	8.31e-139								TMEM220-AS1	-2.02961	4.13776	1.36494e-36	2.8225e-35
	AC027288.3	-4.57116	4.94071	5.25e-142	2.06e-139								AC005479.1	-2.03428	3.59584	6.72121e-28	8.30373e-27
	LINC02555	-4.5733	4.10663	2.34e-75	1.19e-73								WDFY3-AS2	-2.04137	6.34274	1.95705e-46	6.55876e-45
	AL354714.1	-4.59167	2.17695	8.86e-140	2.96e-137								AC106028.4	-2.04804	2.25089	7.98566e-32	1.2518e-30
	SFTA1P	-4.67331	7.57774	5.62e-70	2.38e-68								LINC01504	-2.05978	5.21808	2.00799e-20	1.57524e-19
	AC046195.1	-4.73117	3.46784	2.5e-82	1.57e-80								LINC01852	-2.07049	5.23905	4.1054e-53	1.8801e-51
	AC013457.1	-4.74147	2.71956	1.74e-82	1.12e-80								SEMA3B-AS1	-2.07626	3.49452	4.47455e-32	7.10325e-31
	AC096531.2	-4.77555	3.00814	2.65e-110	3.68e-108								AC100803.3	-2.07725	4.72483	4.30319e-24	4.23874e-23
	PARAL1	-4.80102	3.76483	5.44e-93	5.22e-91								CAVIN2-AS1	-2.08147	2.6588	4.69172e-18	3.12793e-17
	LHFPL3-AS2	-4.84417	5.94597	1.23e-72	5.68e-71								LINC01091	-2.08968	4.57899	8.79758e-22	7.52959e-21
	FENDRR	-4.85217	7.08105	8.76e-133	2.63e-130								AL009178.2	-2.0897	4.00839	2.95668e-22	2.59646e-21
	AC236972.3	-4.95663	2.76285	5.55e-98	6.18e-96								AC093797.1	-2.09922	2.30482	9.56489e-28	1.16849e-26
	AL606469.1	-5.66977	2.20612	4.78e-230	2.16e-126								AC245128.3	-2.09956	3.87626	1.31362e-18	9.04746e-18
	LINC01996	-5.78215	2.20791	4.2e-188	3.79e-135								LINC02688	-2.09959	3.35933	3.97645e-17	2.48266e-16
	AC008268.1	-6.4266	4.03777	1.08e-80	6.42e-79								AL133415.1	-2.10162	2.61429	1.3599e-29	1.87619e-28
													AC105942.1	-2.10348	7.20347	1.81505e-27	2.1838e-26
													AL021578.1	-2.11464	3.63807	1.50727e-26	1.73474e-25
													AC006058.1	-2.11904	5.18107	2.90019e-16	1.69233e-15
													USP30-AS1	-2.1226	5.25553	5.1685e-23	4.73391e-22
													AL139383.1	-2.12727	2.20429	3.10258e-29	4.19448e-28
													AC100793.4	-2.12896	2.28989	7.58473e-27	8.85762e-26
													AL357033.4	-2.13239	6.30928	1.35963e-28	1.76449e-27
													AC106881.1	-2.13466	3.89059	1.86781e-26	2.13565e-25
													AC107959.1	-2.14444	4.95354	1.37497e-42	3.83021e-41
													LINC01915	-2.14459	2.52821	2.93188e-24	2.91091e-23
													SENCR	-2.15003	4.643	2.69605e-31	4.08707e-30
													AC006238.1	-2.1539	2.23662	1.56504e-34	2.7824e-33
													AC093010.3	-2.15477	8.36459	1.29322e-42	3.61399e-41
													AC016924.1	-2.15689	2.43836	1.94375e-21	1.63324e-20
													MIR22HG	-2.16334	9.77842	4.09568e-45	1.2659e-43
													AC021016.2	-2.16479	6.3442	5.78309e-43	1.63705e-41
													AC079760.2	-2.16973	2.47003	1.77578e-26	2.03308e-25
													AL357033.3	-2.17843	4.06883	9.55926e-28	1.16849e-26
													AC005740.4	-2.17868	2.7225	2.10267e-43	6.05001e-42
													AL365226.1	-2.17894	2.67443	2.31033e-13	1.08941e-12
													NR2F2-AS1	-2.17944	5.14747	9.54931e-35	1.73294e-33
													ERVE-1	-2.18041	4.86952	2.36596e-23	2.22288e-22
													AC110048.2	-2.18184	2.05256	6.59297e-36	1.29302e-34
													ST3GAL5-AS1	-2.18453	2.616	6.12762e-31	9.05377e-30
													AF131215.5	-2.1913	6.26033	8.02151e-25	8.34295e-24
													AC004988.1	-2.19141	4.03998	1.28914e-22	1.16369e-21
													AC096637.3	-2.19232	2.73008	1.58037e-18	1.08505e-17
													LINC00996	-2.19648	4.82403	4.86595e-26	5.39449e-25
													HAGLR	-2.19886	9.4518	2.11998e-22	1.88067e-21
													AC015908.3	-2.1999	2.53883	6.3436e-37	1.34028e-35
													AL138828.1	-2.2009	2.52022	2.18651e-21	1.83194e-20
													LINC02265	-2.20138	2.04889	1.51308e-24	1.53894e-23
													AC123595.1	-2.20514	2.9737	1.68722e-29	2.31682e-28
													AC144831.1	-2.20539	5.77227	4.93795e-28	6.19148e-27
													AC130371.2	-2.20707	4.23496	1.43614e-31	2.21551e-30
													AC004233.2	-2.21128	3.96975	1.24033e-17	8.0245e-17
													AL157786.1	-2.22248	3.83667	3.88516e-33	6.52275e-32
													NRAD1	-2.22716	2.32067	2.33613e-17	1.48612e-16
													LINC02302	-2.22933	2.29716	6.27457e-13	2.86748e-12
													RBMS3-AS3	-2.23321	3.01332	5.05243e-23	4.63245e-22
													CYP1B1-AS1	-2.23773	4.95968	4.03058e-35	7.53323e-34
													AC011346.1	-2.23788	3.29237	4.49167e-48	1.6235e-46
													AC138649.1	-2.24865	3.31342	8.86495e-19	6.17862e-18
													WDR86-AS1	-2.25061	5.71107	7.61861e-16	4.31048e-15
													AL158071.3	-2.25187	3.32057	4.43443e-33	7.40228e-32
													MED4-AS1	-2.2566	2.65182	2.09247e-46	6.98583e-45
													LINC02285	-2.25688	3.12437	1.60401e-32	2.60303e-31
													AC120498.2	-2.26227	2.15393	6.3121e-22	5.43707e-21
													LINC01150	-2.26712	2.62773	5.7375e-30	8.06847e-29
													LINC01558	-2.26737	3.47363	2.47553e-28	3.17499e-27
													LINC00092	-2.27658	4.6285	1.35206e-20	1.07124e-19
													CARMN	-2.27708	5.51747	8.6775e-42	2.34266e-40
													MAMDC2-AS1	-2.28152	4.11176	4.51264e-46	1.48951e-44
													AC011379.2	-2.29226	4.67131	7.58304e-33	1.24211e-31
													LINC01783	-2.29522	2.06357	3.42183e-23	3.19091e-22
													ZEB2-AS1	-2.29823	3.16502	3.98723e-45	1.24115e-43
													LNC-LBCS	-2.30104	3.8105	1.52061e-19	1.12242e-18
													AL136366.1	-2.30453	2.03303	4.17909e-26	4.66852e-25
													LINC01266	-2.31461	2.94347	1.22179e-27	1.4843e-26
													AC005165.1	-2.32378	3.82896	1.69377e-17	1.08458e-16
													MIR497HG	-2.32491	4.97109	3.34009e-63	2.73044e-61
													AC004921.1	-2.33012	3.68299	4.83355e-34	8.42212e-33
													AL109659.2	-2.34147	2.4073	2.36097e-35	4.47969e-34
													EML4-AS1	-2.3474	3.2638	9.77252e-29	1.27773e-27
													AL353150.1	-2.35597	5.16653	2.52684e-36	5.09269e-35
													HORMAD2-AS1	-2.3644	2.4265	6.0068e-26	6.60899e-25
													TBX2-AS1	-2.36603	5.67578	6.66807e-32	1.04902e-30
													AC009974.1	-2.40091	2.26995	6.99362e-37	1.47405e-35
													AC087854.1	-2.40972	5.19978	3.1403e-73	3.92403e-71
													AC010754.1	-2.41213	3.2172	3.58589e-27	4.25011e-26
													AC006033.2	-2.42295	4.35978	1.13428e-29	1.56986e-28
													ZNF503-AS1	-2.42915	5.20639	4.63219e-19	3.30488e-18
													AC005180.2	-2.43826	2.12072	8.71569e-43	2.4527e-41
													MIR29B2CHG	-2.43891	6.82379	3.31337e-32	5.30807e-31
													AC012511.1	-2.44561	2.29523	1.69085e-37	3.72541e-36
													AC008669.1	-2.45135	5.39584	2.78957e-56	1.55416e-54
													MROCKI	-2.45206	4.33106	1.55755e-29	2.14212e-28
													AL139041.1	-2.45588	2.61054	1.91571e-44	5.73861e-43
													AC026471.3	-2.47091	2.68834	2.10858e-30	3.06375e-29
													AP002761.3	-2.47535	3.72804	4.0162e-41	1.04243e-39
													AC004540.1	-2.48045	4.90584	3.74372e-38	8.50553e-37
													LINC02345	-2.49621	5.50557	2.05788e-22	1.82744e-21
													LINC01290	-2.49871	3.15304	1.00063e-50	4.16788e-49
													LINC01124	-2.49914	3.59046	2.56989e-15	1.3962e-14
													AC007405.4	-2.51033	6.40577	2.6336e-29	3.5826e-28
													LINC00892	-2.51439	3.45146	3.06696e-26	3.46598e-25
													PICSAR	-2.51504	2.66141	1.10748e-14	5.74565e-14
													AC079210.1	-2.51952	2.24017	1.38495e-36	2.85711e-35
													AP001094.2	-2.52295	3.23999	9.8128e-38	2.18961e-36
													AL035701.1	-2.53101	2.8117	7.52328e-29	9.94051e-28
													AC019117.2	-2.53843	5.18617	7.69165e-18	5.04718e-17
													AC123912.4	-2.55072	2.64251	3.09171e-17	1.94555e-16
													DIO3OS	-2.55212	5.55329	3.1181e-21	2.60746e-20
													AC134312.1	-2.55441	2.18987	2.12131e-36	4.30513e-35
													VIPR1-AS1	-2.56303	4.21136	5.33392e-40	1.29241e-38
													NR4A1AS	-2.58535	3.96914	7.92239e-29	1.04521e-27
													AC024337.2	-2.58563	2.98096	2.34324e-43	6.72012e-42
													AC013553.3	-2.58704	2.77729	1.76847e-47	6.26266e-46
													AC104809.2	-2.58843	2.47663	3.29114e-26	3.70974e-25
													AC018755.4	-2.59585	3.84586	2.3991e-26	2.72886e-25
													AC004982.1	-2.60052	3.78777	7.49667e-47	2.58163e-45
													AP002954.1	-2.61208	3.01937	4.55803e-29	6.11489e-28
													LINC02605	-2.61303	4.60427	4.52452e-28	5.71083e-27
													AC027277.2	-2.62304	2.0991	1.92113e-39	4.59129e-38
													LINC00551	-2.62359	3.07664	5.78574e-25	6.07537e-24
													AC007671.1	-2.62438	2.17471	6.94004e-42	1.89111e-40
													AC108134.3	-2.62552	5.03991	5.11471e-43	1.45727e-41
													AC024909.1	-2.62849	4.00972	3.10794e-37	6.72901e-36
													AC022733.2	-2.63191	2.35953	1.44551e-20	1.14218e-19
													AC037198.2	-2.65735	2.33409	2.85658e-38	6.55813e-37
													AC243960.3	-2.65992	3.12994	1.81221e-40	4.55501e-39
													AC130456.3	-2.66032	2.05187	1.03356e-35	2.00456e-34
													LINC01169	-2.66461	2.06442	8.78227e-23	7.96047e-22
													LINC01506	-2.683	2.21577	3.73558e-34	6.56127e-33
													ADGRD1-AS1	-2.68479	4.2583	1.78928e-10	6.65425e-10
													AC091806.1	-2.68968	2.14181	3.27346e-44	9.70608e-43
													MIR663AHG	-2.70887	2.77214	5.01452e-23	4.60735e-22
													MEF2C-AS1	-2.70917	3.27563	1.69844e-40	4.28134e-39
													LINC02126	-2.70999	2.24777	2.89621e-37	6.28615e-36
													AC092118.1	-2.71662	3.73589	3.52851e-26	3.96198e-25
													LINC02154	-2.73277	5.52369	1.47292e-16	8.78227e-16
													AC068700.1	-2.73329	3.53988	5.45434e-35	1.01079e-33
													LINC01537	-2.73819	2.89708	9.10029e-30	1.26752e-28
													LINC00472	-2.74241	4.46136	1.08375e-40	2.74771e-39
													AL133355.1	-2.74793	6.87666	1.3081e-76	2.04321e-74
													MAGI2-AS3	-2.74816	8.57406	5.36564e-45	1.65258e-43
													AL161785.1	-2.7486	4.79454	9.633e-35	1.74451e-33
													AL035409.1	-2.7495	2.55745	5.92179e-46	1.91844e-44
													LINC01624	-2.75928	2.01592	1.70236e-46	5.74926e-45
													AC044810.2	-2.76126	3.17917	3.30889e-31	4.98156e-30
													LINC02289	-2.76809	3.72573	2.01813e-38	4.64542e-37
													TTC39A-AS1	-2.78802	2.9344	3.39186e-38	7.74637e-37
													BCRP3	-2.81182	4.64828	1.77913e-51	7.66604e-50
													LINC00924	-2.82355	3.61673	4.36762e-36	8.68262e-35
													AP004608.1	-2.8275	2.03277	4.75279e-26	5.28242e-25
													AC093278.2	-2.83761	6.52193	4.99473e-56	2.69684e-54
													AC090559.1	-2.85826	5.81618	6.01385e-41	1.54261e-39
													AL357054.4	-2.87664	5.11211	2.76586e-44	8.2289e-43
													ACOXL-AS1	-2.87991	3.16278	1.18879e-61	8.59367e-60
													AL157895.2	-2.88559	3.88195	5.31925e-37	1.12931e-35
													AC091544.4	-2.90189	3.52685	1.65315e-27	1.99725e-26
													AP001528.1	-2.90379	3.53322	7.05131e-55	3.52444e-53
													FAM181A-AS1	-2.91179	2.43261	6.66374e-27	7.81337e-26
													AC011899.3	-2.92449	2.37102	8.62063e-46	2.77223e-44
													STARD13-AS	-2.92686	2.01517	4.78146e-53	2.16702e-51
													AC015914.1	-2.92814	2.22906	3.40024e-53	1.57364e-51
													AC022101.1	-2.94269	4.64921	3.53112e-22	3.08558e-21
													AL034397.3	-2.94373	5.48785	8.96821e-32	1.39582e-30
													AC010998.3	-2.94695	2.36289	3.6776e-20	2.82175e-19
													KRT7-AS	-2.95922	5.34305	1.94773e-17	1.24265e-16
													AC084375.1	-2.96441	2.49397	1.07508e-23	1.03224e-22
													RHOXF1-AS1	-2.97572	6.06193	2.29459e-16	1.35066e-15
													LINC02785	-2.97779	2.09137	1.74105e-52	7.73046e-51
													AC091544.2	-2.98219	2.0893	8.37591e-37	1.75693e-35
													AL391807.1	-3.0005	2.45082	1.2507e-35	2.40966e-34
													AC092809.3	-3.02639	2.10767	2.01129e-49	7.7501e-48
													LINC01352	-3.04845	2.62328	5.60974e-52	2.45342e-50
													AC147067.2	-3.05424	2.35097	3.75062e-56	2.03768e-54
													PTCSC3	-3.07185	2.27421	9.81503e-42	2.6416e-40
													AC022164.1	-3.09255	3.1535	2.27402e-41	5.93758e-40
													AC006273.1	-3.09498	2.53662	2.28175e-58	1.33949e-56
													LINC01671	-3.10835	5.11981	1.91863e-27	2.30526e-26
													LINC01836	-3.11265	4.34667	8.16619e-42	2.21144e-40
													AC007743.1	-3.12652	5.45846	1.67275e-37	3.69483e-36
													AC091588.3	-3.12985	2.12824	2.59535e-57	1.49352e-55
													LINC01197	-3.13453	4.31824	4.88717e-58	2.84987e-56
													AC112722.1	-3.16723	2.24657	1.67129e-68	1.80479e-66
													AL357093.2	-3.17627	3.35166	4.98894e-23	4.58867e-22
													AC002066.1	-3.18269	3.01663	4.32279e-47	1.49452e-45
													LINC02861	-3.18595	3.72591	3.76827e-61	2.53547e-59
													AL365361.1	-3.18677	7.07862	3.62869e-35	6.849e-34
													LINC02772	-3.20104	2.19432	1.94718e-26	2.2206e-25
													TBX5-AS1	-3.23208	7.19754	6.94962e-46	2.24311e-44
													AC127521.1	-3.2348	3.53619	4.7811e-54	2.31051e-52
													AC004540.2	-3.27493	3.64966	1.01569e-46	3.47042e-45
													AC011944.1	-3.27985	3.66845	3.4317e-39	8.11272e-38
													AL109741.1	-3.32969	2.88542	1.35295e-63	1.14896e-61
													UMODL1-AS1	-3.34759	2.53552	2.77241e-28	3.52988e-27
													AC096921.2	-3.35357	4.5513	3.73689e-71	4.30086e-69
													RBPMS-AS1	-3.36348	5.22306	3.63121e-53	1.6717e-51
													LINC00689	-3.36879	2.92269	6.43116e-33	1.05739e-31
													AC007405.2	-3.37497	3.8012	2.16457e-42	5.9916e-41
													AC129507.2	-3.42618	2.08944	4.56365e-50	1.79005e-48
													PCAT19	-3.47323	7.32898	2.63648e-68	2.74539e-66
													AP000866.2	-3.47727	4.08483	5.95315e-88	1.23981e-85
													AC013275.1	-3.4812	2.77015	3.27272e-36	6.55068e-35
													LINC00656	-3.49816	2.07018	2.91422e-55	1.49272e-53
													AP001189.3	-3.50212	4.04104	8.79628e-53	3.9457e-51
													LINC01108	-3.50843	2.63417	4.42894e-36	8.78456e-35
													LINC00607	-3.51464	4.27315	3.72915e-63	3.02026e-61
													ANKRD44-AS1	-3.52393	3.21295	3.47843e-32	5.56231e-31
													LINC00930	-3.52398	2.50367	4.03234e-41	1.04352e-39
													PRDM16-DT	-3.5563	4.48179	4.08756e-46	1.35431e-44
													BANCR	-3.55817	2.87214	4.76238e-33	7.90446e-32
													HHIP-AS1	-3.5723	5.61287	6.64789e-45	2.04032e-43
													AL135960.1	-3.5835	2.40828	1.90462e-67	1.87188e-65
													SMIM25	-3.5949	8.32951	1.97793e-58	1.16898e-56
													AC011899.2	-3.59514	6.10948	5.70556e-55	2.88477e-53
													ELN-AS1	-3.61522	3.76877	2.25926e-40	5.59822e-39
													F11-AS1	-3.632	2.60314	6.00328e-33	9.90767e-32
													AC091849.2	-3.63319	3.36218	1.29832e-37	2.87504e-36
													LINC02038	-3.64458	3.32335	7.95784e-42	2.16172e-40
													AC004832.1	-3.69782	2.75146	3.26367e-34	5.75551e-33
													LINC00702	-3.71671	5.21922	2.16846e-54	1.07161e-52
													GATA6-AS1	-3.74752	3.70674	7.05925e-68	7.17992e-66
													LINC00891	-3.75998	2.41477	1.13893e-67	1.13207e-65
													TARID	-3.78515	4.03687	5.01461e-44	1.47191e-42
													AC016717.2	-3.82636	3.97395	2.09401e-37	4.6021e-36
													AC087521.1	-3.84745	3.21158	4.81675e-60	3.07533e-58
													AC003991.1	-3.86515	2.5315	7.39054e-62	5.57285e-60
													AC018647.1	-3.88524	2.64778	2.1189e-77	3.36982e-75
													AC010976.2	-3.89462	2.69042	2.15042e-61	1.48108e-59
													TRHDE-AS1	-3.902	2.42606	4.09256e-31	6.11926e-30
													LINC01612	-3.90757	2.25129	1.18287e-43	3.42601e-42
													AC112206.2	-3.93535	3.39458	3.22188e-80	5.75138e-78
													ATP13A4-AS1	-3.97452	2.34091	6.98299e-36	1.36645e-34
													ADAMTS9-AS2	-4.00547	3.93453	6.37198e-79	1.07184e-76
													AC011511.5	-4.01246	4.70949	6.8737e-53	3.09919e-51
													AL354714.1	-4.0362	2.48338	4.08744e-50	1.62513e-48
													LINC02185	-4.04678	3.01963	1.66103e-51	7.19261e-50
													MYO16-AS1	-4.04734	2.89453	1.44447e-41	3.82871e-40
													CADM3-AS1	-4.06168	3.1504	7.41063e-48	2.65659e-46
													LINC01936	-4.11401	5.75018	6.38504e-54	3.05191e-52
													AC093110.1	-4.11424	5.49364	1.8192e-105	9.94534e-103
													AP001189.1	-4.16275	3.69727	4.68461e-75	6.30404e-73
													HID1-AS1	-4.16519	2.12916	4.93495e-91	1.19906e-88
													AC130456.2	-4.23714	3.06565	2.86943e-47	1.00799e-45
													AC026992.2	-4.26316	3.20537	5.20002e-61	3.47211e-59
													AL033519.4	-4.27758	2.33961	1.20109e-62	9.46482e-61
													AC092071.1	-4.28721	2.13276	6.68112e-54	3.17607e-52
													NKX2-1-AS1	-4.33339	4.03982	1.52264e-36	3.13378e-35
													LANCL1-AS1	-4.43138	4.07924	1.08036e-110	9.44994e-108
													ADAMTS9-AS1	-4.52076	4.00188	3.60106e-74	4.70127e-72
													AC010329.1	-4.56352	4.24413	2.16376e-40	5.37683e-39
													AC004947.1	-4.57283	2.35077	1.55592e-68	1.70121e-66
													AL590226.1	-4.58126	2.83203	1.32074e-88	2.88813e-86
													SRGAP3-AS2	-4.58258	3.33751	1.00255e-28	1.30885e-27
													AC116407.1	-4.60317	4.34844	4.08727e-88	8.71985e-86
													MIR3945HG	-4.6415	3.62853	8.46887e-72	1.01476e-69
													LINC02489	-4.65489	2.1975	3.89986e-64	3.4112e-62
													AC027288.3	-4.74744	4.62413	5.97414e-92	1.68567e-89
													LINC02471	-4.79317	2.96916	1.75918e-46	5.91829e-45
													C8orf34-AS1	-4.82324	5.33428	8.38416e-33	1.37077e-31
													LRRK2-DT	-4.84475	5.97436	1.16811e-61	8.51455e-60
													AC027288.1	-4.97163	2.30232	6.5669e-93	2.05145e-90
													AC026369.3	-4.97307	3.35043	1.76083e-68	1.87829e-66
													LINC00968	-4.98169	4.25061	6.62635e-80	1.15921e-77
													FENDRR	-4.98697	7.03056	5.0311e-66	4.73194e-64
													AC046195.1	-5.0896	3.05039	3.93219e-49	1.49543e-47
													LINC02555	-5.24419	3.66265	1.45552e-54	7.23377e-53
													AC096531.2	-5.27867	2.63056	4.30741e-66	4.09532e-64
													AL135999.3	-5.34487	2.45682	7.76175e-76	1.15071e-73
													AL162511.1	-5.35916	3.10231	2.42902e-68	2.55984e-66
													PARAL1	-5.389	3.24222	9.75689e-62	7.2325e-60
													AC079467.1	-5.43317	2.82162	1.527e-58	9.14837e-57
													AC013457.1	-5.59823	2.53754	1.28917e-60	8.47848e-59
													LHFPL3-AS2	-5.61523	5.2494	2.41324e-53	1.1228e-51
													AL606469.1	-5.65363	2.16889	1.49742e-112	1.63724e-109
													SFTA1P	-6.00541	6.41113	2.59691e-66	2.49617e-64
													LINC00261	-6.04678	5.02419	1.08264e-47	3.86524e-46
													AC008268.1	-7.9517	2.43487	5.27432e-99	2.09702e-96

## Sheet: DEMs and common DEMs
	Differentially expressed mRANs (DEMs) in our analysis
	DEMs in TCGA_NSCLC group						DEMs in TCGA_LUAD group						DEMs in TCGA_LUSC group							Common DEMs
	Gene ID	logFC	AveExpr	P.Value	adj.P.Val		Gene ID	logFC	AveExpr	P.Value	adj.P.Val		Gene ID	logFC	AveExpr	P.Value	adj.P.Val			Gene ID
	PRAME	6.2785	7.87225	2.69896e-55	3.16533e-54		FAM83A	6.25275	10.9051	8.37127e-78	3.08643e-75		KRT6A	8.82388	15.5082	3.21138e-71	1.41798e-69			BRDT
	KRT6A	6.05639	11.0823	1.55139e-27	6.62128e-27		CST1	5.75926	6.64266	3.21522e-38	7.22464e-37		CALML3	8.6476	11.6406	4.22692e-56	9.99768e-55			ANXA10
	KRT16	5.96304	9.31946	2.36894e-40	1.62782e-39		CYP24A1	5.28734	9.13483	5.8485e-37	1.21308e-35		DSG3	8.5793	12.301	1.80048e-63	5.7502e-62			CSAG1
	AKR1B10	5.76224	8.52385	5.45424e-36	3.18505e-35		COL11A1	5.21333	9.08104	2.64427e-37	5.61355e-36		KRT16	7.8603	12.711	2.48785e-59	6.74122e-58			PAX7
	FAM83A	5.73793	10.4419	2.23082e-95	8.98091e-94		MMP13	5.19734	7.44153	1.0487e-35	2.02413e-34		KRT6B	7.67824	11.7055	3.66145e-52	7.26553e-51			KLK11
	CST1	5.66595	6.91706	4.44591e-69	7.98031e-68		PITX2	5.10239	5.36099	5.25343e-31	7.4438e-30		AKR1B10	7.66291	10.8974	3.4222e-39	3.67967e-38			HORMAD1
	PITX1	5.62099	9.1452	2.40635e-83	6.90011e-82		PRAME	5.02151	6.13461	1.05398e-21	8.01061e-21		PRAME	7.52388	9.75612	1.50509e-52	3.04964e-51			PRSS1
	COL11A1	5.50843	9.63006	2.10349e-87	6.75376e-86		MMP11	4.9684	10.2219	8.16904e-58	6.53017e-56		SERPINB5	7.50965	12.0248	6.10206e-93	5.91899e-91			PRSS2
	PITX2	5.39176	5.65822	4.64993e-64	7.23557e-63		SYT12	4.80591	8.23807	1.88087e-41	5.18776e-40		FOXE1	7.48954	9.74817	1.44026e-56	3.50196e-55			MAGEA6
	GJB6	5.30353	7.3238	8.88999e-39	5.73697e-38		COL10A1	4.78731	10.1531	3.23419e-68	5.78505e-66		GJB6	7.43507	10.2027	3.4387e-52	6.8384e-51			SLC5A1
	TMPRSS11E	5.26287	7.2674	6.61705e-60	9.03934e-59		ABCA12	4.77643	7.59411	1.25955e-49	5.97244e-48		KRT5	7.22683	16.3455	9.99503e-53	2.05027e-51			PDX1
	ABCA12	5.25393	8.27798	1.17583e-110	7.31863e-109		SPINK1	4.75886	9.4022	2.82557e-23	2.38425e-22		SERPINB13	7.10122	9.74049	1.26304e-37	1.25451e-36			SALL1
	MMP11	5.24463	10.7951	6.02564e-124	5.66441e-122		SPP1	4.7146	13.1226	7.67694e-52	4.04349e-50		KRT6C	7.05099	9.12973	3.32832e-42	4.10658e-41			FDCSP
	TMPRSS4	5.12035	11.7515	2.99079e-108	1.72605e-106		TMPRSS4	4.64503	11.0752	5.08454e-53	2.87954e-51		PITX1	7.00411	10.8403	2.45818e-97	2.71681e-95			FGF19
	CA9	5.05498	8.02488	2.62879e-63	4.00177e-62		CRABP2	4.63426	11.1646	3.58868e-42	1.03073e-40		KRT14	6.87126	11.7995	2.00633e-30	1.40323e-29			MAGEA3
	BARX1	5.04505	5.83632	3.72933e-45	3.07051e-44		ATP10B	4.63087	7.54619	1.67894e-49	7.84799e-48		SPRR1B	6.84158	10.1202	5.8126e-34	4.86678e-33			SOX11
	MMP13	5.03062	7.89366	9.61239e-54	1.06372e-52		PTPRH	4.60437	7.9428	3.25912e-47	1.30553e-45		HOXC13	6.80571	6.70534	1.59075e-74	8.0135e-73			CCDC60
	HOXC13	5.0286	5.00457	4.72226e-50	4.64509e-49		MMP1	4.57983	9.73809	8.9983e-35	1.63216e-33		CERS3	6.80262	8.64395	1.11374e-51	2.1722e-50			ALOX15
	CALML3	4.98941	6.93262	1.52604e-19	4.69711e-19		TMPRSS11E	4.49425	6.30549	6.07413e-25	5.79383e-24		DLX6	6.7864	7.14744	5.77732e-68	2.23684e-66			TUBB2B
	SERPINB5	4.93322	8.89043	1.27911e-31	6.38401e-31		PPP1R14D	4.48394	6.88531	3.077e-31	4.43648e-30		GPR87	6.69094	10.3369	3.78243e-77	2.11584e-75			FUT9
	MMP1	4.93038	10.6276	1.10223e-70	2.10046e-69		B3GNT6	4.47889	6.7285	3.18013e-24	2.90456e-23		DSC3	6.67857	12.6085	1.70214e-61	4.99843e-60			TCN1
	SPRR1B	4.92864	6.90502	1.77367e-25	6.96223e-25		CA9	4.47818	7.06859	6.87674e-29	8.47443e-28		GABRA3	6.61045	7.6189	1.00516e-78	6.00987e-77			SLC5A8
	FOXE1	4.88373	6.86157	3.58422e-32	1.82076e-31		HTR3A	4.4727	6.08624	4.99001e-34	8.61851e-33		RAET1L	6.54001	7.09772	1.1179e-51	2.178e-50			TRIM15
	MMP12	4.8804	9.7995	7.56932e-83	2.15018e-81		TUBB3	4.46934	7.40549	2.53006e-65	3.48917e-63		SPRR3	6.49728	8.98533	3.66343e-24	1.81885e-23			UNC93A
	GJB2	4.82274	10.5266	1.55039e-78	3.81572e-77		GREM1	4.43439	9.82943	8.5133e-43	2.52547e-41		A2ML1	6.45523	9.38054	7.27298e-40	8.07735e-39			SLCO1B3
	GPR87	4.79838	8.25533	2.7053e-44	2.15915e-43		TRPM8	4.34591	5.50916	9.26296e-29	1.13377e-27		GNGT1	6.41862	6.51174	2.2253e-103	3.32628e-101			TSPAN19
	DSG3	4.7858	7.26628	3.66256e-17	1.02366e-16		B3GNT3	4.31621	9.99605	3.29835e-66	4.92463e-64		FAM83B	6.41091	9.36688	5.1255e-95	5.43423e-93			KRT81
	GNGT1	4.76647	4.81439	4.7592e-61	6.74386e-60		PITX1	4.31511	7.58986	7.3915e-34	1.25858e-32		PADI3	6.40062	7.58042	1.77767e-31	1.30769e-30			CDKN2A
	LY6D	4.74882	6.91859	2.87049e-32	1.46268e-31		ZYG11A	4.24336	5.73732	3.94249e-40	9.96153e-39		FAM83C	6.39667	7.09735	1.44956e-31	1.07368e-30			KIRREL2
	IL36RN	4.69114	5.50682	3.31409e-44	2.63236e-43		MYEOV	4.19669	7.1206	7.0861e-27	7.69335e-26		KRT17	6.3034	15.4822	4.24872e-54	9.26789e-53			KRT83
	B4GALNT4	4.69076	8.28592	8.95646e-79	2.2223e-77		PAEP	4.13966	6.74496	1.47222e-13	6.20992e-13		MAGEA4	6.29936	7.89001	8.02469e-19	3.0279e-18			CRABP1
	CYP24A1	4.68279	8.74622	2.59039e-54	2.93239e-53		BARX1	4.135	5.12757	8.63463e-16	4.31636e-15		RHCG	6.28101	9.20769	3.20234e-33	2.58626e-32			DRC1
	SPP1	4.67501	13.5992	4.73327e-92	1.75092e-90		EEF1A2	4.12589	8.40148	1.89127e-19	1.24472e-18		SPRR2A	6.27864	9.0608	1.06644e-25	5.72661e-25			LRRC15
	KRT6B	4.64593	7.50932	2.05398e-19	6.29553e-19		STRA6	4.06252	7.78788	6.75388e-40	1.68066e-38		ZIC5	6.25243	6.40196	9.9143e-57	2.43007e-55			PCSK2
	TFAP2A	4.56796	9.47285	4.26782e-111	2.69315e-109		KRT16	4.04856	6.1962	8.06601e-23	6.60265e-22		TMPRSS11D	6.23008	7.92909	2.0878e-29	1.37996e-28			SOHLH2
	HMGA2	4.55297	7.29409	1.13065e-39	7.54467e-39		MMP12	4.04158	8.77226	2.09733e-32	3.26359e-31		ZIC2	6.17756	7.39355	3.56e-59	9.56115e-58			TDRD5
	DUSP9	4.50454	6.22599	4.5553e-54	5.0935e-53		GCNT3	4.03521	9.21179	3.4277e-35	6.36432e-34		C12orf56	6.1736	7.3228	3.50609e-83	2.4497e-81			HAS1
	MYBL2	4.50052	10.8763	5.78799e-135	8.58175e-133		KISS1R	4.03121	4.43816	1.07083e-37	2.32798e-36		NXPH4	6.1473	9.46349	9.60653e-86	7.29936e-84			EPYC
	GPX2	4.49851	10.0396	5.29885e-33	2.77528e-32		VIL1	3.98386	6.27368	1.6421e-15	8.03745e-15		HOXD11	6.13797	6.02396	2.4986e-55	5.70269e-54			LEMD1
	GRHL3	4.48524	7.80583	2.87799e-78	7.02622e-77		AKR1B10	3.92922	6.33256	1.82183e-12	7.02074e-12		HOXD13	6.12664	5.98933	2.21877e-31	1.62757e-30			ZBBX
	ZIC2	4.47929	5.5346	4.89625e-43	3.73767e-42		GJB2	3.91913	9.21414	1.00976e-45	3.61236e-44		GPX2	6.11788	11.7519	2.37855e-38	2.44643e-37			MYO3B
	UBE2C	4.46722	10.3315	1.37354e-145	3.21145e-143		DMBX1	3.9161	4.13096	8.2219e-32	1.22961e-30		TMPRSS11E	6.05133	8.30733	3.04703e-43	3.9832e-42			SPX
	C12orf56	4.44437	5.58005	1.88218e-48	1.74506e-47		ENTPD8	3.90081	6.2544	1.41096e-39	3.45868e-38		FAT2	6.04591	11.5862	1.28017e-55	2.9777e-54			PLA2G2F
	AKR1B15	4.4439	5.50036	9.67122e-42	7.03246e-41		FGL1	3.89065	6.78518	6.4425e-15	3.00672e-14		TMPRSS11A	6.03823	7.21797	5.66106e-30	3.87228e-29			SPTSSB
	DLX6	4.43769	4.87328	2.28501e-38	1.45198e-37		CTHRC1	3.84435	10.7314	2.61865e-65	3.58399e-63		DUSP9	6.03256	7.9878	2.85521e-75	1.49191e-73			INHA
	GREM1	4.41582	10.2324	1.99927e-87	6.44182e-86		RASAL1	3.84188	7.88638	2.66979e-60	2.59314e-58		SPRR1A	6.02393	8.53322	9.50204e-27	5.37967e-26			CCK
	CRABP2	4.38077	11.1276	6.12075e-82	1.69127e-80		FEZF1	3.79754	5.07185	9.44027e-26	9.46963e-25		BARX1	6.01075	6.59803	3.72519e-37	3.64055e-36			INA
	GABRA3	4.37404	5.21878	1.10923e-32	5.73384e-32		MEX3A	3.78041	9.35576	1.50764e-61	1.60218e-59		CLCA2	6.0009	11.8483	6.56433e-33	5.22967e-32			C1orf61
	ZYG11A	4.33884	5.96871	2.93529e-87	9.37493e-86		ONECUT1	3.77443	3.70327	2.02964e-34	3.61968e-33		PGLYRP3	5.99511	6.34534	2.99747e-42	3.70589e-41			SPRR1B
	NXPH4	4.31752	7.56797	5.65234e-53	6.08511e-52		UBE2C	3.76768	9.63045	3.33471e-52	1.78768e-50		PTHLH	5.9941	11.2769	2.26789e-50	4.14402e-49			IL31RA
	HJURP	4.31429	9.23741	1.35377e-156	6.02162e-154		MYBL2	3.76014	10.0633	7.66617e-50	3.68343e-48		USH1G	5.98553	6.82185	4.64658e-57	1.16235e-55			HOXB13
	PPP2R2C	4.31412	7.68892	7.19031e-39	4.66156e-38		ITPKA	3.73454	7.28676	1.92812e-28	2.30684e-27		S100A2	5.95908	13.217	1.28872e-49	2.27724e-48			PRSS3
	KIF18B	4.2868	9.05045	4.02155e-137	6.6073e-135		CXCL13	3.70899	9.08657	7.14124e-31	1.00011e-29		PNCK	5.9234	8.76075	1.62539e-58	4.24044e-57			SPAG6
	OTX1	4.28038	7.97217	1.56605e-123	1.44975e-121		B4GALNT4	3.70345	7.17958	2.43565e-27	2.70618e-26		HMGA2	5.91723	8.90674	1.73258e-44	2.41185e-43			SCGB3A2
	BIRC5	4.27023	10.7251	3.09143e-139	5.93458e-137		FGB	3.69541	6.18499	2.43608e-08	6.53551e-08		GABRQ	5.87598	7.08151	6.66837e-55	1.49391e-53			CACNG4
	COL10A1	4.26953	10.0783	2.93397e-101	1.3755e-99		HHIPL2	3.67927	5.83635	3.88085e-19	2.49862e-18		KRT31	5.85139	5.98075	5.15787e-31	3.71334e-30			FBN3
	CDC20	4.26531	10.4384	1.13265e-151	3.6239e-149		CEACAM5	3.66114	12.3451	3.14968e-16	1.62438e-15		PPP2R2C	5.84841	9.45422	1.96413e-51	3.77427e-50			CDK5R2
	PGLYRP3	4.25009	4.45358	4.31355e-40	2.93203e-39		TERT	3.65929	3.86674	2.65734e-39	6.3502e-38		SYT14	5.84733	6.4492	7.60413e-46	1.12647e-44			PTCHD1
	TROAP	4.24495	9.17408	2.5119e-134	3.60705e-132		C11orf86	3.6484	3.71824	5.46643e-21	3.96135e-20		GRHL3	5.84459	9.38704	4.58526e-73	2.16624e-71			LDLRAD1
	STRA6	4.24171	8.23533	1.61875e-86	5.06366e-85		NMU	3.63731	6.1207	8.11839e-31	1.13344e-29		LY6D	5.83045	8.89634	4.31798e-24	2.13453e-23			KRT6A
	COL17A1	4.24029	10.6053	2.20305e-42	1.63854e-41		HJURP	3.63721	8.55182	8.17558e-61	8.44e-59		PKP1	5.81978	14.1059	2.81591e-46	4.27212e-45			DNAI1
	NKX1-2	4.22449	4.22643	1.83865e-44	1.47716e-43		PYCR1	3.63327	11.7695	3.45101e-97	1.55865e-93		COL11A1	5.80717	10.2249	2.31515e-59	6.29195e-58			NOS1
	KRT14	4.21214	7.81647	3.27946e-16	8.78231e-16		TOP2A	3.62899	11.5962	6.55431e-68	1.11708e-65		AKR1B15	5.80632	6.80982	3.24124e-38	3.30947e-37			MMP10
	SLC2A1	4.20796	13.3648	1.85261e-90	6.5328e-89		C2CD4A	3.62879	7.94279	1.39768e-37	3.02038e-36		IL36RN	5.80498	6.99662	1.54513e-35	1.38803e-34			RTBDN
	ATP10B	4.20778	7.48744	1.79876e-80	4.74046e-79		DLL3	3.62496	4.15668	2.88273e-20	1.99156e-19		MMP12	5.78065	10.9206	3.27491e-76	1.76169e-74			KRT4
	DEPDC1	4.2073	8.69042	9.30631e-141	1.90696e-138		SLC24A2	3.6241	4.2912	3.35955e-38	7.53958e-37		SERPINB4	5.76504	7.58358	1.0085e-28	6.43716e-28			IGF2BP1
	PTPRH	4.20116	7.76654	7.33952e-79	1.82607e-77		LY6D	3.62202	5.09563	3.81874e-16	1.95714e-15		GJB2	5.75977	11.9604	4.58288e-58	1.17875e-56			VGF
	NEK2	4.17989	9.16024	7.52324e-159	3.81115e-156		OTX1	3.61791	7.23038	4.15892e-63	5.18173e-61		ABCA12	5.75538	9.02107	3.83852e-73	1.8229e-71			STOML3
	ADGRF4	4.17194	7.102	1.0475e-59	1.42032e-58		FRMD5	3.61124	7.54574	2.55887e-57	1.94238e-55		B4GALNT4	5.7389	9.48784	8.67124e-91	7.94617e-89			C4BPA
	HOXC11	4.15933	4.27345	1.40651e-34	7.7965e-34		KIF4A	3.60683	8.9193	2.17349e-62	2.56643e-60		DAPL1	5.72065	9.16401	3.43935e-34	2.90909e-33			KLK6
	HOXC10	4.15517	5.17115	3.05636e-30	1.43953e-29		MNX1	3.6047	5.64348	3.86096e-36	7.63988e-35		C10orf99	5.69475	6.4594	1.80636e-28	1.13393e-27			MS4A8
	KIF4A	4.14615	9.58498	9.35545e-158	4.48988e-155		ETV4	3.60356	10.2966	2.75013e-67	4.3968e-65		PITX2	5.68963	5.97828	4.67573e-35	4.11121e-34			UCHL1
	TPX2	4.14273	11.2319	5.69395e-142	1.20745e-139		TFAP2A	3.59934	8.37518	2.93704e-47	1.18704e-45		COL7A1	5.68837	12.7489	1.25205e-71	5.6099e-70			HOXC9
	SYT12	4.14076	7.73892	2.20982e-63	3.37243e-62		CDC20	3.59793	9.69532	1.3198e-59	1.20422e-57		GJB5	5.68759	9.59178	1.03992e-61	3.06861e-60			FAM92B
	SPRR3	4.13395	5.64842	1.40947e-17	4.01256e-17		TFF1	3.58235	4.88439	8.81953e-11	2.94191e-10		IL36G	5.68254	6.57771	6.11141e-30	4.17095e-29			RIMS4
	TOP2A	4.13366	12.153	1.08161e-164	7.89013e-162		LGSN	3.57898	7.77611	3.24885e-17	1.81209e-16		CA9	5.63418	9.05987	1.64515e-42	2.07619e-41			EEF1A2
	KRT6C	4.10185	5.39321	1.27913e-18	3.79556e-18		IL36RN	3.56962	4.13092	2.10797e-18	1.27951e-17		SPRR2D	5.6248	8.80403	2.37838e-24	1.19515e-23			OGDHL
	PADI3	4.09725	5.00162	2.62395e-23	9.42915e-23		HS6ST2	3.56734	9.91555	1.04836e-42	3.08968e-41		HOXA13	5.62437	5.61351	2.47821e-49	4.31639e-48			LMNTD1
	SAPCD2	4.09374	9.27821	1.5828e-148	4.18341e-146		IGFL2	3.53815	5.2255	2.00143e-32	3.11974e-31		TMPRSS4	5.61696	12.4877	6.57519e-64	2.1527e-62			EFNA2
	DLGAP5	4.08893	9.32417	4.24091e-152	1.40621e-149		CILP2	3.52775	7.94097	2.47913e-43	7.52738e-42		TFAP2A	5.61497	10.6767	4.81887e-125	1.46462e-122			CDHR4
	KIF14	4.08051	8.57723	7.37172e-148	1.92054e-145		IQGAP3	3.52164	9.71463	1.89213e-74	4.9541e-72		S100A7	5.60072	7.87838	1.7578e-23	8.4046e-23			TMEM190
	CENPA	4.07552	8.04313	1.74705e-126	1.79383e-124		SAPCD2	3.51383	8.71985	3.59435e-66	5.23674e-64		UGT1A7	5.57391	6.00036	5.93918e-21	2.51409e-20			LRP2
	IGSF9	4.07511	10.3786	4.26616e-121	3.6187e-119		KIF18B	3.50984	8.25086	1.46978e-55	1.02521e-53		DLX5	5.55017	8.53766	7.26332e-63	2.25262e-61			POU4F1
	MELK	4.05723	9.30183	4.4878e-137	7.3075e-135		NEK2	3.50891	8.5725	1.1278e-59	1.04486e-57		IRX4	5.54944	5.72984	1.01047e-26	5.71024e-26			HMGCS2
	FAM83B	4.04457	6.8247	1.949e-31	9.66394e-31		DEPDC1	3.50313	7.99017	3.5253e-53	2.02184e-51		MMP11	5.52567	11.4207	1.56051e-76	8.49476e-75			PTPRN
	MAGEA3	4.04383	4.3363	5.83381e-19	1.75708e-18		MUC13	3.5014	7.4157	8.23142e-12	2.99454e-11		CST1	5.49481	7.21757	3.62732e-32	2.76653e-31			HOXC10
	FEZF1	4.03786	5.40588	7.02063e-49	6.57941e-48		DLGAP5	3.48825	8.68096	1.80355e-59	1.62104e-57		COL17A1	5.49148	12.214	1.60365e-40	1.8289e-39			CACNG6
	ANLN	4.0217	10.7589	3.48088e-152	1.17557e-149		BIRC5	3.46601	9.90867	6.01545e-54	3.72175e-52		KRT15	5.48549	13.6672	1.19284e-41	1.43582e-40			DUSP13
	NUF2	4.01666	8.96093	3.33413e-139	6.3338e-137		ADGRF4	3.46417	6.2582	1.97648e-23	1.68748e-22		SLC2A1	5.47556	14.8536	1.98412e-116	4.76083e-114			PLAAT5
	IL36G	4.00456	4.74924	4.41943e-34	2.4066e-33		TROAP	3.46389	8.32084	1.42865e-53	8.51813e-52		MAGEA3	5.45585	5.8795	6.57195e-16	2.11907e-15			SEC14L4
	NMU	3.99933	6.50407	2.96713e-72	5.90738e-71		TCN1	3.46259	5.8608	9.49141e-13	3.73903e-12		KRT75	5.40554	6.13703	5.95648e-32	4.49224e-31			CXCL14
	TERT	3.99491	4.31327	1.729e-82	4.87355e-81		NEIL3	3.45997	6.51148	6.46361e-43	1.92692e-41		KRT13	5.39901	11.7964	1.3629e-20	5.66277e-20			TMEM213
	SYT14	3.99372	4.63788	1.13223e-37	7.03527e-37		ADM2	3.45793	8.87325	1.66309e-72	4.00604e-70		CALML5	5.37564	6.63853	1.4593e-21	6.36493e-21			KANK4
	SLC24A2	3.99243	4.88836	1.05197e-88	3.50088e-87		KIF14	3.45217	7.94951	5.45844e-58	4.38276e-56		LYPD3	5.36019	11.5861	7.70823e-64	2.51462e-62			CTNND2
	COL7A1	3.98533	10.7357	4.33095e-48	3.97102e-47		ANLN	3.4484	10.1412	5.07918e-58	4.09645e-56		SBSN	5.35388	7.67191	4.95869e-25	2.57626e-24			SCGB3A1
	ASPM	3.98309	9.70564	1.53747e-146	3.84093e-144		HOXB9	3.43184	4.44509	2.39266e-12	9.12707e-12		ADH7	5.3491	9.5248	1.1158e-17	3.951e-17			DMBT1
	AURKB	3.97587	9.17901	2.61482e-129	3.03736e-127		ASPM	3.41991	9.09846	9.42836e-58	7.47073e-56		DQX1	5.33858	7.7882	4.66199e-80	2.90157e-78			CAPSL
	RASAL1	3.97292	8.04786	1.57425e-129	1.85223e-127		CDC25C	3.40691	6.84977	5.3121e-59	4.63615e-57		MAGEA11	5.32291	5.3599	8.21139e-18	2.93441e-17			AKAP14
	S100A2	3.96842	11.0125	2.17159e-36	1.28249e-35		RHBG	3.39315	4.2649	1.76331e-37	3.78787e-36		TP63	5.31767	13.4817	4.10101e-47	6.46937e-46			SERPINB5
	TUBB3	3.96317	7.19897	3.99688e-97	1.68729e-95		EPHA10	3.39006	8.15926	3.93459e-41	1.06251e-39		MAGEA6	5.31494	5.71876	4.76786e-15	1.46449e-14			HOXB9
	BUB1B	3.95684	9.40444	1.70427e-149	4.78165e-147		NUF2	3.38488	8.27028	2.88863e-55	1.98426e-53		SLC6A15	5.30705	7.54638	4.5748e-31	3.30794e-30			CYP27C1
	HOXB9	3.95675	4.96662	1.15878e-31	5.79293e-31		KRTAP4-1	3.38007	3.26241	1.33284e-17	7.63446e-17		TNS4	5.30505	11.6677	4.44054e-63	1.39858e-61			FCER1A
	DMRTA2	3.94775	4.98814	5.70968e-34	3.10088e-33		NETO1	3.3693	4.14709	1.2154e-25	1.20778e-24		IVL	5.29977	8.5036	1.65248e-26	9.20983e-26			FOXE1
	FOXM1	3.94345	10.6714	8.55055e-123	7.68159e-121		NKX1-2	3.35822	3.41173	1.14235e-16	6.10403e-16		MYBL2	5.29691	11.7666	3.09085e-155	6.26275e-152			LY6D
	KIF2C	3.9366	9.87438	4.04796e-150	1.19069e-147		ARHGAP40	3.35727	7.54118	4.65712e-26	4.76959e-25		MMP1	5.26253	11.5966	2.86292e-44	3.94619e-43			PSAPL1
	ZIC5	3.92916	4.15495	7.6142e-32	3.82324e-31		MELK	3.35664	8.58975	5.60359e-54	3.47885e-52		WDR72	5.24736	10.5515	1.56746e-57	3.99221e-56			CST4
	PSAT1	3.92107	10.319	6.39539e-106	3.35151e-104		XDH	3.35582	8.67507	1.13438e-36	2.3183e-35		UBE2C	5.23001	11.1008	2.07931e-161	1.89592e-157			H1-3
	KLK6	3.90733	5.22279	1.13105e-28	5.02728e-28		HOXC13	3.35323	3.44022	1.01372e-13	4.32952e-13		CAPNS2	5.22698	7.83321	3.03507e-31	2.21567e-30			SLPI
	EXO1	3.90632	8.58792	4.42911e-139	8.32719e-137		TPX2	3.34547	10.4208	1.65351e-54	1.06307e-52		CACNA1B	5.22548	7.38397	1.49585e-32	1.17276e-31			PCDH10
	POLQ	3.87663	8.31603	2.33617e-115	1.71794e-113		TEDC2	3.34343	7.44715	4.16785e-69	7.92594e-67		LHX5	5.21591	4.99981	3.81598e-38	3.88327e-37			SNTN
	IGF2BP1	3.87412	5.47467	3.5184e-28	1.53358e-27		ONECUT2	3.34302	5.49922	7.79491e-23	6.39164e-22		BNC1	5.19724	9.5656	4.49767e-36	4.17402e-35			GABRA3
	TTK	3.87295	8.92662	8.64112e-120	7.09857e-118		HNF4G	3.33725	7.55897	1.16886e-37	2.53805e-36		SOX2	5.19401	11.8142	1.26863e-39	1.3945e-38			IL6
	KRTAP4-1	3.86923	3.72324	3.57901e-49	3.39067e-48		MIOX	3.33104	4.26642	5.89619e-26	5.98766e-25		FAM83A	5.18877	9.93382	2.81978e-33	2.28135e-32			ECEL1
	MYEOV	3.86899	6.97671	8.70914e-46	7.31255e-45		KIF2C	3.32921	9.19842	1.51361e-58	1.27185e-56		MMP10	5.18312	9.49674	8.68369e-26	4.68508e-25			GPX2
	DLL3	3.86894	4.51109	6.07753e-49	5.71319e-48		IL22RA2	3.31899	4.62073	8.58906e-32	1.2824e-30		HOXC11	5.16392	5.19518	8.16508e-30	5.53114e-29			WDR38
	RAET1L	3.85732	4.27881	2.6229e-26	1.06582e-25		CABYR	3.31779	7.37607	4.13619e-29	5.16766e-28		HOXC10	5.15787	6.15102	2.14184e-26	1.18755e-25			NPW
	CDC25C	3.85567	7.32072	1.35486e-149	3.86073e-147		PCP4	3.31236	6.17566	4.30373e-15	2.03741e-14		NKX1-2	5.15385	5.11045	8.26627e-35	7.20572e-34			HIF3A
	PADI1	3.85305	5.04532	7.96837e-34	4.30831e-33		DEPDC1B	3.30732	7.58398	1.63571e-54	1.05538e-52		BIRC5	5.14259	11.6191	6.89148e-152	1.02702e-148			H2AC8
	NEIL3	3.84827	7.02272	3.81026e-112	2.49956e-110		YBX2	3.30658	6.07192	6.9377e-22	5.3312e-21		KIF18B	5.13403	9.9292	2.35309e-136	1.15975e-133			WFDC12
	GAL	3.84672	5.1406	9.55189e-46	8.00542e-45		IGSF9	3.30411	9.54406	2.89332e-59	2.58766e-57		DMRTA2	5.12957	6.05444	4.59735e-27	2.65476e-26			ERICH3
	CDC45	3.84029	9.07095	1.41179e-115	1.04662e-113		AURKB	3.29107	8.40104	4.92854e-52	2.62652e-50		TROAP	5.0928	10.1122	7.32137e-152	1.02702e-148			CNTD2
	DEPDC1B	3.83945	8.21586	6.79647e-134	9.38994e-132		BNIP5	3.28218	4.13061	1.5977e-23	1.3804e-22		GBP6	5.08224	10.2851	1.01308e-32	8.02197e-32			DTHD1
	MAGEA6	3.82529	4.07746	3.08487e-17	8.64721e-17		CENPA	3.26637	7.22933	8.48742e-47	3.28338e-45		HJURP	5.05537	9.99194	2.69037e-156	7.00879e-153			MUCL3
	PBK	3.82095	8.50718	3.70391e-112	2.43857e-110		RGS17	3.26612	8.00755	4.00962e-41	1.07955e-39		GJB3	5.03756	10.2216	3.06269e-60	8.5925e-59			CYP2F1
	RHOV	3.81942	9.6442	2.88084e-72	5.75441e-71		KRT6A	3.26232	6.95966	2.28086e-10	7.29699e-10		UGT1A6	5.03134	8.26141	2.77173e-30	1.9248e-29			FOXI3
	MCM10	3.81353	8.50411	1.77856e-123	1.63816e-121		CGREF1	3.262	6.83386	3.3163e-30	4.44453e-29		TMPRSS11F	5.01784	5.02876	6.82965e-33	5.43867e-32			ANKRD18B
	PNCK	3.80637	6.52362	9.26362e-35	5.16796e-34		EXO1	3.25934	7.89105	1.2052e-54	7.91752e-53		TPX2	5.00447	12.1184	1.18285e-162	2.15704e-158			PADI1
	CENPF	3.79761	11.075	6.68782e-142	1.40191e-139		AOC1	3.25835	8.39529	4.07221e-17	2.25223e-16		HTR2C	5.00447	5.07757	3.85572e-34	3.25372e-33			DMRTA2
	IQGAP3	3.78944	10.0897	9.50879e-171	1.23866e-167		UHRF1	3.25135	8.74343	7.90246e-67	1.20988e-64		OTX1	4.99498	8.78622	3.46467e-82	2.35753e-80			IL36G
	MEX3A	3.78715	9.44392	7.58664e-122	6.55723e-120		DNAJC12	3.24857	8.43742	3.214e-26	3.32555e-25		CDC20	4.98475	11.2526	4.38086e-159	1.99723e-155			FYB2
	SERPINB4	3.78447	5.10101	1.43435e-21	4.80762e-21		BARX2	3.24819	7.42056	1.18638e-26	1.26823e-25		DEPDC1	4.97754	9.45999	6.36827e-143	5.04921e-140			SP8
	MMP10	3.78386	7.55438	4.59364e-28	1.99415e-27		TMEM63C	3.2321	7.5294	1.56312e-24	1.46015e-23		SPRR2E	4.9624	7.2407	1.00679e-16	3.405e-16			CHIA
	TNS4	3.78257	9.96724	7.79875e-41	5.46182e-40		HMGA2	3.23108	5.79921	1.26772e-12	4.93592e-12		FAM83F	4.961	10.3991	1.45263e-70	6.24769e-69			SLC15A1
	TMPRSS11D	3.77437	5.05009	2.725e-20	8.61579e-20		BUB1B	3.22938	8.65425	4.19516e-62	4.79682e-60		CENPA	4.95587	8.93365	5.15012e-148	5.86984e-145			HOXC11
	PTHLH	3.76318	8.87822	6.35573e-31	3.08352e-30		HOXC11	3.22549	3.4282	6.32162e-12	2.32647e-11		GABRR1	4.92598	5.50454	6.88914e-36	6.34497e-35			PACRG
	UHRF1	3.76097	9.33164	5.45736e-155	2.16361e-152		GAD1	3.2191	5.92383	1.16286e-29	1.51029e-28		NEK2	4.92049	9.80738	1.58235e-148	1.92372e-145			SLC25A48
	MMP3	3.75802	5.93498	4.84779e-41	3.42405e-40		DUSP13	3.21779	4.01183	6.04164e-17	3.29355e-16		HOXA10	4.91835	7.7342	7.334e-59	1.9383e-57			H2BC7
	TEDC2	3.75427	7.91048	4.25165e-160	2.28051e-157		CT83	3.21653	4.04136	1.54911e-10	5.04621e-10		ADGRF4	4.91307	8.01295	2.91975e-47	4.62192e-46			MMP9
	CEP55	3.75245	9.93159	1.00522e-139	1.99262e-137		GRHL3	3.21255	6.36079	1.49978e-48	6.64092e-47		SHOX2	4.90691	7.65063	1.72851e-69	7.11536e-68			CTSG
	MAGEA4	3.74764	4.64449	2.23405e-13	5.27205e-13		GJB6	3.20877	4.66461	1.95072e-17	1.10928e-16		IGSF9	4.90497	11.2915	2.94684e-94	2.96898e-92			HTR3A
	HOXB13	3.7371	4.13994	9.31764e-26	3.69243e-25		EPN3	3.20567	9.02884	8.63794e-51	4.3228e-49		KRT74	4.88529	5.05341	1.81005e-44	2.51778e-43			IL20RB
	CDC6	3.73679	9.84622	9.07442e-138	1.54664e-135		HAVCR1	3.20404	4.53539	1.79536e-17	1.02416e-16		FOXM1	4.87917	11.6575	1.85016e-136	9.74329e-134			IRX1
	IGFL2	3.73391	5.8378	4.10095e-61	5.82469e-60		KLK6	3.20287	4.18244	5.32546e-12	1.96949e-11		EN1	4.87837	5.37746	1.0902e-25	5.84558e-25			DCC
	RAD54L	3.72306	8.19764	1.75085e-126	1.79383e-124		MCM10	3.19957	7.79501	2.44202e-47	9.93636e-46		ARTN	4.86237	8.89457	5.20925e-60	1.4459e-58			CFAP65
	LYPD3	3.71929	9.74709	6.18582e-44	4.86254e-43		HOXC10	3.19733	4.26821	2.86696e-10	9.08834e-10		LGALS7B	4.856	7.2038	9.88803e-26	5.31598e-25			PLCXD3
	RHCG	3.70685	6.24616	1.64114e-19	5.04374e-19		CENPF	3.19562	10.4466	2.22973e-57	1.71414e-55		TTK	4.85532	9.89224	5.99497e-145	5.20592e-142			ADAMDEC1
	USH1G	3.70615	4.54869	1.73916e-31	8.64934e-31		SALL4	3.18044	6.01264	2.63422e-48	1.14124e-46		IGFL1	4.8503	5.71877	5.39395e-26	2.94503e-25			SLCO4C1
	PLK1	3.7018	10.1591	2.43336e-154	9.24526e-152		E2F8	3.17983	7.79586	2.17036e-67	3.5324e-65		UCN2	4.84671	6.04153	7.29286e-55	1.62981e-53			C1orf194
	SPRR1A	3.69685	5.28413	9.24716e-17	2.53824e-16		CNTD2	3.17843	5.96594	5.02178e-27	5.50507e-26		MELK	4.82199	10.0848	1.57527e-132	6.52879e-130			MORN5
	FOXI3	3.69669	4.28859	9.90344e-34	5.32613e-33		DNAJC22	3.16895	7.73004	1.44222e-38	3.3065e-37		CDC45	4.81688	10.1283	2.27633e-140	1.59658e-137			TPSB2
	CABYR	3.69488	7.93823	1.90332e-65	3.1075e-64		GNGT1	3.16347	3.23836	5.42518e-18	3.19359e-17		HOXB13	4.80316	5.1524	2.96882e-20	1.21036e-19			FAM181A
	RRM2	3.68446	11.1001	5.5907e-137	9.0228e-135		LYPD1	3.15507	6.62512	5.97596e-36	1.16589e-34		POLQ	4.79707	9.33814	8.57839e-130	3.12871e-127			CNR1
	ZNF695	3.6822	4.9309	5.95546e-59	7.87028e-58		CDC6	3.15345	9.15117	5.13692e-57	3.85077e-55		RHOV	4.79018	10.657	1.97991e-73	9.5015e-72			H1-4
	CTHRC1	3.67614	10.9845	8.38662e-123	7.57163e-121		FUT2	3.15066	9.3052	1.65375e-60	1.62373e-58		IGF2BP1	4.7892	6.71909	1.76798e-22	8.0562e-22			CDHR3
	RAB3B	3.67414	7.20378	9.86418e-47	8.56225e-46		PSAT1	3.14416	9.37932	6.35563e-48	2.68273e-46		GAL	4.78476	6.25858	1.86669e-42	2.34603e-41			C20orf85
	DMBX1	3.67254	3.97679	6.72208e-54	7.47049e-53		AKR1B15	3.14395	4.28374	4.96734e-14	2.17551e-13		MMP13	4.77724	8.38629	3.11092e-21	1.33799e-20			LHX5
	CDCA3	3.67136	9.03257	5.69602e-129	6.53322e-127		KIF26B	3.12483	10.409	1.57543e-63	2.01856e-61		KIF14	4.76863	9.26721	6.64952e-135	3.19107e-132			AKR1B10
	CHRNB4	3.66229	5.02607	1.80349e-64	2.84518e-63		SP8	3.12327	3.36444	1.04716e-13	4.46497e-13		ADAMTS20	4.76792	5.26495	2.02744e-36	1.92464e-35			SCNN1G
	GABRQ	3.65301	4.67914	3.60045e-29	1.63175e-28		UBE2T	3.12291	9.03	2.89296e-64	3.78727e-62		BUB1B	4.74835	10.2301	1.52578e-153	2.52946e-150			SPOCK1
	SKA3	3.64951	8.17318	1.61643e-137	2.70449e-135		IL37	3.11613	4.87623	2.50315e-12	9.53846e-12		PSAT1	4.7474	11.3482	2.50243e-101	3.38032e-99			ZNF536
	GTSE1	3.64402	8.92321	1.53371e-134	2.25566e-132		AKR7A3	3.11534	6.54567	5.5494e-21	4.01986e-20		HOXD10	4.74467	7.03437	5.07944e-39	5.40446e-38			S100A2
	KRT17	3.64299	12.6855	3.33404e-22	1.14809e-21		RAB26	3.10944	6.45806	1.26826e-48	5.64346e-47		DLGAP5	4.7425	10.0317	4.31778e-146	4.37439e-143			CNTFR
	IGF2BP3	3.62875	8.26698	7.44393e-46	6.28204e-45		PBK	3.10395	7.76714	6.49408e-42	1.8389e-40		KREMEN2	4.74157	7.6339	3.6081e-44	4.94346e-43			NR0B2
	PKMYT1	3.62842	9.05028	3.51599e-125	3.44737e-123		ARSH	3.10205	3.24427	2.64869e-35	4.96898e-34		SAPCD2	4.73057	9.89189	7.79358e-104	1.18436e-101			HSD17B13
	A2ML1	3.62311	6.33067	1.79319e-19	5.50731e-19		FOXI3	3.09685	3.63761	6.20325e-14	2.69523e-13		LHX2	4.72777	5.47079	8.0058e-39	8.40978e-38			MAP7D2
	SHOX2	3.6221	6.29948	7.61237e-55	8.78095e-54		FUT9	3.08538	3.50695	1.39345e-13	5.88454e-13		MMP3	4.72699	7.25825	1.09238e-30	7.74817e-30			TUBA4B
	CKAP2L	3.62044	8.84664	1.78812e-129	2.09038e-127		RRM2	3.08046	10.4457	2.97851e-54	1.89471e-52		KIF4A	4.72645	10.3163	1.78831e-160	1.08705e-156			C1orf189
	KRT15	3.61894	11.6722	5.23926e-33	2.74564e-32		MB	3.07994	7.42434	6.28031e-27	6.84319e-26		PADI1	4.72105	6.01656	3.64614e-24	1.81125e-23			H2BC17
	CCNB2	3.61765	9.8836	3.25366e-134	4.59976e-132		ZNF695	3.07665	4.30302	1.97407e-24	1.82914e-23		AURKB	4.71954	10.0344	1.0606e-133	4.49792e-131			SLC7A11
	HOXA10	3.61596	6.27812	3.96624e-39	2.59348e-38		FOXM1	3.07532	9.77117	1.00198e-50	4.98672e-49		POU6F2	4.70995	7.05477	1.17022e-38	1.22013e-37			FCGR3B
	NETO1	3.61476	4.56023	5.87625e-57	7.26544e-56		PLK1	3.06881	9.48293	1.06714e-62	1.29389e-60		NUF2	4.70458	9.72041	5.19481e-134	2.31055e-131			TTC29
	SP8	3.60955	3.7965	3.35071e-34	1.83284e-33		CEP55	3.06481	9.26363	8.17616e-54	4.97342e-52		E2F7	4.69309	9.21219	3.67412e-112	7.20444e-110			SLC44A5
	SERPINB13	3.60602	5.54692	7.85448e-13	1.8093e-12		KIF20A	3.06413	9.10006	2.28934e-61	2.3907e-59		CHRNB4	4.68243	6.21422	5.08862e-59	1.35451e-57			COCH
	LHX5	3.60507	3.5231	6.1887e-36	3.60355e-35		WFDC3	3.0522	7.41642	1.61894e-26	1.71843e-25		TOP2A	4.67855	12.7585	6.66296e-129	2.29256e-126			ROBO2
	CXCL13	3.60149	9.37733	1.69915e-51	1.73989e-50		COL17A1	3.04778	9.13025	1.15962e-16	6.19446e-16		S100A7A	4.65896	5.22826	8.06533e-18	2.88278e-17			ROPN1L
	EPN3	3.60015	9.45918	2.72277e-119	2.21675e-117		ECEL1	3.04458	5.13251	8.34017e-21	5.94373e-20		TRIM29	4.65871	13.8104	1.12413e-51	2.1878e-50			APOBEC4
	FERMT1	3.59871	10.5277	8.52962e-104	4.27348e-102		SKA3	3.03967	7.56145	2.69327e-53	1.56452e-51		FAM131C	4.65261	5.5069	2.60043e-71	1.15381e-69			C11orf88
	KIF20A	3.59701	9.68997	2.02227e-150	6.14668e-148		SGO1	3.036	6.95429	4.584e-52	2.45014e-50		ANLN	4.64002	11.4355	5.5826e-147	5.98849e-144			SYT14
	PIMREG	3.58985	8.04802	1.23062e-107	6.92681e-106		TMEM184A	3.03218	10.3767	5.50289e-68	9.46811e-66		FOXL2	4.61913	4.97501	3.75095e-24	1.86041e-23			CFAP52
	ALG1L	3.58964	7.93708	4.64417e-69	8.31165e-68		POLQ	3.02826	7.38553	1.68115e-49	7.84799e-48		EXO1	4.61207	9.35411	1.65111e-140	1.20439e-137			CFTR
	LHX2	3.58796	4.19816	1.21514e-45	1.01467e-44		PRSS2	3.02623	5.2401	8.84708e-11	2.94946e-10		UPK1B	4.6026	8.81258	2.59422e-13	7.28043e-13			C6orf118
	EEF1A2	3.57405	7.90808	2.22959e-29	1.01831e-28		S100P	3.02499	10.5224	3.56017e-12	1.34192e-11		PBK	4.60186	9.31949	1.54753e-114	3.48405e-112			PDZRN4
	SBSN	3.57323	5.24993	3.21765e-21	1.06112e-20		BCL2L15	3.02097	8.27301	3.06359e-33	5.01784e-32		GJB4	4.5978	7.13578	5.0646e-40	5.6592e-39			DNAI2
	TICRR	3.57001	8.30354	9.03111e-98	3.91212e-96		RAD54L	3.01515	7.38168	1.58105e-53	9.36499e-52		KIF2C	4.59446	10.6171	4.44136e-156	1.01241e-152			DLX6
	DLX5	3.56464	6.4152	6.18116e-36	3.60031e-35		ERCC6L	3.01413	7.04351	1.32187e-57	1.0383e-55		ASPM	4.59338	10.3733	7.70594e-132	2.98991e-129			SFTPA2
	SKA1	3.56161	8.04083	4.62148e-107	2.54628e-105		GPR87	3.01195	6.33839	2.24229e-12	8.577e-12		IGF2BP3	4.58413	9.29446	6.61029e-46	9.82439e-45			BARX2
	NCAPH	3.55536	9.34057	1.41683e-123	1.3183e-121		CDCA7	3.01128	9.39353	1.21002e-46	4.6216e-45		ALDH3B2	4.58367	10.3698	8.23827e-60	2.27626e-58			DYNLRB2
	HOXD11	3.55482	3.50096	6.27513e-26	2.50524e-25		DUSP9	3.01099	4.5887	4.77342e-18	2.82096e-17		KLK6	4.58099	6.34583	1.01466e-20	4.24877e-20			GJB6
	HOXA13	3.55248	3.60148	2.14457e-29	9.79967e-29		CP	3.00574	12.8065	1.23516e-26	1.31804e-25		TICRR	4.57446	9.41274	3.90642e-114	8.38087e-112			BLACAT1
	HOXD13	3.55242	3.50438	1.04708e-20	3.37259e-20		PADI1	3.00226	4.14489	1.11319e-13	4.73196e-13		SPP1	4.57065	14.1112	1.49569e-43	1.98222e-42			PPP2R2C
	DQX1	3.55038	5.9609	7.52977e-43	5.70031e-42		TBX15	3.00203	7.46169	1.64807e-25	1.61876e-24		HOXA11	4.56182	4.92755	1.3345e-38	1.38745e-37			ERFE
	PGLYRP4	3.55006	5.56793	1.81921e-43	1.41178e-42		GTSE1	3.00185	8.21014	1.07547e-54	7.14318e-53		DLX1	4.53616	4.94214	1.46008e-33	1.19613e-32			MIOX
	NCAPG	3.54613	9.18885	4.73476e-133	6.39613e-131		PGLYRP4	3.00064	4.71359	3.08383e-20	2.1244e-19		KCNG1	4.53202	7.66193	7.8628e-39	8.26909e-38			HOXA10
	UBE2T	3.54329	9.51118	1.34339e-156	6.02162e-154		MCIDAS	3.00042	5.62365	9.49768e-33	1.50645e-31		CEP55	4.50394	10.6654	3.6843e-139	2.31679e-136			PZP
	ORC6	3.53718	8.52458	8.28952e-137	1.32611e-134		SLC2A1	2.99889	11.99	1.7234e-45	6.10488e-44		DSG1	4.49466	6.15955	9.46012e-26	5.08893e-25			PIH1D3
	BCL2L10	3.53417	4.57659	2.81345e-57	3.51191e-56		RAB3B	2.99881	6.31399	1.28558e-18	7.94299e-18		RAD54L	4.49045	9.09394	1.34852e-137	7.68485e-135			CKMT1B
	PLAC1	3.53054	4.31936	1.43978e-49	1.38561e-48		NCAPG	2.98983	8.59713	1.02812e-48	4.60892e-47		HOXB9	4.48798	5.52685	1.69425e-23	8.11566e-23			KCNJ15
	TMPRSS11A	3.5253	4.16449	1.41398e-18	4.18345e-18		XRCC2	2.98796	7.57105	2.54754e-57	1.94193e-55		GNG4	4.48318	8.0954	3.63107e-39	3.89279e-38			PGC
	GINS1	3.51451	9.45148	4.66698e-139	8.68487e-137		GPX2	2.9841	8.46665	1.13433e-09	3.42289e-09		CDCA3	4.48015	9.8978	3.32033e-138	1.95321e-135			C9orf24
	ERCC6L	3.50634	7.64008	6.23685e-127	6.61287e-125		CELSR3	2.98204	8.77703	1.33217e-46	5.0561e-45		MCM10	4.47794	9.2821	8.27999e-128	2.74534e-125			FOXH1
	IVL	3.49633	6.72509	4.76103e-20	1.49341e-19		SPRR1B	2.97941	3.94568	2.04971e-10	6.59366e-10		PKMYT1	4.47698	9.85127	5.44187e-132	2.15735e-129			TRPM8
	CDCA5	3.49357	10.0287	1.55874e-124	1.49615e-122		FERMT1	2.97618	9.69034	3.48672e-55	2.37702e-53		RIMS2	4.47365	7.03561	5.57261e-37	5.40543e-36			TEKT1
	UCN2	3.48795	4.38073	5.09567e-43	3.88828e-42		HMGB3	2.97518	12.7862	3.88681e-46	1.43598e-44		SKA1	4.45342	8.94026	1.66119e-124	4.73336e-122			HMGA2
	SGO1	3.48688	7.48343	7.42066e-132	9.59791e-130		TTK	2.97373	8.04919	2.44742e-46	9.13536e-45		CENPF	4.4483	11.7618	1.71553e-122	4.66932e-120			RGS20
	GNG4	3.48225	7.1437	8.16917e-41	5.70809e-40		PLPP4	2.97023	5.21965	9.60335e-23	7.82047e-22		CCNB2	4.43026	10.7289	9.25773e-149	1.20589e-145			FAM155B
	NDC80	3.48029	8.95091	2.15199e-126	2.1925e-124		IL1RAPL2	2.9687	2.89168	2.14518e-24	1.98234e-23		SERPINB3	4.42461	9.43298	5.83984e-18	2.10507e-17			HLF
	YBX2	3.47724	6.25006	9.42362e-52	9.75914e-51		IBSP	2.96137	4.26216	6.48708e-18	3.79274e-17		DEPDC1B	4.41598	8.90885	1.37004e-117	3.37623e-115			ADRA1D
	XRCC2	3.47634	8.16927	9.73433e-132	1.25018e-129		IGF2BP1	2.95601	4.32061	9.01347e-11	3.00161e-10		ZYG11A	4.41417	6.21577	9.44761e-51	1.76704e-49			PGLYRP3
	B3GNT3	3.47539	9.35052	1.26059e-60	1.75492e-59		PLEKHN1	2.95462	7.74647	4.02953e-56	2.9003e-54		STRA6	4.41105	8.71911	2.2975e-52	4.59904e-51			ATP13A4
	CDCA8	3.47066	9.72221	1.94981e-145	4.50111e-143		SPP2	2.953	2.92839	5.32529e-19	3.39233e-18		PTPRZ1	4.40982	11.0338	6.70579e-27	3.82864e-26			CNGA4
	E2F7	3.46644	7.92934	7.08396e-77	1.65629e-75		RDM1	2.95105	4.50754	5.31992e-44	1.70105e-42		KRTAP4-1	4.40529	4.24355	2.2515e-43	2.96023e-42			ZMYND10
	SPRR2D	3.46535	5.84465	3.1227e-15	8.02885e-15		GALNT14	2.94823	8.59724	2.47329e-26	2.58878e-25		BCL2L10	4.40405	5.58229	1.99208e-48	3.31154e-47			COL22A1
	CDCA2	3.44666	8.04327	8.4535e-118	6.67387e-116		PLAC1	2.94493	3.65732	2.99092e-23	2.51555e-22		CKAP2L	4.40192	9.61249	2.22879e-141	1.69351e-138			KRT16
	KISS1R	3.44528	4.12196	3.51469e-59	4.68891e-58		NGEF	2.94302	7.73738	1.29191e-28	1.56432e-27		ALG1L	4.39926	8.82965	1.25941e-65	4.3913e-64			SLITRK2
	CBLC	3.42867	9.58523	4.23672e-100	1.92681e-98		CDC45	2.94133	8.10974	1.66467e-49	7.81142e-48		PLK1	4.38647	10.9011	7.22903e-157	2.23414e-153			SCG5
	MKI67	3.42543	11.5896	9.73362e-127	1.00859e-124		GLB1L3	2.93818	6.6808	2.81288e-10	8.92318e-10		NMU	4.37837	6.91178	3.14165e-46	4.75841e-45			SFTPA1
	KREMEN2	3.42496	6.23949	2.51597e-47	2.23387e-46		LHFPL5	2.93249	3.00544	7.19617e-36	1.39791e-34		RAB3B	4.36963	8.16251	6.90264e-37	6.6778e-36			SCEL
	CDCA7	3.4229	9.8103	6.16182e-118	4.88579e-116		CDCA3	2.92918	8.24733	1.26593e-53	7.59809e-52		NCAPH	4.36745	10.2039	9.06494e-146	8.70044e-143			TTPA
	TRPM8	3.42267	4.8318	1.76269e-39	1.16853e-38		MKI67	2.92834	11.0119	4.69593e-51	2.40331e-49		KRT78	4.36478	5.75469	9.7629e-32	7.29657e-31			COX6B2
	CCNA2	3.41799	9.8278	9.32582e-128	1.00044e-125		RHOV	2.92408	8.72056	7.19603e-26	7.25061e-25		CDC6	4.36319	10.6095	4.76129e-132	1.92949e-129			DNAH9
	CGREF1	3.40397	7.4067	8.23425e-63	1.23595e-61		GPT2	2.916	10.8037	6.63861e-54	4.07936e-52		FETUB	4.35978	4.85969	1.95958e-15	6.14635e-15			H3C4
	S100A7	3.4007	4.87138	2.85373e-15	7.35181e-15		BRDT	2.9137	4.15471	1.18911e-09	3.58219e-09		GREM1	4.35202	10.6716	4.26666e-49	7.3472e-48			NPSR1
	HTR3A	3.39874	5.25529	5.26472e-35	2.96244e-34		TNFSF11	2.90998	5.17901	1.70502e-26	1.80662e-25		MAGEA1	4.35067	4.77928	4.3555e-12	1.13192e-11			H2BC8
	FAT2	3.38941	8.65175	1.6701e-20	5.32475e-20		CBLC	2.90841	9.0411	1.17966e-43	3.68716e-42		HAP1	4.35001	8.49059	3.87856e-36	3.61973e-35			GNG4
	SALL4	3.38857	6.31904	2.61152e-96	1.07996e-94		CKAP2L	2.90682	8.1514	2.09147e-48	9.19333e-47		GJA3	4.34877	6.37397	1.53876e-34	1.32425e-33			H3C12
	ESPL1	3.38408	9.29949	4.42492e-114	3.11572e-112		ORC6	2.9041	7.80195	2.25425e-61	2.36775e-59		GTSE1	4.34252	9.70841	2.29501e-138	1.39506e-135			TNS4
	KRT75	3.38387	3.79021	3.99092e-22	1.37041e-21		PIMREG	2.90289	7.30193	5.95737e-41	1.58506e-39		CDC25C	4.34146	7.82944	2.7327e-119	7.11909e-117			NKX3-2
	CERS3	3.38156	4.90392	5.01563e-15	1.27609e-14		SPAG5	2.90126	9.80515	9.25664e-62	1.0197e-59		RRM2	4.33622	11.8153	6.77617e-128	2.28834e-125			XAGE2
	ETV4	3.37254	10.1965	5.73149e-96	2.35417e-94		APCDD1L	2.90029	4.8058	7.20053e-20	4.87392e-19		PIMREG	4.33448	8.86488	3.15024e-111	6.04714e-109			MMP3
	PLPP4	3.36976	5.83088	2.13202e-58	2.76148e-57		UNC5CL	2.89837	8.75227	3.44022e-48	1.48332e-46		CKMT1B	4.31993	7.8544	4.10185e-48	6.7207e-47			CAMK2N2
	E2F8	3.36495	8.04184	2.92136e-155	1.18393e-152		GAL	2.89623	4.09251	7.91796e-16	3.97239e-15		SLC5A12	4.31983	6.34924	2.63869e-40	2.97216e-39			CFAP77
	GALNT14	3.36234	9.07425	1.03029e-59	1.39802e-58		H2AC13	2.88608	3.88125	5.76172e-26	5.85769e-25		SKA3	4.31704	8.84524	1.0428e-129	3.72873e-127			CCDC169
	ITPKA	3.36224	6.93572	6.09037e-55	7.05655e-54		CDCA8	2.88085	9.10353	2.41327e-57	1.84738e-55		UHRF1	4.31307	9.97891	3.40942e-126	1.09078e-123			KCNB1
	FAM83C	3.35907	3.79418	1.02026e-15	2.67912e-15		C1orf61	2.87734	4.59313	9.81994e-17	5.27056e-16		SLC24A2	4.30963	5.52418	6.71363e-61	1.91896e-59			CNKSR2
	GAD1	3.34416	6.2693	1.26498e-57	1.59761e-56		NDC80	2.87598	8.30157	2.52718e-49	1.16173e-47		NECTIN1	4.30602	14.0063	1.20228e-80	7.66599e-79			AKR1B15
	CALML5	3.33443	4.17959	1.54329e-16	4.19262e-16		ESPL1	2.87297	8.59585	8.86613e-46	3.19712e-44		ZNF695	4.30475	5.59374	2.11355e-40	2.39694e-39			LRRN4
	CCNE1	3.33278	8.37589	7.20609e-110	4.35157e-108		KCNN4	2.87227	10.2561	1.01399e-31	1.50154e-30		IL20RB	4.30132	9.15762	4.58858e-34	3.85966e-33			RNF182
	GJB3	3.33037	8.59065	1.61937e-32	8.32367e-32		CCNB2	2.87026	9.11394	1.48187e-54	9.66482e-53		CDCA5	4.29386	10.8668	4.06456e-155	7.41213e-152			ADGB
	NKAIN1	3.32379	4.46869	9.41414e-52	9.75487e-51		MUC3A	2.86781	9.19273	1.22252e-15	6.046e-15		LGALS7	4.29352	5.07169	7.57464e-17	2.57467e-16			PCARE
	H2BC9	3.31634	4.5522	4.84874e-43	3.70295e-42		PPP2R2C	2.86043	6.05325	1.23728e-11	4.43154e-11		FOXI3	4.29127	4.99409	4.40038e-23	2.0581e-22			COL17A1
	PYCR1	3.31504	11.6788	6.66843e-153	2.38455e-150		CPNE7	2.85899	7.46659	3.71374e-36	7.36469e-35		TERT	4.28822	4.79061	4.21985e-46	6.33359e-45			C2orf73
	ARTN	3.30768	7.23763	2.84195e-44	2.26524e-43		PKMYT1	2.85521	8.32248	7.53768e-48	3.15953e-46		CTSV	4.28796	10.057	2.76945e-68	1.08377e-66			CBY2
	RDM1	3.29188	4.83353	3.78335e-101	1.76915e-99		HMMR	2.85342	8.66971	1.9239e-50	9.47062e-49		SOHLH1	4.27814	4.39454	1.13022e-13	3.22951e-13			MYH11
	FAM131C	3.29168	4.06136	6.8516e-49	6.4243e-48		CCNE1	2.85239	7.7612	3.52368e-45	1.21952e-43		H2BC9	4.25808	5.82079	4.44176e-47	6.99482e-46			CCDC185
	CDT1	3.28709	9.50074	3.77417e-115	2.73133e-113		ZIC2	2.85106	3.81507	4.4341e-13	1.79289e-12		GINS1	4.25625	10.1868	7.73384e-135	3.61626e-132			VWA3A
	APCDD1L	3.28486	5.43462	3.95666e-45	3.25474e-44		PLXNB3	2.84911	8.82994	4.00926e-26	4.12244e-25		NEIL3	4.25394	7.56978	1.85155e-94	1.8863e-92			PAX9
	ALDH3B2	3.2838	9.04828	8.91268e-47	7.75543e-46		CHRNA5	2.84435	6.56168	5.11602e-31	7.2662e-30		FEZF1	4.25373	5.76824	1.23301e-24	6.28958e-24			C6
	RECQL4	3.2748	9.95983	9.29078e-131	1.15263e-128		ALG1L	2.83794	7.11828	5.58242e-25	5.33326e-24		LY6K	4.24761	8.45316	4.77039e-36	4.42037e-35			UCN2
	CILP2	3.27312	8.03976	6.27862e-77	1.47176e-75		GINS1	2.83613	8.78346	1.41075e-56	1.03604e-54		FERMT1	4.24752	11.4437	1.67859e-77	9.53606e-76			ZIC2
	GINS2	3.27192	9.07274	3.03919e-115	2.2082e-113		DMRTA2	2.82816	4.00251	3.19365e-12	1.2083e-11		SOX21	4.23562	8.59524	5.12448e-25	2.65861e-24			H2BC9
	ONECUT2	3.26753	5.59629	3.3679e-47	2.97723e-46		CLPSL2	2.82726	2.90834	7.41423e-22	5.69012e-21		FADS6	4.23284	4.92083	2.6167e-25	1.37754e-24			FAM216B
	SPAG5	3.26733	10.3026	4.77456e-143	1.04908e-140		COMP	2.82289	9.40685	1.39225e-19	9.26765e-19		NKAIN2	4.23087	7.01481	2.59507e-25	1.36655e-24			RSPH4A
	C2CD4A	3.2649	7.89381	5.42577e-56	6.48851e-55		COL1A1	2.8166	16.1425	4.50039e-32	6.83228e-31		ORC6	4.22693	9.32087	8.0061e-130	2.97958e-127			ANKRD66
	PCLAF	3.2617	9.47648	3.04302e-125	2.99976e-123		SYT7	2.8164	10.4805	1.36147e-30	1.87902e-29		SLC6A8	4.22657	13.2564	1.70554e-70	7.28391e-69			SLC29A4
	EFNA3	3.25922	7.90145	4.25661e-117	3.31742e-115		CASKIN1	2.81082	4.47048	7.35694e-28	8.41738e-27		CCNA2	4.22018	10.5833	1.92907e-136	9.7718e-134			MROH9
	POU6F2	3.25914	5.79311	1.01839e-26	4.2076e-26		NCAPH	2.81009	8.55597	2.16141e-48	9.47769e-47		ANKRD18B	4.21887	6.19965	6.38368e-35	5.58335e-34			PGLYRP4
	CCNB1	3.25582	10.755	1.67983e-138	2.97427e-136		SLCO1B3	2.80529	3.23329	4.52526e-10	1.41246e-09		IGSF11	4.21564	7.6219	1.82914e-39	1.99379e-38			IL1RAPL2
	CBY2	3.25514	3.7274	2.07944e-42	1.5485e-41		MMP3	2.79868	4.70519	3.02838e-19	1.96589e-18		PI3	4.20996	10.5911	1.81442e-17	6.34961e-17			MMP28
	CDKN3	3.25223	8.53023	4.79822e-102	2.30884e-100		CDCA2	2.78972	7.36289	3.89634e-46	1.43656e-44		AMTN	4.2049	5.53841	4.49512e-15	1.38328e-14			LYPD3
	MND1	3.23766	7.09026	2.13854e-132	2.82612e-130		MND1	2.78455	6.60159	8.44876e-55	5.65316e-53		TEDC2	4.20378	8.41763	3.87736e-114	8.38087e-112			GUCA1A
	HMMR	3.22771	9.08426	2.12064e-128	2.35817e-126		TRIM15	2.78294	3.23821	2.95072e-13	1.21017e-12		CBY2	4.19406	4.75258	2.95488e-49	5.12217e-48			PRB3
	GJB5	3.22727	7.0076	9.12976e-21	2.95055e-20		C12orf56	2.76381	3.95188	1.45864e-12	5.65125e-12		KRT77	4.19256	4.26772	2.18565e-20	8.99311e-20			COL3A1
	XDH	3.22697	8.56836	5.44705e-65	8.78318e-64		STX1A	2.76338	8.92196	1.20057e-54	7.91585e-53		SERPINB7	4.18517	7.07786	6.72796e-23	3.12032e-22			IL36RN
	HS6ST2	3.21965	9.71397	1.06043e-61	1.53606e-60		RECQL4	2.76145	9.42747	3.30051e-53	1.89895e-51		KIF20A	4.17277	10.3384	1.67649e-134	7.64311e-132			GPR87
	ADM2	3.2175	8.85017	1.04421e-117	8.20828e-116		EFNA3	2.76047	7.36469	1.81709e-52	9.91771e-51		MAGEA9B	4.1697	3.93191	4.46334e-16	1.45553e-15			TPPP
	TRIP13	3.20593	9.94985	1.49971e-99	6.76987e-98		ALPK2	2.76027	5.18771	4.29644e-29	5.35307e-28		CDCA2	4.16245	8.78985	4.17111e-115	9.6284e-113			C1orf158
	NPSR1	3.20117	3.18757	1.07795e-40	7.50325e-40		SPAG4	2.75775	8.87718	1.01038e-60	1.02548e-58		NCAPG	4.15317	9.84087	1.05428e-139	6.86634e-137			NKX1-2
	CASKIN1	3.20115	4.86251	5.31536e-64	8.26395e-63		CDCA5	2.7576	9.26537	1.36387e-46	5.15474e-45		SP8	4.14077	4.27439	1.44866e-24	7.37723e-24			HECW1
	FGF11	3.19668	5.58936	1.23833e-66	2.093e-65		SLCO5A1	2.75546	6.60439	1.31974e-33	2.20762e-32		NDC80	4.13938	9.66617	1.23199e-124	3.62364e-122			COL6A5
	IBSP	3.18736	4.46093	2.97113e-47	2.63139e-46		MAP7D2	2.75135	7.39228	5.82861e-22	4.50576e-21		NPBWR1	4.13879	5.32984	4.09522e-23	1.91783e-22			KLF15
	ESCO2	3.17458	7.91557	3.98537e-110	2.43896e-108		NPW	2.74391	4.69209	8.17389e-16	4.09738e-15		SOX15	4.13701	9.24493	4.27323e-37	4.1672e-36			MACROD2
	SLCO1B3	3.16462	3.68806	1.51375e-21	5.07095e-21		SKA1	2.7427	7.22033	5.2908e-40	1.32204e-38		CNTNAP2	4.13583	9.18035	2.86241e-20	1.16881e-19			APCDD1L
	UGT1A7	3.14804	3.44693	7.73576e-16	2.0378e-15		MUC5B	2.74039	11.6082	3.13025e-08	8.31879e-08		CASP14	4.12529	4.47014	1.10168e-12	2.97016e-12			BARX1
	TCN1	3.14498	5.80494	4.48849e-21	1.46933e-20		IGF2BP3	2.73814	7.32003	4.19236e-15	1.98686e-14		PLAC1	4.12518	5.02792	2.43766e-30	1.69734e-29			TCTE1
	ORC1	3.13982	8.35853	1.54049e-110	9.55573e-109		MUC16	2.72992	9.1396	1.57892e-09	4.71796e-09		ACP7	4.12319	6.3979	9.21502e-23	4.24785e-22			ZBED2
	CKMT1B	3.13864	6.72172	2.86738e-39	1.88713e-38		SERPINA4	2.72819	2.89472	2.1142e-10	6.79146e-10		RASAL1	4.12023	8.22126	1.93971e-73	9.33313e-72			TMEM212
	IL20RB	3.13366	7.85999	4.98878e-35	2.81238e-34		CARD14	2.7257	7.65311	1.522e-31	2.22824e-30		SH2D5	4.11889	6.1775	1.41442e-34	1.21839e-33			GFRA1
	BARX2	3.13294	7.57759	1.54557e-38	9.89351e-38		HOXB13	2.72428	3.20867	2.30845e-09	6.79337e-09		CDCA8	4.11328	10.4022	4.11354e-144	3.40975e-141			WNT7A
	TMEM63C	3.12546	7.60388	7.87061e-50	7.65935e-49		ANKRD34B	2.7242	4.20859	1.03905e-12	4.07986e-12		NPSR1	4.10232	4.11313	3.43769e-28	2.12076e-27			LHX2
	IL22RA2	3.12358	4.65144	9.82589e-57	1.2067e-55		ZPLD1	2.72307	3.48774	1.81507e-22	1.44837e-21		CRABP2	4.09583	11.0876	4.58575e-44	6.22216e-43			GFI1B
	KIF11	3.12325	10.237	1.04961e-138	1.89523e-136		PERM1	2.71919	6.4796	9.87676e-45	3.27401e-43		TRIP13	4.09064	10.7824	3.63183e-125	1.12254e-122			GAL
	SPC24	3.12119	8.56616	2.63453e-116	2.00191e-114		PLPP2	2.71783	11.4582	3.76288e-59	3.31611e-57		CABYR	4.08999	8.54575	2.42749e-42	3.02375e-41			MYEOV
	FAM83F	3.12058	8.64301	3.21603e-30	1.51279e-29		CCNB1	2.71651	10.1841	7.0666e-53	3.95248e-51		DLL3	4.08911	4.89425	3.22438e-34	2.73106e-33			ADTRP
	DSC3	3.11202	8.63253	1.22804e-11	2.66774e-11		PAX7	2.7123	3.28649	1.54091e-07	3.84132e-07		NKAIN1	4.08453	5.49025	1.84379e-48	3.07062e-47			ADCY8
	FAM83D	3.10701	9.7994	1.06394e-74	2.34053e-73		PCLAF	2.70193	8.94428	6.89551e-51	3.47973e-49		TMEM40	4.0774	9.11878	1.19996e-48	2.0266e-47			IGF2BP3
	SOX2	3.10635	9.88515	4.77003e-22	1.6321e-21		RNF183	2.69203	5.13758	2.66434e-15	1.28084e-14		IQGAP3	4.07597	10.5006	9.39725e-114	1.96975e-111			LRRC71
	NUSAP1	3.10277	10.5136	2.4498e-130	2.95874e-128		MAGEA3	2.68812	2.93414	1.11885e-06	2.58613e-06		PGLYRP4	4.07545	6.4878	1.67155e-28	1.05148e-27			KRT27
	ANKRD18B	3.09235	5.10534	8.20469e-34	4.43214e-33		P2RY6	2.68724	8.86161	2.6449e-38	5.97285e-37		KLK8	4.0716	5.61717	1.60427e-15	5.05449e-15			PTGFR
	MAGEA11	3.08913	3.0872	3.17242e-15	8.15325e-15		CCNA2	2.68609	9.14079	2.4926e-48	1.08771e-46		CLCA4	4.06848	6.56456	6.2988e-17	2.14861e-16			GLP2R
	KIFC1	3.08541	10.095	1.30456e-111	8.37719e-110		RNF186	2.6856	3.24558	6.07593e-16	3.07215e-15		CDT1	4.06547	10.2211	2.29216e-125	7.20688e-123			OMG
	SPRR2A	3.0827	5.25861	2.65438e-10	5.41293e-10		CDKN3	2.68321	7.87697	2.46984e-39	5.90995e-38		NKX2-5	4.06404	4.52146	5.57362e-17	1.90552e-16			CPA3
	IL1RAPL2	3.07548	3.16036	1.2542e-43	9.76638e-43		ITGA11	2.68133	9.98887	5.06004e-33	8.17663e-32		FOXL2NB	4.06042	4.09218	4.49138e-19	1.71961e-18			RAB3B
	IGFL1	3.07003	3.78911	1.15005e-21	3.8725e-21		OR51E1	2.67996	3.86738	2.4395e-23	2.07008e-22		MAGEA10	4.04456	4.265	1.13095e-11	2.87762e-11			ALDH3B2
	FADS6	3.06257	3.79132	1.9565e-26	7.98048e-26		VGF	2.67488	4.36058	1.06377e-17	6.12235e-17		FAM83D	4.04047	10.9834	8.46216e-100	1.07164e-97			SULF1
	HPDL	3.05839	5.97176	1.7285e-57	2.17398e-56		POU4F1	2.67349	3.13521	2.65865e-14	1.18391e-13		ERCC6L	4.03953	8.29309	9.37786e-95	9.77227e-93			ALPL
	CNFN	3.05591	6.85818	1.74013e-52	1.85259e-51		PAH	2.66904	3.85928	9.32394e-11	3.10271e-10		EPN3	4.0323	9.93042	8.64851e-81	5.57294e-79			DCDC2
	KIF23	3.05488	9.82461	8.87688e-107	4.84694e-105		CCNO	2.6689	7.82378	1.77734e-27	1.98329e-26		GDA	4.02953	7.82619	2.62341e-22	1.18711e-21			CATSPERD
	SPINK1	3.05445	7.58608	1.05102e-17	3.0076e-17		FDCSP	2.66176	5.56357	2.82682e-13	1.16067e-12		CYP24A1	4.02158	8.3211	1.32345e-21	5.79181e-21			CABCOCO1
	IRX4	3.04455	3.31889	4.07588e-17	1.13518e-16		PROC	2.66045	5.96577	1.13771e-23	9.97235e-23		XRCC2	4.00579	8.8261	2.66497e-106	4.37823e-104			SCGB1A1
	KNL1	3.04454	8.97	2.79489e-115	2.03882e-113		GINS2	2.65989	8.37506	1.12251e-48	5.00725e-47		IGFL4	4.0042	5.03008	2.67203e-32	2.05774e-31			FLRT3
	EME1	3.04433	7.62574	1.36351e-105	7.08443e-104		BCL2L10	2.6585	3.62916	2.11277e-22	1.67777e-21		INA	4.00309	5.73771	1.49681e-21	6.52386e-21			ONECUT2
	TK1	3.04305	11.4076	4.03545e-108	2.30704e-106		IL31RA	2.65783	5.56316	2.71318e-15	1.30258e-14		UBE2T	4.00094	10.0399	1.10777e-124	3.31168e-122			IL11
	UGT1A6	3.04293	6.10618	3.2761e-15	8.41261e-15		MAST1	2.65672	5.74763	1.04543e-36	2.14136e-35		CYP4F11	3.99556	9.33762	5.58802e-13	1.53376e-12			IBSP
	BRIP1	3.03845	8.45518	7.12024e-117	5.45596e-115		CHRNB4	2.65659	3.90767	7.02525e-28	8.05318e-27		CBLC	3.99483	10.1811	7.93694e-69	3.18806e-67			GSTA3
	ADAMTS20	3.03574	3.42223	1.55565e-24	5.90928e-24		CNGA3	2.65651	5.04326	1.60517e-11	5.69276e-11		PRDM13	3.98387	3.94279	3.98681e-26	2.1846e-25			TEX11
	PRC1	3.03369	10.7499	1.48367e-115	1.09546e-113		MDK	2.65632	13.0398	1.16547e-40	3.0471e-39		AKR1C2	3.97821	12.5474	3.27271e-18	1.19625e-17			KREMEN2
	BUB1	3.03199	10.0046	2.66858e-118	2.12519e-116		SIX1	2.65246	9.32763	6.12954e-26	6.20934e-25		SGO1	3.97143	8.05791	7.35784e-113	1.47448e-110			C7
	RHBG	3.0312	3.97758	1.07526e-54	1.23253e-53		ADAMTS16	2.64951	7.15857	1.06156e-27	1.20089e-26		HOXC8	3.96924	6.42937	6.76499e-35	5.90835e-34			TPSAB1
	CXCL14	3.03014	10.726	5.12886e-31	2.49579e-30		COL22A1	2.6485	6.49952	7.01886e-27	7.62792e-26		EN2	3.96848	4.876	3.08443e-22	1.38986e-21			COLEC10
	FAM111B	3.02743	8.83272	1.02262e-111	6.63685e-110		TICRR	2.64405	7.29407	2.0975e-44	6.85235e-43		SLC15A1	3.96773	6.68508	5.56038e-43	7.20164e-42			TMEM232
	RIMS2	3.02692	5.49327	4.13127e-25	1.60064e-24		RHBDL1	2.63768	6.96621	2.47602e-30	3.36023e-29		WNK2	3.96572	10.2818	3.5659e-39	3.82516e-38			COL4A3
	CACNA1B	3.02489	5.11874	4.82335e-18	1.39802e-17		FAM111B	2.63717	8.4339	1.33218e-48	5.91333e-47		CYP26A1	3.96472	6.07452	3.69744e-17	1.2734e-16			COL7A1
	KRT78	3.01658	4.3143	6.85322e-31	3.32046e-30		INHA	2.63477	5.02858	2.49595e-11	8.70332e-11		MKI67	3.95824	12.2192	7.45984e-106	1.19331e-103			CACNB4
	COX6B2	3.0129	4.92266	1.48142e-40	1.02491e-39		TFR2	2.63453	6.56302	7.36658e-46	2.67776e-44		GINS2	3.93615	9.84112	1.13237e-108	2.06499e-106			C12orf56
	INA	3.01242	4.79569	3.24127e-25	1.2609e-24		SPDEF	2.63409	9.69988	5.58647e-22	4.32227e-21		CNFN	3.93245	7.86398	4.89602e-40	5.47417e-39			MAP3K15
	KRT31	3.00748	3.17581	3.37536e-16	9.03116e-16		CST4	2.62923	2.6163	2.00771e-16	1.04982e-15		SNX31	3.93173	5.97872	1.64062e-22	7.49269e-22			ADCYAP1R1
	PLXNB3	3.00085	9.13419	1.80823e-65	2.9549e-64		PODXL2	2.62781	10.1772	3.02375e-24	2.77154e-23		ESPL1	3.92854	10.0735	1.17639e-119	3.15481e-117			CPXM1
	SLC15A1	2.99914	5.87047	2.84717e-34	1.56115e-33		ADAM12	2.62052	9.32225	6.96891e-29	8.58217e-28		TGM5	3.91928	5.48789	2.97492e-27	1.7388e-26			FEZF1
	KRT5	2.99835	11.5365	7.87786e-08	1.41336e-07		H2AC17	2.6196	3.12025	3.44658e-26	3.56212e-25		C6orf15	3.91474	4.41406	8.83852e-14	2.53586e-13			EGLN3
	SLC44A5	2.98857	8.24022	3.06311e-37	1.87268e-36		ADAMTS14	2.61608	7.71748	3.06676e-47	1.23394e-45		DSP	3.9014	15.2615	1.97082e-86	1.53589e-84			DLL3
	NGEF	2.98843	7.91066	9.5017e-60	1.29219e-58		THBS2	2.60855	12.3754	3.21915e-35	6.00177e-34		FOXD3	3.89734	4.16321	9.99476e-36	9.09503e-35			ODAM
	HROB	2.9815	8.18537	4.52797e-106	2.40048e-104		NXPH4	2.6028	5.81978	2.19473e-17	1.24139e-16		KIF23	3.89658	10.6642	1.77423e-145	1.61774e-142			ATP6V1C2
	LY6K	2.97383	7.35207	1.61682e-23	5.86085e-23		TSACC	2.60042	4.60782	1.15907e-41	3.23145e-40		ESCO2	3.89032	8.62825	4.38856e-103	6.50649e-101			GPC5
	CHRNA5	2.97216	6.86581	1.75172e-74	3.81673e-73		BLACAT1	2.60017	6.99336	1.55373e-26	1.65116e-25		SLC9A4	3.88514	4.60566	3.60664e-21	1.54428e-20			KRTAP4-1
	POU4F1	2.96956	3.56677	3.58403e-30	1.68328e-29		SLC2A5	2.59291	7.93826	5.98941e-36	1.16726e-34		CKMT1A	3.88001	7.39152	4.93621e-41	5.7703e-40			MAP1LC3C
	CARD14	2.96708	7.93429	3.39885e-80	8.88382e-79		BAIAP2L2	2.59084	6.74424	3.7495e-24	3.40053e-23		PCLAF	3.8783	10.062	2.27614e-100	2.96483e-98			DRP2
	LINC00634	2.95671	3.25818	3.89936e-65	6.31551e-64		COCH	2.58467	6.67296	8.56032e-21	6.09822e-20		CDCA7	3.87772	10.2674	1.22646e-88	1.04513e-86			PLAC1
	EN2	2.95219	3.94005	2.97361e-27	1.25619e-26		CDT1	2.57889	8.84553	7.46401e-41	1.9743e-39		CDKN3	3.87041	9.24783	8.32774e-98	9.43259e-96			PPARG
	KIF15	2.95049	8.45198	1.36454e-112	9.11542e-111		GPC2	2.57118	5.68966	1.8773e-31	2.7351e-30		NTS	3.8674	9.79035	3.70549e-09	8.09067e-09			GCSAML
	CTSV	2.94271	8.67483	7.49805e-43	5.68101e-42		FGF11	2.56783	4.75843	1.61571e-30	2.21804e-29		IGFL2	3.86739	6.49426	2.10667e-32	1.63269e-31			ALPP
	CENPI	2.93963	7.8927	8.6338e-104	4.31382e-102		FCRL5	2.55943	8.33933	1.13822e-23	9.97235e-23		SIX2	3.86662	8.17874	3.9362e-28	2.41767e-27			TMEM63C
	F12	2.93375	7.63272	2.52083e-72	5.05747e-71		SCG5	2.553	7.7969	1.36787e-23	1.18693e-22		SLC1A6	3.86625	4.63955	1.10247e-14	3.30615e-14			COL1A1
	MAD2L1	2.93201	9.8141	6.04311e-106	3.17603e-104		C15orf48	2.55243	10.1901	1.64729e-23	1.42052e-22		CCNE1	3.85296	9.05115	9.50491e-95	9.84838e-93			P2RX2
	ZWINT	2.92694	10.4051	2.82687e-134	4.02762e-132		KRT81	2.55216	5.61293	2.70606e-12	1.02878e-11		MKRN3	3.84861	5.78094	1.02148e-17	3.62548e-17			TMC2
	ONECUT1	2.91875	3.04212	7.74373e-39	5.015e-38		LGR4	2.5501	11.1309	1.44354e-57	1.1241e-55		DLX2	3.84765	4.17404	1.35913e-29	9.09214e-29			FAT3
	HOXC8	2.91568	5.10975	4.81805e-30	2.25126e-29		CR2	2.54922	7.60571	2.80832e-17	1.57612e-16		EMX1	3.84464	4.69293	3.52148e-25	1.84163e-24			HOXC13
	NKPD1	2.91475	4.50753	1.48709e-62	2.21388e-61		TFAP2D	2.54775	2.49083	1.07559e-10	3.55629e-10		CCNB1	3.84142	11.3794	9.80036e-134	4.25522e-131			RGS22
	DUSP13	2.91468	3.85532	1.51988e-30	7.24086e-30		ORC1	2.54683	7.6786	7.83965e-44	2.46315e-42		VAX1	3.83874	3.78805	2.92345e-19	1.13069e-18			ADGRB3
	MELTF	2.91417	9.90419	3.32677e-60	4.57544e-59		GNG4	2.54509	6.25824	5.52202e-13	2.21543e-12		GSDMC	3.83545	8.95849	1.2406e-36	1.18821e-35			TNFSF11
	COCH	2.9102	7.33579	2.02229e-37	1.24386e-36		EME1	2.5406	6.99115	2.65485e-45	9.25916e-44		RECQL4	3.83353	10.5439	3.96465e-106	6.45529e-104			AARD
	H2AC13	2.90318	4.12154	2.86986e-53	3.13212e-52		CXCL14	2.53985	10.1484	5.4226e-12	2.00337e-11		FGF11	3.83193	6.47243	1.37719e-50	2.5497e-49			GGTLC1
	SIX2	2.90027	7.10599	4.81488e-28	2.0892e-27		NKAIN1	2.53973	3.50511	3.9595e-19	2.54745e-18		KRT9	3.82854	3.73466	5.81848e-30	3.97847e-29			DCSTAMP
	LGALS7B	2.8958	5.0359	7.72506e-18	2.22246e-17		PGLYRP3	2.53501	2.70048	1.77374e-15	8.65131e-15		FOXD1	3.81904	7.23899	1.90107e-37	1.87495e-36			GPRIN2
	UCHL1	2.89421	10.2641	4.42347e-29	1.99829e-28		EPYC	2.5336	3.36342	7.4991e-14	3.23722e-13		NETO1	3.81836	5.00486	1.20664e-34	1.04384e-33			PCOLCE2
	MAGEA1	2.8921	3.21739	2.2286e-13	5.25986e-13		SPC24	2.52539	7.96665	1.30086e-46	4.94767e-45		GALNT14	3.81049	9.59487	6.96812e-38	6.99728e-37			L1TD1
	SPTSSB	2.89084	6.02683	8.51461e-25	3.25878e-24		KIF11	2.52261	9.63728	7.11945e-54	4.36e-52		VTCN1	3.80511	8.60895	6.59786e-21	2.78838e-20			CXCL13
	ASF1B	2.89043	9.80876	1.04293e-113	7.20449e-112		CRABP1	2.52043	3.55716	2.41045e-11	8.42307e-11		EFNA3	3.80409	8.49013	3.56595e-83	2.48201e-81			VSIG2
	ADAM12	2.88731	9.8969	5.08276e-62	7.42743e-61		ESCO2	2.51968	7.26596	1.56203e-43	4.79925e-42		ISM2	3.80093	4.96594	1.14314e-29	7.67253e-29			SCN1A
	CDC25A	2.88698	8.05606	3.32391e-90	1.15463e-88		HPDL	2.51624	5.2695	7.80939e-25	7.40601e-24		MEX3A	3.79589	9.53881	5.0435e-63	1.5803e-61			SLC27A6
	CKMT1A	2.884	6.3826	3.61878e-36	2.12478e-35		FAM155B	2.51612	5.83731	5.43919e-19	3.46123e-18		DMRT1	3.79495	3.70473	3.08933e-28	1.91232e-27			ESPN
	H2BC8	2.8834	5.5008	9.48992e-41	6.6208e-40		SYNGR4	2.51541	3.01619	7.02547e-24	6.23389e-23		NKPD1	3.79138	5.46847	1.31912e-55	3.06438e-54			YBX2
	CDH3	2.88272	12.1301	1.51377e-52	1.61348e-51		CYP27C1	2.51036	5.97338	4.94032e-19	3.15377e-18		PRC1	3.78711	11.5963	1.87001e-136	9.74329e-134			NKAIN1
	EZH2	2.88195	9.9133	2.11903e-134	3.09159e-132		BPIFA1	2.51003	8.62368	2.57976e-05	5.18305e-05		MELTF	3.78694	10.7956	4.54515e-57	1.13854e-55			THBS2
	AURKA	2.88089	9.8893	6.48369e-116	4.84603e-114		PRSS3	2.50762	4.33227	9.70787e-13	3.8218e-12		NUSAP1	3.78645	11.241	8.01376e-132	3.04456e-129			CPNE7
	CENPE	2.87561	9.03625	1.87891e-104	9.54474e-103		FUT6	2.50581	6.25279	5.35464e-13	2.14971e-12		ORC1	3.785	9.10679	4.85586e-114	1.02967e-111			ALDH1A2
	STIL	2.86979	9.16317	1.91539e-151	6.02259e-149		CCDC185	2.50569	2.86374	3.44077e-21	2.53098e-20		UCHL1	3.78052	11.2034	1.50526e-25	8.01925e-25			DIO2
	CLSPN	2.86957	8.18464	3.98029e-96	1.63857e-94		BRIP1	2.50361	7.87118	9.21124e-48	3.83434e-46		KIF11	3.77838	10.8946	4.83837e-140	3.26787e-137			H2AC17
	ARSH	2.86632	3.08291	3.08401e-56	3.70996e-55		GPRIN1	2.50069	8.23695	1.53344e-45	5.44267e-44		SPC24	3.7759	9.22694	1.85278e-104	2.8878e-102			LYPD1
	SLC7A5	2.8656	12.5489	2.7631e-71	5.3607e-70		H2BC8	2.49898	4.88807	1.15583e-14	5.27705e-14		SLC44A5	3.77392	8.90286	1.02199e-42	1.30238e-41			CNFN
	SPC25	2.86506	7.84238	5.23862e-94	2.05898e-92		RHBDL2	2.4929	8.31227	8.35629e-47	3.23958e-45		STXBP5L	3.77327	4.56605	1.32643e-17	4.67416e-17			CDH3
	GABRR1	2.86455	3.62424	1.9953e-21	6.64142e-21		POU3F2	2.49262	3.33376	4.61566e-10	1.43919e-09		GAST	3.77318	3.84992	3.94238e-21	1.68329e-20			PODXL2
	TDRD5	2.86338	5.97218	8.60396e-24	3.15398e-23		AGMAT	2.49248	6.7079	4.4053e-47	1.74914e-45		COX6B2	3.77046	6.02643	6.5195e-29	4.20401e-28			NKD1
	COL22A1	2.86331	6.88737	2.42942e-40	1.66875e-39		KIFC1	2.48958	9.44986	3.27884e-40	8.3196e-39		PLPP4	3.75962	6.48065	2.57041e-46	3.90292e-45			NXPH4
	VTCN1	2.86287	7.65959	5.02918e-25	1.94234e-24		CCDC198	2.48565	3.15422	1.38616e-10	4.53748e-10		SPTSSB	3.75916	6.95579	2.05499e-23	9.77942e-23			CYS1
	SLC6A15	2.86118	4.89071	7.43697e-14	1.79426e-13		ZWINT	2.4834	9.90089	5.1027e-53	2.88079e-51		PTPRH	3.75782	7.56981	2.26394e-35	2.01982e-34			SYNPO2
	C10orf99	2.86073	3.39809	2.52792e-13	5.95168e-13		CLSPN	2.48217	7.67275	7.27344e-38	1.59662e-36		SPRR2G	3.74873	4.84266	3.07597e-14	9.00664e-14			RCOR2
	PKP1	2.8585	10.9541	3.71676e-12	8.26615e-12		TRIM31	2.48183	6.84918	5.69967e-17	3.11936e-16		BTBD11	3.73539	9.45095	6.16512e-45	8.78338e-44			H2AC13
	SLC5A12	2.85792	4.84479	2.09051e-26	8.51758e-26		ANKRD22	2.48117	8.88543	7.14275e-29	8.79025e-28		ATP10B	3.7348	7.42149	8.2692e-34	6.87003e-33			CCNO
	HOXA11	2.85296	3.39071	3.30653e-25	1.28547e-24		SYNGR3	2.47513	6.4561	1.68814e-30	2.3122e-29		KIFC1	3.73103	10.8031	1.06111e-126	3.45545e-124			KCNE1B
	MCIDAS	2.85249	5.46255	9.50933e-60	1.29226e-58		EZH2	2.47377	9.39769	1.73695e-62	2.06446e-60		TWIST1	3.72825	7.80956	9.79719e-44	1.30888e-42			CSF3
	PAEP	2.85183	5.38615	2.59834e-14	6.40003e-14		EFNA2	2.47193	2.5619	3.80375e-17	2.11182e-16		MND1	3.72606	7.61861	3.447e-102	4.83535e-100			MMP13
	ALPK2	2.85132	5.75171	3.9748e-54	4.44988e-53		NUSAP1	2.4718	9.84902	1.71808e-53	1.01434e-51		LINC00634	3.71767	4.00891	1.34301e-56	3.283e-55			DMBX1
	WNK2	2.8512	9.25898	2.23436e-41	1.59984e-40		STEAP1	2.47062	9.14406	2.38108e-28	2.82817e-27		CLEC2L	3.71421	5.50569	1.67239e-15	5.26822e-15			INSC
	LYPD1	2.84915	6.54476	2.0889e-52	2.21871e-51		KIF15	2.46904	7.8887	2.26436e-44	7.38411e-43		KIAA1549L	3.71394	8.39478	9.03879e-25	4.6353e-24			DUSP9
	MAST1	2.84894	5.98008	6.67814e-73	1.3715e-71		PLEK2	2.4683	9.07644	3.01966e-46	1.12019e-44		SDR9C7	3.71009	4.36991	3.06784e-24	1.53107e-23			ALPK2
	DSP	2.84769	14.2523	9.64361e-60	1.30953e-58		SERPINB5	2.46701	6.0025	8.4267e-08	2.15358e-07		NCCRP1	3.70026	7.96755	2.14257e-23	1.01697e-22			OVOL1
	GSDMC	2.84509	8.05527	4.71005e-41	3.33064e-40		ANKS4B	2.46432	3.29702	5.68558e-09	1.60468e-08		TK1	3.69191	12.1205	6.88179e-108	1.21841e-105			CXCL2
	GPT2	2.84271	10.7894	1.12191e-109	6.73033e-108		CDH17	2.46264	5.87494	9.68798e-12	3.50046e-11		KNL1	3.68107	9.704	2.68297e-124	7.52719e-122			TLR8
	CDK1	2.84255	10.6266	4.63726e-101	2.1519e-99		STIL	2.46008	8.724	8.06661e-62	8.99576e-60		OGDHL	3.67856	7.02406	3.50745e-30	2.42463e-29			OR51E1
	BAIAP2L2	2.83882	7.07737	4.91454e-59	6.52272e-58		SPTBN2	2.45982	10.7958	1.89878e-58	1.55219e-56		COL10A1	3.67701	9.99343	1.39068e-37	1.37829e-36			CYP24A1
	FOXD3	2.83804	3.17158	5.26944e-36	3.08009e-35		KNL1	2.45749	8.30466	2.05981e-45	7.23978e-44		BUB1	3.67674	10.6256	6.31503e-129	2.21463e-126			CBX2
	SLC7A11	2.83352	9.97242	6.12389e-37	3.70542e-36		LHX2	2.45229	3.00725	5.60193e-19	3.56229e-18		KRT34	3.6748	3.77938	5.11617e-27	2.94689e-26			SFRP5
	MIOX	2.83311	3.81391	4.79736e-39	3.13134e-38		CCDC169	2.44849	5.31496	5.09498e-26	5.20033e-25		RAD51	3.67407	9.34093	9.04115e-118	2.25855e-115			RHBG
	OGDHL	2.83079	6.00769	1.52941e-29	7.0239e-29		RTBDN	2.4476	3.07706	6.59051e-15	3.07421e-14		CEL	3.67163	7.8287	9.39159e-23	4.32815e-22			SMTNL2
	DLX1	2.8272	3.27891	4.35299e-27	1.82747e-26		BUB1	2.44542	9.43918	4.07388e-41	1.09522e-39		BMP7	3.66853	11.0519	2.56091e-29	1.68473e-28			SHOX2
	PLEKHN1	2.82666	7.80141	4.40497e-88	1.43967e-86		BPIFA2	2.44506	4.4604	2.86644e-10	9.08829e-10		DMRT3	3.66304	5.56208	2.25634e-20	9.27772e-20			C1orf87
	RAD51	2.82623	8.49277	2.52248e-94	9.97885e-93		COL3A1	2.4422	15.8121	1.35202e-30	1.86741e-29		YBX2	3.65806	6.43243	9.81207e-35	8.52874e-34			ITPKA
	RCOR2	2.82206	7.32003	3.42291e-53	3.72456e-52		TK1	2.44161	10.7539	4.77296e-41	1.27746e-39		AUNIP	3.6565	7.93387	8.8904e-100	1.11811e-97			HMGCLL1
	RAB26	2.82168	6.41053	3.50748e-75	7.83897e-74		SLC7A10	2.44008	4.46586	5.08208e-11	1.73069e-10		RDM1	3.65579	5.17886	5.26523e-63	1.64694e-61			NR4A1
	GPC2	2.82092	6.14209	2.6198e-69	4.75397e-68		HROB	2.43788	7.56336	6.01019e-43	1.79471e-41		SPAG5	3.65414	10.8476	4.21815e-108	7.61605e-106			NDNF
	DIO2	2.81819	8.75874	3.46124e-52	3.6466e-51		FCRL4	2.43393	3.37169	2.06528e-23	1.7615e-22		MAD2L1	3.64298	10.5459	2.29534e-116	5.43608e-114			PRAME
	OVOL1	2.81738	7.91856	3.54379e-54	3.98201e-53		GOLM1	2.43149	13.2751	2.75011e-67	4.3968e-65		ECE2	3.64151	10.4073	1.21809e-86	9.57462e-85			CXCR1
	FAM155B	2.81643	6.33849	6.18715e-40	4.17443e-39		MMP10	2.42805	5.76145	2.03673e-12	7.8149e-12		HMMR	3.63646	9.54095	7.13209e-102	9.9283e-100			TIMP3
	OR51E1	2.81331	4.01044	2.80047e-54	3.16432e-53		CENPI	2.42773	7.26861	2.45831e-39	5.89015e-38		APCDD1L	3.63624	6.11062	1.14298e-29	7.67253e-29			APOA1
	RMI2	2.81219	9.44635	3.71551e-132	4.83998e-130		SRPK3	2.42618	6.89225	1.07093e-21	8.13598e-21		FAM181B	3.63418	6.04723	3.22516e-26	1.77311e-25			CHI3L2
	OIP5	2.8085	7.06005	1.91084e-81	5.20896e-80		PTGES	2.42443	10.0053	2.33278e-31	3.38507e-30		CDC25A	3.62884	8.89032	2.70092e-102	3.84797e-100			BMP2
	ECEL1	2.8062	5.32254	6.26054e-33	3.27332e-32		F12	2.42386	7.04565	1.36133e-28	1.64617e-27		BRIP1	3.62211	9.09842	1.73238e-103	2.61089e-101			MAPK4
	PPP1R14D	2.79655	5.37782	4.23218e-21	1.38642e-20		H2BC5	2.41176	9.27216	2.84904e-43	8.60714e-42		HPDL	3.61522	6.71921	3.14542e-41	3.71022e-40			NRGN
	E2F2	2.79586	8.33286	7.78705e-106	4.0575e-104		SCN8A	2.40785	6.85845	1.88744e-25	1.84916e-24		SALL4	3.6066	6.6481	6.00181e-51	1.13184e-49			C2CD4A
	GCNT3	2.79576	8.31849	6.64871e-29	2.98358e-28		SLC7A11	2.39948	9.46529	1.35338e-17	7.74968e-17		GPR50	3.60102	3.71977	1.24347e-14	3.71737e-14			CCIN
	PAX9	2.79219	8.60295	7.16262e-43	5.43138e-42		TRIP13	2.39911	9.19215	7.99573e-34	1.35254e-32		CASKIN1	3.60035	5.28022	7.53924e-40	8.36287e-39			PROM2
	GJB4	2.78691	5.11932	3.27039e-20	1.03062e-19		FOXE1	2.39283	4.20048	4.63736e-09	1.32269e-08		OIP5	3.59594	7.91799	1.73377e-96	1.88196e-94			MME
	ECE2	2.78648	9.49909	1.9638e-83	5.63998e-82		MAGEA6	2.39038	2.59275	7.87925e-06	1.66332e-05		EME1	3.5848	8.31833	2.44536e-90	2.19673e-88			KCNJ5
	MAP7D2	2.78565	7.41432	1.23615e-36	7.39863e-36		GREB1L	2.38989	6.36897	4.0922e-18	2.4303e-17		NIPAL4	3.58447	7.49052	6.05094e-22	2.68544e-21			ARSH
	WDR72	2.78335	8.58316	3.67817e-18	1.06984e-17		BEAN1	2.38507	7.86093	1.15389e-25	1.14792e-24		OVOL1	3.58282	8.77893	4.24339e-46	6.36369e-45			TMOD1
	AUNIP	2.78218	7.09513	5.86461e-80	1.51277e-78		SHOX2	2.38493	5.04006	6.79161e-18	3.96181e-17		HROB	3.57273	8.86905	7.94142e-98	9.05124e-96			EDN1
	CRABP1	2.77876	4.07986	8.4664e-23	2.98245e-22		FGF19	2.38155	2.30352	2.04661e-10	6.58486e-10		RPTN	3.57109	3.99012	7.01451e-13	1.91292e-12			MYOZ1
	SLC6A8	2.77682	11.6754	1.48115e-41	1.06977e-40		IL36G	2.37624	3.05578	6.23593e-16	3.14864e-15		E2F8	3.56767	8.30947	5.33896e-99	6.53431e-97			IL22RA2
	PRSS3	2.7718	4.735	8.62425e-26	3.42286e-25		ERFE	2.37515	6.43091	1.01295e-17	5.83731e-17		CDK1	3.56693	11.3491	2.73485e-114	6.00875e-112			SCN8A
	HTR2C	2.77096	3.26608	8.46537e-19	2.53336e-18		COL7A1	2.37459	8.89571	4.62489e-21	3.36773e-20		SPC25	3.56458	8.5968	5.43302e-99	6.60511e-97			NETO1
	NCCRP1	2.77081	6.92228	2.17319e-25	8.50847e-25		H1-4	2.37356	3.81945	4.77753e-16	2.43335e-15		CXCL14	3.55828	11.3587	1.06672e-23	5.16672e-23			RSPO4
	PAX7	2.76775	3.26298	1.9195e-14	4.75688e-14		SOX11	2.36997	4.53956	6.66145e-11	2.24149e-10		ALOXE3	3.55811	5.56432	2.48853e-31	1.82252e-30			BCL2L10
	NECTIN1	2.76633	12.3023	1.56837e-41	1.13008e-40		PHLDA2	2.36942	9.68149	4.91051e-32	7.42097e-31		CRCT1	3.5541	4.01687	3.35353e-13	9.35521e-13			SRPX
	NPBWR1	2.76559	3.92086	1.02001e-21	3.44226e-21		H1-3	2.36567	2.90192	8.05707e-14	3.47065e-13		RNASE7	3.54643	5.76076	1.90165e-17	6.6472e-17			SFTPD
	CENPU	2.76533	9.46083	1.68259e-110	1.04018e-108		SPRED3	2.36251	6.60994	1.17733e-37	2.55338e-36		RCOR2	3.53659	7.9813	1.68428e-41	2.01407e-40			HPDL
	HELLS	2.7586	9.54961	5.99137e-119	4.81342e-117		HOXA10	2.36231	4.91699	1.41266e-10	4.62171e-10		ASF1B	3.53317	10.4698	2.22146e-105	3.49229e-103			CFAP161
	FETUB	2.75827	2.96319	1.16201e-16	3.17239e-16		IL11	2.35962	5.14958	2.01065e-24	1.86088e-23		SLCO1B3	3.52843	4.18711	2.68203e-13	7.52106e-13			GAD1
	TWIST1	2.75724	6.68081	1.56128e-37	9.64859e-37		CENPE	2.35866	8.4752	8.11371e-38	1.77676e-36		SULT4A1	3.52622	5.45932	4.71386e-21	2.00471e-20			TNFRSF18
	TESMIN	2.75245	7.52841	1.156e-58	1.51234e-57		UMODL1	2.35831	5.79827	6.44899e-12	2.37141e-11		PAX9	3.52472	9.31382	2.35151e-33	1.91012e-32			ERBB4
	FDCSP	2.7498	6.01844	2.16343e-18	6.35849e-18		TNS4	2.35785	8.41197	7.82362e-12	2.85308e-11		CGREF1	3.52341	8.02371	9.14859e-39	9.59615e-38			ADGRD1
	FUT2	2.74662	9.1148	4.60631e-80	1.19666e-78		AURKA	2.35737	9.38582	9.38227e-40	2.31558e-38		ZNF280A	3.52272	3.49675	2.1879e-21	9.47711e-21			IL7R
	TNFRSF18	2.7461	8.32523	7.64592e-58	9.71698e-57		TMEM59L	2.35719	7.30191	3.57761e-10	1.12444e-09		TDRD5	3.51235	6.79797	1.09923e-18	4.11668e-18			LIPN
	MAGEA10	2.745	2.88815	1.2527e-13	2.99298e-13		HORMAD1	2.35517	5.31556	5.01741e-08	1.31027e-07		MYEOV	3.50671	6.81596	3.32273e-21	1.42639e-20			PLPP4
	PRSS2	2.74357	5.52858	2.05548e-16	5.55263e-16		PDX1	2.3532	2.26771	3.97421e-09	1.14165e-08		TENM2	3.50667	9.23718	6.19523e-15	1.88829e-14			PTGDS
	ESPN	2.74141	8.84241	1.10572e-51	1.1412e-50		DDIT4L	2.35268	7.61031	2.01031e-18	1.22201e-17		ADAM23	3.49327	10.4866	6.90058e-17	2.35037e-16			SIX1
	RGS20	2.74086	5.82439	9.08332e-40	6.07899e-39		DIO2	2.35001	8.23783	1.09295e-22	8.8544e-22		CENPI	3.49121	8.57531	5.61784e-109	1.05615e-106			CDH19
	FOXL2	2.73747	3.02253	1.21582e-18	3.6124e-18		ARHGEF39	2.34871	7.86935	1.35652e-57	1.0609e-55		FBN2	3.48999	9.26097	1.52047e-14	4.52099e-14			TESMIN
	NKX3-2	2.73001	3.62126	6.31523e-41	4.43648e-40		H2BC9	2.34453	3.35863	6.46485e-15	3.01637e-14		SRRM3	3.48752	8.65547	9.88674e-51	1.84728e-49			HPCA
	MNX1	2.72816	4.85041	1.11925e-31	5.59688e-31		CDH3	2.34269	11.363	2.55441e-20	1.77016e-19		B4GALNT1	3.48725	8.8333	1.42027e-32	1.11542e-31			RHBDL1
	TFR2	2.72526	6.83425	2.24025e-81	6.08875e-80		CBY2	2.34231	2.78086	8.76838e-13	3.46326e-12		F12	3.48382	8.2719	1.39852e-57	3.56691e-56			STEAP1
	NPW	2.7245	4.67761	3.32428e-33	1.75369e-32		SOHLH2	2.34158	3.32119	2.94718e-13	1.20899e-12		RPL39L	3.48205	10.1239	1.74906e-56	4.23022e-55			LHFPL3
	FGF19	2.72028	2.76881	1.59027e-18	4.69664e-18		SLC29A4	2.34053	9.09476	6.16607e-21	4.4551e-20		SP9	3.4768	3.33117	5.81199e-25	3.00503e-24			ZNF695
	HOXD10	2.71909	5.04091	4.48758e-19	1.35654e-18		ACY3	2.3365	6.4007	1.66954e-23	1.43834e-22		KIF15	3.47328	9.07221	2.41916e-104	3.70721e-102			BAIAP2L2
	CST4	2.71896	2.6713	1.95562e-32	1.00294e-31		CLDN10	2.33522	7.38622	3.23837e-09	9.36819e-09		GLYATL2	3.46018	5.43756	1.51787e-14	4.51402e-14			AGTR2
	GUCA1A	2.71798	3.22206	4.55725e-44	3.59319e-43		GRIN1	2.33327	5.65883	1.3056e-21	9.85251e-21		GAD1	3.46014	6.64083	4.70735e-30	3.23083e-29			CXCR2
	IGFL4	2.71757	3.72334	4.62118e-32	2.33582e-31		E2F7	2.33267	6.75792	1.3362e-30	1.84696e-29		AURKA	3.45883	10.4427	1.29539e-122	3.57921e-120			KISS1R
	GINS4	2.71702	8.3289	2.48518e-90	8.64928e-89		PRC1	2.33191	9.97621	4.5711e-48	1.94767e-46		FAM111B	3.45466	9.27165	6.51182e-74	3.18364e-72			SYNPO2L
	TNFSF11	2.71641	5.29419	2.39401e-50	2.38316e-49		E2F2	2.32955	7.73637	2.51515e-45	8.78891e-44		CXCL13	3.45195	9.69065	1.72861e-22	7.88469e-22			SCN2B
	HOXC9	2.71203	5.11318	3.74462e-29	1.69603e-28		RMI2	2.32727	8.99019	9.89805e-61	1.01601e-58		CTHRC1	3.45085	11.2606	2.47555e-60	6.97744e-59			IL5RA
	SRRM3	2.70982	7.73933	1.76715e-58	2.29215e-57		JSRP1	2.3261	6.71674	2.48169e-21	1.84124e-20		LCE3D	3.44739	3.78365	3.98543e-12	1.03871e-11			MUSK
	ALOXE3	2.70883	4.63749	1.67885e-38	1.07278e-37		NPSR1	2.32563	2.328	2.59867e-18	1.56648e-17		SLC7A5	3.44501	13.4193	8.93257e-60	2.46064e-58			WFIKKN2
	RPL39L	2.70607	9.34595	8.7964e-63	1.31816e-61		DRP2	2.31321	4.59262	7.53616e-24	6.67721e-23		CDH3	3.4392	12.966	3.8859e-46	5.84681e-45			ATOH8
	HHIPL2	2.70471	5.09518	2.14826e-21	7.1375e-21		STYK1	2.30859	8.14171	6.14257e-34	1.05186e-32		CENPE	3.43873	9.6547	1.7601e-107	2.94469e-105			NPNT
	CSAG1	2.70261	3.23397	2.24177e-14	5.53898e-14		CEACAM7	2.30731	5.0394	1.47403e-12	5.70844e-12		TESMIN	3.43863	8.2758	8.86025e-61	2.52462e-59			ZNF385B
	SIX1	2.70131	9.39193	1.25925e-58	1.64506e-57		SLC7A5	2.30387	11.7486	4.91281e-32	7.42097e-31		RAD51AP1	3.43374	9.73524	2.17132e-97	2.42922e-95			ADGRF4
	KLK8	2.69995	4.1843	5.322e-14	1.29306e-13		ASF1B	2.30206	9.20661	1.87049e-45	6.58717e-44		KRT33A	3.43278	3.25348	2.04175e-21	8.85243e-21			GALNT14
	HMGB3	2.6954	12.5357	5.78565e-84	1.69363e-82		AC109583.1	2.3006	4.96891	5.71071e-17	3.12446e-16		SYT12	3.42561	7.19218	1.81605e-29	1.20383e-28			MCIDAS
	KIF26B	2.69464	10.3314	2.12057e-91	7.67317e-90		DCST1	2.29997	4.82708	1.23312e-37	2.67117e-36		IBSP	3.42137	4.67552	2.59837e-38	2.66952e-37			NGEF
	PTTG1	2.691	10.088	4.09502e-101	1.90512e-99		KRT83	2.29945	2.5951	5.23572e-13	2.10477e-12		SPRR2F	3.41908	5.25969	8.86011e-13	2.40114e-12			RANBP3L
	VIL1	2.68576	5.19238	1.38025e-14	3.44627e-14		SIX4	2.29319	9.23599	4.47002e-48	1.91363e-46		NKX3-2	3.41801	4.49256	4.99269e-37	4.85324e-36			TMPRSS11E
	SLC25A48	2.68536	3.11923	1.0955e-34	6.09477e-34		MESP2	2.29114	4.66915	5.04381e-20	3.43595e-19		SLC18A3	3.40955	3.4786	7.82357e-15	2.36995e-14			MS4A2
	DAPL1	2.68481	5.97644	1.68162e-11	3.6233e-11		KIF23	2.2831	9.06103	4.51627e-38	1.00358e-36		ZWINT	3.4072	10.9569	1.31157e-118	3.32191e-116			NR4A3
	AK4	2.68359	10.0387	1.09538e-60	1.52959e-59		ADAMDEC1	2.28138	7.81135	1.555e-16	8.21663e-16		C1QL1	3.40705	5.65286	1.50015e-31	1.11025e-30			MELTF
	PODXL2	2.68257	10.2479	8.11312e-53	8.70859e-52		EPHX4	2.2806	6.50001	1.84062e-22	1.46681e-21		RGS20	3.40493	6.60735	1.15441e-32	9.12122e-32			ACKR1
	TMEM171	2.68052	5.79513	1.26915e-41	9.18834e-41		MAD2L1	2.27972	9.14854	2.78211e-39	6.63957e-38		TUBB3	3.4023	6.97147	4.3996e-38	4.45234e-37			LEFTY2
	CNTD2	2.67075	5.39851	1.35636e-33	7.25609e-33		PROM2	2.27898	11.297	2.45337e-32	3.7915e-31		APOBEC3B	3.39966	9.45337	9.23596e-53	1.8967e-51			CLEC12A
	SPTBN2	2.66727	11.067	1.19687e-119	9.78807e-118		CPXM1	2.2787	8.639	3.73423e-31	5.34569e-30		NPPC	3.38376	5.10706	5.65086e-16	1.83198e-15			B3GNT3
	PLPP2	2.65272	11.4664	4.50762e-105	2.30267e-103		KCNK12	2.27856	3.98538	3.69446e-21	2.70877e-20		DMBX1	3.38037	3.82146	2.01548e-24	1.017e-23			BMX
	PRB3	2.65185	4.1817	4.32164e-44	3.41185e-43		CCDC150	2.27788	6.18435	1.58968e-37	3.42303e-36		SERPINB12	3.37795	3.78016	5.84974e-14	1.69005e-13			AK4
	SOX21	2.64915	6.84458	6.27658e-17	1.73538e-16		TEX11	2.27779	3.00975	2.85481e-27	3.16411e-26		MPPED1	3.37788	4.74822	3.72616e-12	9.72107e-12			FIBIN
	TMPRSS11F	2.64903	2.71124	5.24656e-18	1.51779e-17		KRT80	2.27762	10.7619	7.5477e-34	1.28155e-32		SPRR4	3.37358	3.36344	9.00745e-15	2.71818e-14			ZBTB16
	GJA3	2.64845	4.63475	2.54196e-23	9.14175e-23		GUCA1A	2.27653	2.54869	1.39636e-19	9.29161e-19		TMEM171	3.36406	6.75137	7.5844e-48	1.23051e-46			CLIC3
	EN1	2.64513	3.15767	1.4285e-16	3.88772e-16		CELF5	2.27503	4.60042	1.63861e-15	8.02251e-15		PCDH19	3.36199	8.34554	8.11607e-17	2.75409e-16			GNGT1
	HNF4G	2.64447	7.01072	7.36102e-42	5.38047e-41		TBXT	2.26657	2.58804	2.81114e-10	8.91921e-10		ESPN	3.36174	9.35521	9.99236e-48	1.61257e-46			IGFL2
	SULT4A1	2.64281	4.3943	1.7056e-21	5.69584e-21		SLC44A5	2.26603	7.62528	1.47757e-10	4.82272e-10		FOXN1	3.36046	7.53082	1.0853e-18	4.06733e-18			FAM167A
	ARHGEF39	2.63821	8.23403	2.57826e-115	1.88834e-113		PDIA2	2.26268	4.35912	4.44773e-11	1.5201e-10		RFC4	3.35905	11.1118	2.72061e-98	3.18032e-96			GIPC2
	PIF1	2.63234	7.60041	5.63389e-75	1.25299e-73		EGLN3	2.25998	10.3736	1.95138e-21	1.45556e-20		GINS4	3.3557	9.01836	1.57452e-81	1.04792e-79			TRIM71
	KIF1A	2.62876	6.65453	2.68811e-13	6.31497e-13		NQO1	2.2515	12.5672	4.28906e-21	3.13328e-20		CENPM	3.35114	9.53428	7.63295e-97	8.335e-95			CLEC1B
	HORMAD1	2.62746	5.58699	7.81271e-16	2.05748e-15		CDK5R2	2.24947	3.13193	3.70004e-12	1.39231e-11		KIF1A	3.35111	7.29544	4.71961e-11	1.1615e-10			RHBDL2
	CBX2	2.62727	9.43262	2.02138e-54	2.29395e-53		MYO3B	2.24682	5.36849	3.70722e-14	1.63473e-13		RMI2	3.3494	9.9476	1.00314e-90	9.14663e-89			KIR3DL1
	TGM5	2.62726	4.08047	9.60768e-24	3.51344e-23		C12orf42	2.24312	3.74927	1.70567e-22	1.36408e-21		TP53AIP1	3.34802	6.50745	4.27128e-16	1.39465e-15			HS6ST2
	PTPRN	2.62404	5.26782	3.34031e-30	1.57003e-29		VPREB3	2.24105	5.34947	2.00204e-23	1.7085e-22		SLC25A48	3.34349	3.94128	3.1288e-23	1.47548e-22			NTNG1
	FUT9	2.62256	3.03643	1.0381e-20	3.34425e-20		CENPU	2.24052	8.94711	7.66754e-43	2.27832e-41		ZNF488	3.3428	7.17449	1.3491e-36	1.29009e-35			SLCO2A1
	SOHLH1	2.62256	2.68995	8.5397e-15	2.15168e-14		HELLS	2.23985	8.97802	5.93578e-49	2.70116e-47		CENPU	3.34262	10.0261	7.81826e-96	8.43632e-94			ADAM12
	TMEM184A	2.62165	10.089	1.89033e-72	3.8262e-71		PACSIN1	2.23792	5.89982	2.14129e-26	2.25566e-25		METTL11B	3.33893	3.14152	1.80603e-39	1.97096e-38			ADAMTS1
	CAPNS2	2.62094	5.1607	5.27829e-13	1.22609e-12		TDRD5	2.23737	5.20924	4.80054e-09	1.36577e-08		KPRP	3.33873	3.48824	1.77951e-15	5.59502e-15			ANKRD22
	H2AC8	2.61928	5.15735	2.80247e-33	1.48184e-32		COX6B2	2.2352	3.88624	2.20298e-20	1.53309e-19		MCM2	3.3379	12.5686	8.0781e-102	1.10761e-99			SNORC
	ENTPD8	2.61861	5.20644	6.16311e-27	2.57083e-26		VSX1	2.23137	2.87241	3.09517e-16	1.59764e-15		RAPGEFL1	3.33066	11.3096	2.96991e-40	3.33699e-39			ID4
	EGLN3	2.61748	10.9506	6.55429e-49	6.15502e-48		CNFN	2.2304	5.92869	4.83784e-25	4.63663e-24		HR	3.33028	10.149	7.5e-27	4.27006e-26			IQCN
	SERPINB7	2.61694	5.0016	8.12781e-15	2.05073e-14		H2AC8	2.22901	4.45642	2.91154e-12	1.10481e-11		DIO2	3.32974	9.32927	1.20024e-34	1.0388e-33			NKPD1
	TSACC	2.61215	4.75575	3.70711e-87	1.17987e-85		FAM83D	2.22854	8.72095	4.46422e-33	7.23324e-32		HEPHL1	3.32738	6.25791	3.66723e-18	1.33724e-17			SEMA3B
	RAD51AP1	2.60702	8.93494	8.69764e-81	2.31223e-79		SPC25	2.22134	7.15392	6.70491e-36	1.30529e-34		HELLS	3.32217	10.1787	2.14639e-109	4.07724e-107			CMTM2
	COL1A1	2.60601	16.4054	7.53824e-50	7.34375e-49		BHLHA15	2.21919	6.01339	1.81042e-19	1.19412e-18		STIL	3.31941	9.64769	1.47076e-124	4.25727e-122			ABCA3
	GPRIN1	2.60544	8.51843	3.03433e-94	1.19777e-92		LINC00634	2.21287	2.56048	8.40254e-24	7.42663e-23		TNFRSF18	3.31889	9.07584	3.2284e-46	4.88573e-45			PF4
	IQANK1	2.60326	10.7989	3.19719e-108	1.83934e-106		DERL3	2.21208	10.1784	4.42214e-31	6.30548e-30		EZH2	3.31762	10.4787	3.09767e-98	3.59803e-96			CGREF1
	WDR62	2.60202	9.12715	2.54487e-85	7.6712e-84		APOBEC1	2.21031	2.16339	3.01666e-10	9.54781e-10		CARD18	3.3162	3.18815	2.87954e-17	9.97365e-17			IL33
	BNIP5	2.59923	3.76216	1.27038e-30	6.07444e-30		GABRA3	2.21001	3.00041	5.60094e-07	1.3286e-06		NR0B1	3.31617	3.93959	6.63682e-08	1.33645e-07			CPAMD8
	IL11	2.59692	5.87616	3.33475e-47	2.94936e-46		LGI2	2.20976	8.30308	7.21392e-27	7.82743e-26		IGSF1	3.30903	6.52694	9.12803e-37	8.79339e-36			CA3
	CCDC150	2.59561	6.59887	4.68914e-83	1.33618e-81		TNFRSF18	2.20936	7.64041	6.23961e-24	5.55021e-23		CBX2	3.30312	10.2022	5.17797e-48	8.46106e-47			MYOCD
	CDKN2A	2.59443	8.81654	4.59242e-22	1.5731e-21		SULF1	2.20561	12.1287	2.34452e-25	2.28212e-24		SLC7A11	3.30138	10.5259	5.39542e-22	2.40388e-21			CA9
	PERM1	2.58507	6.50544	6.77036e-72	1.33916e-70		BPIFB2	2.20526	4.70997	1.01775e-05	2.12809e-05		E2F2	3.30034	8.98987	3.13424e-93	3.05647e-91			HK3
	CYP26A1	2.58097	4.55902	4.20857e-17	1.17178e-16		CST2	2.20482	5.24821	6.56008e-13	2.61737e-12		PTTG1	3.30006	10.7431	5.83156e-115	1.3293e-112			SYT12
	SHCBP1	2.5795	8.8997	3.38501e-109	1.99137e-107		SYT14	2.20343	2.94556	2.409e-11	8.41962e-11		ARNTL2	3.29582	11.5702	1.35233e-63	4.33412e-62			TMEM139
	H2AC17	2.57886	3.18993	3.05104e-52	3.22001e-51		CDC25A	2.20242	7.29662	5.8236e-35	1.06703e-33		H3C8	3.2874	4.81154	3.41357e-28	2.10659e-27			PCDH9
	SPOCK1	2.57767	8.5781	3.1775e-36	1.86749e-35		CCN4	2.20159	8.61712	5.73685e-34	9.8332e-33		CSAG1	3.28609	4.03745	1.13067e-09	2.54806e-09			CASKIN1
	SLC2A5	2.57598	8.23832	4.55044e-73	9.41956e-72		DLX6	2.20157	2.76554	1.01593e-09	3.07434e-09		CLSPN	3.28493	8.74609	6.66044e-82	4.48191e-80			PITX2
	ARNTL2	2.57369	10.6048	3.78557e-54	4.24323e-53		ABCC3	2.19984	12.8188	6.26578e-29	7.74795e-28		TLX3	3.28151	3.14098	1.46872e-14	4.37283e-14			LRRC18
	PRDM13	2.56829	2.53461	1.54224e-23	5.59828e-23		PRB3	2.19963	3.62039	2.18074e-18	1.32161e-17		PLAAT1	3.28092	6.55141	1.89432e-24	9.57717e-24			RADIL
	CYP4F11	2.56666	7.73279	1.45224e-11	3.14131e-11		MMP9	2.1977	10.8395	1.7159e-19	1.13261e-18		TMEM158	3.27785	9.00135	1.01814e-41	1.23204e-40			CHRNB4
	CELSR3	2.56485	8.60839	9.12666e-71	1.74835e-69		IL1RL2	2.1966	6.68921	2.26284e-34	4.01183e-33		CPA4	3.27278	6.40791	4.62738e-18	1.67663e-17			FCN1
	SALL1	2.56181	3.40569	1.19951e-17	3.42393e-17		SNORC	2.19469	5.64547	9.93356e-33	1.57283e-31		GABRG2	3.26481	3.38	5.30818e-12	1.37266e-11			DKK2
	H3C8	2.55308	4.09796	1.89456e-31	9.40166e-31		FOXB1	2.19398	3.37965	6.93671e-11	2.33064e-10		SLC39A2	3.25435	5.31488	1.09386e-19	4.32984e-19			LARGE2
	RHBDL1	2.5493	6.9414	8.94638e-59	1.17632e-57		FAM178B	2.19391	6.10747	3.13742e-18	1.88183e-17		AK4	3.25331	10.7726	3.02017e-70	1.27786e-68			NEGR1
	CASP14	2.5449	2.81693	1.58981e-12	3.6039e-12		IQANK1	2.19023	10.3478	8.93287e-49	4.01446e-47		H2BC8	3.25307	6.14913	2.28928e-37	2.25053e-36			DUOX1
	CHEK1	2.54408	9.57132	2.65705e-114	1.87816e-112		NECTIN4	2.19004	11.0819	9.33664e-39	2.16251e-37		MAGEB2	3.24869	3.69591	2.41246e-08	5.00895e-08			KHDRBS2
	SCN8A	2.5423	7.16885	8.4515e-57	1.04001e-55		CDKN2A	2.18985	8.37501	1.28674e-12	5.00782e-12		ARHGAP11A	3.24071	10.4254	7.07802e-112	1.37314e-109			XDH
	C1orf61	2.54114	4.52097	2.27738e-25	8.91066e-25		NRK	2.1871	6.65754	1.06589e-11	3.83745e-11		COCH	3.23951	8.05529	2.21216e-20	9.10016e-20			LINC00634
	ISM2	2.5411	3.46196	2.57341e-24	9.67654e-24		P4HA3	2.18645	7.74015	2.00627e-35	3.78339e-34		TLX1	3.23468	3.39487	8.23391e-13	2.23676e-12			KCNIP1
	CPNE7	2.54066	7.4711	4.86324e-52	5.0884e-51		LYPD3	2.18522	8.06778	6.10042e-16	3.08367e-15		CARD14	3.23115	8.23973	1.17227e-59	3.20503e-58			CABYR
	FAM72B	2.53906	5.61106	1.57671e-65	2.57887e-64		VSIG1	2.1839	8.04718	5.65814e-08	1.47121e-07		OTOP3	3.2291	3.29125	4.10896e-11	1.01588e-10			PLXNB3
	RGS17	2.53653	7.36695	4.62397e-46	3.93135e-45		HOXC9	2.18331	4.35893	6.17577e-11	2.08691e-10		HOXC9	3.22884	5.91707	3.96697e-24	1.96474e-23			RBP4
	CCNO	2.53482	7.74392	2.46727e-53	2.69596e-52		SHCBP1	2.18066	8.44437	5.16571e-41	1.37849e-39		PIF1	3.22717	8.39137	6.20208e-75	3.23146e-73			WIF1
	APOBEC3B	2.53464	8.47467	1.89288e-43	1.46771e-42		ESPN	2.18014	8.37211	9.26248e-17	4.98172e-16		POU4F1	3.21518	4.03805	2.04956e-17	7.14778e-17			SBSPON
	SPRR2E	2.53363	3.90867	9.25222e-09	1.74545e-08		CDK1	2.17966	9.96654	9.45932e-36	1.82772e-34		UGT1A10	3.21439	3.63767	6.15243e-08	1.24138e-07			NTRK3
	C6orf15	2.53241	2.8335	2.72791e-15	7.03163e-15		KREMEN2	2.17761	4.94093	1.22775e-21	9.29221e-21		MSI1	3.21244	7.73054	6.77568e-24	3.32065e-23			PPBP
	CENPM	2.5319	8.74583	9.61178e-79	2.38166e-77		GOLGA7B	2.17642	9.29427	1.83265e-22	1.4611e-21		GDNF	3.21044	5.65861	3.80801e-23	1.78654e-22			MFSD2A
	MCM2	2.53081	11.6493	8.81629e-82	2.43242e-80		KIRREL2	2.17502	3.64487	3.49759e-12	1.31998e-11		KLC3	3.20992	8.84243	1.77435e-47	2.82348e-46			PRSS35
	PARPBP	2.52963	8.35593	2.81329e-84	8.26182e-83		POLE2	2.17447	7.6453	8.57579e-43	2.53984e-41		C1QL4	3.20896	3.56096	6.15549e-28	3.73176e-27			FGF11
	PLAAT1	2.52956	5.75323	1.20476e-30	5.76674e-30		H3C4	2.17036	4.03625	8.38348e-16	4.19778e-15		PERP	3.20689	15.6509	1.7145e-78	1.02175e-76			WASF3
	LARGE2	2.52896	10.4282	8.22794e-65	1.3151e-63		SLC17A9	2.16874	9.41976	9.62075e-28	1.09382e-26		PARPBP	3.20571	9.08625	1.53315e-86	1.19994e-84			CRTAC1
	SLC9A4	2.5281	3.13652	1.96067e-18	5.76908e-18		TINAG	2.16685	2.26393	1.15631e-08	3.18491e-08		LY6G6C	3.20478	5.53615	5.38402e-16	1.74734e-15			PLEK2
	PRR11	2.52636	9.58092	1.20466e-83	3.49832e-82		PODNL1	2.16542	8.35884	7.27752e-21	5.20902e-20		KRT3	3.19636	3.81645	1.33158e-23	6.42399e-23			ADH1A
	GPR19	2.52503	5.63155	9.17911e-71	1.75655e-69		EFNA4	2.16386	9.42209	8.97242e-58	7.14078e-56		GAP43	3.19354	5.87624	1.36895e-21	5.98375e-21			BMPER
	DSG1	2.51714	3.75946	3.35144e-14	8.21729e-14		RCOR2	2.1638	6.70976	4.68469e-20	3.19855e-19		CHP2	3.18678	5.87082	4.15872e-12	1.08248e-11			STAC
	FBXO43	2.51523	5.23126	3.97394e-71	7.65287e-70		HECW1	2.16336	5.72963	6.58537e-25	6.26824e-24		BCL11A	3.17824	10.3024	2.34749e-45	3.41378e-44			ABCG2
	PLEK2	2.5151	9.17662	3.09737e-67	5.28902e-66		ANXA10	2.16293	3.5864	1.18173e-07	2.97302e-07		TBX18	3.17679	6.97787	4.22392e-15	1.30202e-14			CYP4B1
	DTL	2.51306	9.65216	1.30137e-88	4.32296e-87		NME1	2.16025	11.0245	5.39957e-56	3.8405e-54		ONECUT2	3.17634	5.69791	1.20896e-27	7.22604e-27			ANKRD29
	BRDT	2.5122	3.59276	1.80944e-12	4.09008e-12		C2CD4D	2.1594	5.74691	9.05783e-30	1.18427e-28		CIP2A	3.17432	9.80684	1.32802e-101	1.80729e-99			KLB
	CCDC185	2.51181	2.90304	1.30753e-42	9.81697e-42		CYP27B1	2.15583	7.79285	2.39204e-38	5.42898e-37		TMEM132A	3.17389	12.2992	7.17082e-87	5.71035e-85			SSTR1
	NECTIN4	2.51109	11.4422	1.72572e-78	4.24149e-77		PLA2G2F	2.152	2.23567	2.13239e-15	1.03429e-14		PRR11	3.17343	10.2402	1.88128e-102	2.72277e-100			CHRDL1
	ECT2	2.51104	11.3724	1.15792e-95	4.72416e-94		PLA2G2C	2.1511	3.37945	6.01115e-20	4.08568e-19		RAD51AP2	3.1717	4.04914	9.08394e-36	8.28688e-35			FOSB
	ANKRD22	2.50754	9.01893	3.085e-62	4.54453e-61		XKRX	2.15058	8.30147	2.92254e-17	1.63767e-16		SLC9A2	3.17057	7.39554	4.94361e-22	2.20527e-21			TMEM150B
	CYP27C1	2.50144	6.00112	6.66936e-32	3.35899e-31		DPEP1	2.14636	5.91458	1.28317e-19	8.56365e-19		PTPRN	3.17001	5.86452	1.81677e-28	1.14007e-27			ALG1L
	ARHGAP11A	2.49641	9.73437	2.43906e-92	9.1337e-91		AK4	2.14489	9.36977	4.93799e-20	3.36641e-19		WDR62	3.16425	9.77398	2.71288e-76	1.46801e-74			PADI4
	S100A7A	2.4921	2.89468	3.01238e-12	6.7308e-12		RTN4RL2	2.14407	8.19293	3.33741e-17	1.85977e-16		SPOCK1	3.16037	9.45871	5.3017e-37	5.14813e-36			CYP17A1
	INHA	2.49182	5.04893	5.30932e-25	2.04663e-24		GYG2	2.14056	8.51756	3.75957e-30	5.01998e-29		STAR	3.15753	6.3282	2.32105e-21	1.00395e-20			CST1
	CAMK2N2	2.49111	4.41891	4.80569e-41	3.39695e-40		C1QTNF6	2.13785	9.94374	5.37087e-44	1.71431e-42		PLXNB3	3.15682	9.46416	3.41144e-50	6.2025e-49			ERVFRD-1
	ADAMDEC1	2.4802	8.14009	3.17674e-35	1.80256e-34		CLDN6	2.13714	5.16163	3.85948e-06	8.42399e-06		ATP4A	3.15557	3.47379	1.78068e-16	5.94081e-16			KCNA5
	SOX11	2.47908	4.56401	8.58554e-20	2.6701e-19		DNA2	2.13673	8.17629	7.12196e-46	2.59406e-44		CREG2	3.1542	6.59771	9.89992e-25	5.06694e-24			DACH1
	FANCI	2.47675	10.7344	7.76043e-101	3.56491e-99		GINS4	2.13229	7.70313	1.10559e-36	2.26201e-35		ACTL8	3.15358	3.10613	3.37937e-16	1.10938e-15			FOLR3
	MCM4	2.47527	12.1376	2.27721e-111	1.44702e-109		PTTG1	2.13104	9.49091	1.72894e-35	3.27411e-34		WFDC5	3.15301	6.09129	7.71102e-15	2.33701e-14			H2BC5
	EMX1	2.47436	3.35269	3.55626e-23	1.27093e-22		LIPM	2.1269	5.07366	3.49294e-20	2.40303e-19		CHODL	3.15203	7.61712	6.72062e-24	3.29455e-23			GPC2
	PROM2	2.4719	11.5495	4.27182e-56	5.12871e-55		SYT16	2.12627	4.66977	7.29805e-12	2.66842e-11		FANCI	3.14951	11.5025	1.53442e-107	2.61511e-105			CYP27B1
	STEAP1	2.46997	9.52117	8.59533e-59	1.13097e-57		UCN2	2.1247	2.8194	2.94031e-16	1.52075e-15		IL1RAPL2	3.14925	3.45817	7.40014e-21	3.11661e-20			HPSE2
	POLE2	2.4694	8.03366	7.11969e-100	3.22188e-98		SBK1	2.12424	9.69068	7.33392e-23	6.02796e-22		ADAM12	3.14502	10.5269	6.49691e-41	7.53195e-40			FAM189A1
	MAGEA12	2.46913	2.94275	1.10804e-10	2.30099e-10		PAX9	2.12292	7.955	2.94544e-16	1.52296e-15		FAM72B	3.13243	6.30802	4.37017e-67	1.62642e-65			HSPB8
	CT83	2.46663	3.3808	1.32566e-11	2.87434e-11		TMEM156	2.11975	7.31711	3.78176e-23	3.16156e-22		ECT2	3.12902	12.0694	3.63949e-88	3.05851e-86			PEBP4
	FOXL2NB	2.46495	2.51414	3.2395e-18	9.44051e-18		NKAIN4	2.11741	4.36993	5.55598e-16	2.81792e-15		DSC1	3.12705	4.69931	5.3573e-21	2.27252e-20			RBBP8NL
	FRMD5	2.46216	6.70953	1.77023e-36	1.0509e-35		BMP8A	2.11446	5.33793	5.69279e-34	9.76695e-33		FAM155B	3.12506	6.8789	7.46445e-24	3.65329e-23			CYP3A7
	RFC4	2.46172	10.1778	4.77271e-80	1.23636e-78		ATP6V1C2	2.11252	7.70513	6.14351e-23	5.06335e-22		KRTDAP	3.12373	5.77274	1.51748e-09	3.39375e-09			MMP1
	B4GALNT1	2.45953	7.71193	2.26843e-31	1.12173e-30		MELTF	2.11212	9.09301	2.71551e-22	2.13576e-21		KRTAP19-1	3.12234	2.99391	1.03039e-14	3.09864e-14			ANXA3
	LHFPL5	2.45826	2.56777	6.72229e-44	5.27969e-43		TESMIN	2.11099	6.83711	1.67193e-19	1.10601e-18		DDN	3.12033	5.49557	7.55923e-37	7.29752e-36			LRRK2
	H3C4	2.45804	4.53024	1.19023e-40	8.27534e-40		CSAG1	2.1079	2.50617	2.39763e-06	5.35487e-06		ETV4	3.11866	10.084	4.57657e-36	4.24293e-35			GPR19
	BLM	2.45604	8.74448	1.21626e-101	5.73149e-100		OVOL1	2.1068	7.13084	1.63767e-21	1.22612e-20		GUCA1A	3.1177	3.95584	2.40778e-30	1.67717e-29			CELSR3
	HASPIN	2.45522	7.05198	6.42947e-78	1.54689e-76		METTL7B	2.10399	8.55639	1.5535e-18	9.51371e-18		VSNL1	3.11541	10.1037	7.98839e-28	4.81256e-27			COLEC12
	TFF1	2.45507	4.01739	4.76568e-12	1.05373e-11		FOXA3	2.10302	6.94365	1.66294e-11	5.89419e-11		PRB3	3.10393	4.78021	1.18648e-30	8.39609e-30			ACSS3
	MDK	2.45306	12.9873	2.799e-71	5.42458e-70		DCST2	2.10099	6.02163	2.37236e-28	2.81967e-27		NGB	3.10389	3.11129	1.42415e-16	4.7688e-16			PTPRQ
	TMEM132A	2.45298	11.5211	1.71982e-75	3.86262e-74		FAP	2.09993	9.35532	3.31e-30	4.44268e-29		BAIAP2L2	3.10125	7.43402	2.71453e-41	3.21651e-40			METTL7A
	IGSF1	2.4517	5.59014	1.20078e-27	5.1369e-27		KDELR3	2.09725	10.7521	1.89428e-47	7.77774e-46		CHEK1	3.10075	10.1309	2.10209e-119	5.55562e-117			MDK
	STXBP5L	2.45061	3.26494	1.95488e-17	5.52559e-17		RGS20	2.09591	5.08787	1.14617e-14	5.23425e-14		GRM4	3.09743	5.38909	2.7786e-20	1.13509e-19			SLC7A5
	CDK5R2	2.45024	3.29528	1.2595e-26	5.18969e-26		CRYGN	2.09544	4.22624	2.50164e-15	1.20712e-14		FBXO43	3.09533	5.86057	2.94971e-53	6.17576e-52			DNASE1L3
	TMEM40	2.44876	7.17005	1.09048e-20	3.50619e-20		S100A2	2.09489	8.99255	2.85051e-14	1.26684e-13		CHRNA5	3.09507	7.18868	1.20112e-52	2.45006e-51			NXF3
	SIX4	2.44744	9.45201	1.66548e-101	7.82821e-100		LHX5	2.09333	2.1603	2.31741e-11	8.11364e-11		XDH	3.09382	8.44903	2.27272e-31	1.66648e-30			DNASE2B
	SERPINB3	2.4471	6.76716	1.19503e-08	2.24009e-08		ASPHD1	2.09331	7.83728	9.24092e-18	5.33716e-17		COL22A1	3.09268	7.31099	8.21996e-18	2.9369e-17			BTNL8
	RBBP8NL	2.44534	7.50042	1.92619e-70	3.63643e-69		RBBP8NL	2.09313	7.30339	2.84781e-28	3.36485e-27		DTL	3.08985	10.3348	5.91493e-86	4.55125e-84			PERM1
	TP63	2.44187	10.4951	2.11603e-11	4.54001e-11		PTPRN	2.09226	4.70617	6.76586e-10	2.08019e-09		SPRR2B	3.08657	3.67633	6.37289e-11	1.55494e-10			IGSF10
	GDNF	2.44166	4.67692	1.16406e-29	5.36354e-29		SLC15A1	2.09028	5.10374	7.29004e-09	2.04031e-08		CENPW	3.0853	9.73041	4.89538e-77	2.71344e-75			SLC51B
	H1-3	2.44058	3.26308	1.93184e-32	9.91027e-32		PABPC1L	2.08866	10.0004	9.75539e-28	1.10843e-26		SALL1	3.08382	4.12093	4.80912e-12	1.24661e-11			NMU
	KCNG1	2.43635	5.51783	2.68194e-17	7.53396e-17		WDR62	2.08551	8.54008	9.88176e-34	1.66689e-32		GPC2	3.06715	6.62186	5.11937e-44	6.93072e-43			TRIM58
	CENPK	2.4335	8.15877	3.87984e-93	1.49275e-91		GPR19	2.08509	5.08824	1.76384e-29	2.26801e-28		LARGE2	3.062	10.9917	5.84048e-55	1.31166e-53			AQP1
	TRIM15	2.43251	2.95531	1.99138e-21	6.62958e-21		ALDH3B2	2.08242	7.84212	1.46902e-14	6.65647e-14		PLCH2	3.05999	9.87171	8.90278e-30	6.01078e-29			RHOV
	DNAJC22	2.4322	7.17247	2.56065e-41	1.83131e-40		UNC93A	2.08007	2.12077	3.04529e-11	1.05415e-10		MAST1	3.05816	6.22904	3.06311e-38	3.1311e-37			F12
	AGMAT	2.43083	6.77726	1.70667e-81	4.66635e-80		MMP17	2.07835	7.49319	5.67158e-18	3.33104e-17		TLX2	3.05671	4.09112	9.9604e-24	4.83465e-23			ATP1A2
	DNA2	2.43065	8.55885	1.25678e-109	7.49018e-108		LEMD1	2.07761	6.25107	7.37713e-14	3.18688e-13		CDHR1	3.05649	8.21897	3.21983e-19	1.24347e-18			TMEM184A
	ERFE	2.43052	6.65401	6.05191e-39	3.93471e-38		TMEM82	2.07677	2.40626	2.438e-13	1.00568e-12		IQANK1	3.05409	11.2912	5.26264e-73	2.47983e-71			SHC3
	SH2D5	2.42843	4.59352	4.20954e-21	1.37926e-20		FHL2	2.07532	10.8624	4.07509e-29	5.09485e-28		UBE2S	3.05044	10.9015	2.51244e-93	2.47659e-91			ROR1
	STX1A	2.42647	8.80204	3.36332e-90	1.1661e-88		EPS8L3	2.07433	3.31811	5.97435e-06	1.27686e-05		FGF19	3.04415	3.28333	1.03513e-09	2.33824e-09			TCEAL2
	FAM72C	2.42265	4.05103	1.5965e-46	1.37207e-45		UCHL1	2.07431	9.40616	5.47121e-10	1.69571e-09		HASPIN	3.044	7.72816	4.52143e-78	2.63427e-76			MAST1
	BLACAT1	2.42133	6.91124	8.75695e-39	5.65311e-38		H2BC7	2.07419	2.47908	6.12968e-14	2.66519e-13		CDKN2A	3.04178	9.30737	1.07185e-11	2.73184e-11			PDZD2
	GBP6	2.42081	7.66477	6.08554e-12	1.34036e-11		PIF1	2.07325	6.87447	2.33647e-30	3.17612e-29		NGEF	3.03509	8.09528	6.42982e-34	5.3737e-33			GPR17
	IGSF11	2.4177	5.71678	7.48768e-20	2.33384e-19		OIP5	2.07103	6.26639	4.80486e-30	6.36864e-29		ABCC5	3.02736	13.2899	5.16988e-39	5.49726e-38			MT1M
	VGF	2.41731	4.17595	2.80281e-28	1.22754e-27		CENPK	2.06607	7.75534	8.92543e-37	1.83443e-35		C3orf67	3.0244	8.1202	1.98834e-52	3.99332e-51			SLC2A5
	STYK1	2.40806	8.3656	4.74782e-75	1.05851e-73		MROH6	2.06539	10.2402	5.54775e-25	5.30295e-24		CCDC177	3.0191	3.7619	3.54958e-17	1.22386e-16			PDE1C
	IL31RA	2.4079	5.52097	9.49692e-26	3.76184e-25		SPTSSB	2.06417	5.15784	6.87824e-08	1.77315e-07		PRSS3	3.0171	5.16385	1.45972e-14	4.34816e-14			CCL14
	EPYC	2.40257	3.41898	2.99176e-24	1.12011e-23		TRIM54	2.06025	4.78547	7.29159e-11	2.44533e-10		HOXA1	3.01533	7.50765	1.02748e-49	1.82446e-48			SGCA
	PPFIA4	2.39708	7.60824	2.17287e-48	2.01151e-47		MYO7A	2.05944	9.25315	1.3761e-53	8.232e-52		SHCBP1	3.01433	9.402	3.13345e-100	4.05259e-98			SPRED3
	CIP2A	2.39689	8.96026	2.16536e-71	4.21897e-70		INA	2.05708	3.91093	2.75401e-08	7.35135e-08		SERPINB2	3.0129	8.10328	2.31379e-11	5.78242e-11			CD300LF
	ZNF280A	2.39624	2.38169	6.20332e-22	2.11182e-21		CD19	2.05296	6.70749	1.76938e-18	1.08028e-17		C16orf74	3.01088	8.76615	8.26309e-38	8.26581e-37			SCARA5
	CNTNAP2	2.395	7.45566	9.86723e-14	2.36837e-13		TOX3	2.05288	9.04908	2.169e-10	6.95759e-10		HOXC6	3.00689	7.26953	1.22858e-31	9.15213e-31			ADAMTS14
	ADAMTS14	2.3935	7.87621	1.13817e-73	2.39685e-72		NKPD1	2.05267	3.59453	8.13663e-27	8.79691e-26		MCM4	3.00398	12.7918	9.66145e-114	2.00212e-111			OVCH2
	ZP3	2.39245	7.987	1.76112e-62	2.61544e-61		RAD51	2.05243	7.72366	1.36234e-35	2.5962e-34		VCX	3.003	3.22326	3.44486e-20	1.39974e-19			SFTPC
	PLA2G2F	2.39235	2.46646	1.0697e-24	4.0829e-24		TUBB2B	2.05237	6.9118	1.48717e-10	4.8532e-10		BARX2	3.00058	7.75136	4.58934e-15	1.41132e-14			SEMA5A
	MAGEA9B	2.39036	2.25105	5.57255e-14	1.35286e-13		SLC22A18AS	2.04933	6.89485	1.35992e-23	1.18117e-22		TMEM63C	3.00045	7.67699	1.84425e-28	1.15613e-27			SLC46A2
	H1-4	2.38814	4.15871	1.27534e-35	7.35092e-35		CLPSL1	2.04899	2.12794	2.01331e-12	7.72896e-12		CALB1	2.9993	6.21288	1.41722e-08	2.98641e-08			ECRG4
	AKR7A3	2.38506	5.94473	8.48974e-28	3.65417e-27		PAFAH1B3	2.04616	10.1967	1.77212e-37	3.80226e-36		CRABP1	2.99172	4.65117	4.39159e-13	1.21415e-12			FFAR4
	RTBDN	2.38479	2.90033	4.40542e-28	1.9129e-27		HPCA	2.04271	4.05179	5.96435e-32	8.97933e-31		EEF1A2	2.98646	7.36833	4.70784e-13	1.29902e-12			PRG4
	DMRT1	2.38362	2.43928	2.35433e-24	8.86007e-24		IL17C	2.04052	3.16053	5.84752e-13	2.33978e-12		CNGB3	2.9849	4.71671	2.44473e-32	1.88588e-31			NKAPL
	DDN	2.37751	4.7014	2.82436e-38	1.78971e-37		LARGE2	2.04048	9.91311	1.34066e-23	1.165e-22		ST8SIA2	2.98414	4.81756	2.47328e-17	8.58609e-17			MYRF
	ZPLD1	2.37293	3.39637	7.01529e-32	3.52835e-31		IL20RB	2.03982	6.66458	1.45461e-12	5.63806e-12		H2AC8	2.98292	5.9015	1.73478e-30	1.22003e-29			ARHGAP44
	C3orf67	2.37283	7.444	3.35355e-61	4.77802e-60		CHEK1	2.03777	9.06318	4.95559e-41	1.32437e-39		EGLN3	2.98036	11.5815	1.03734e-33	8.57132e-33			SEC14L6
	MKRN3	2.36726	4.36708	8.85244e-15	2.22801e-14		SALL1	2.03772	2.74503	1.32918e-07	3.32819e-07		CSAG3	2.97797	3.45148	7.27232e-11	1.76871e-10			CHRNA5
	CCDC169	2.36526	5.30386	2.15433e-41	1.54375e-40		CPNE4	2.0371	6.28812	4.3756e-15	2.0699e-14		GPR19	2.97418	6.20538	1.29263e-52	2.63379e-51			AATK
	METTL11B	2.36451	2.26625	1.10572e-39	7.38376e-39		LRRC15	2.03663	8.99739	2.39583e-13	9.89328e-13		CILP2	2.97384	8.14241	2.4067e-35	2.14147e-34			SCN7A
	ITGA11	2.36214	9.9815	2.87232e-46	2.45812e-45		NKX3-2	2.03638	2.81132	1.2561e-14	5.7218e-14		ITPKA	2.96462	6.54571	6.18794e-38	6.22412e-37			FAM83D
	H2BC7	2.36117	2.95738	9.57726e-35	5.3413e-34		CKMT1B	2.03468	5.6717	8.3784e-11	2.79734e-10		PSG4	2.96	3.4137	2.38508e-11	5.95569e-11			OGN
	TONSL	2.35772	9.97265	6.86602e-103	3.4026e-101		ADAM28	2.03129	10.0374	1.18161e-29	1.53355e-28		BLM	2.95992	9.3705	4.62088e-91	4.2993e-89			GPER1
	GDA	2.35733	5.91453	7.49779e-13	1.7291e-12		SLC25A10	2.03054	9.17193	2.63574e-40	6.72559e-39		MAGEA12	2.95956	3.61216	6.24835e-07	1.177e-06			RASGRF1
	FAM72D	2.35357	4.74946	9.10748e-53	9.7587e-52		HGD	2.02984	7.88541	1.09061e-08	3.0104e-08		PYCR1	2.95827	11.5788	1.70207e-64	5.69523e-63			SPARCL1
	DMRT3	2.3505	3.97838	8.25094e-17	2.26888e-16		IGLL5	2.02751	11.4214	1.35548e-14	6.15741e-14		SLC13A5	2.95706	5.73988	1.14127e-14	3.41911e-14			PIF1
	THBS2	2.3503	12.5754	7.34718e-52	7.63479e-51		H3C12	2.0247	2.03982	2.12466e-17	1.20364e-16		ELOVL4	2.95702	7.49533	3.77648e-30	2.60468e-29			STYK1
	HOXC6	2.34684	6.39812	9.76409e-29	4.34842e-28		AIM2	2.02108	7.53811	5.25371e-15	2.46849e-14		SLC4A11	2.95488	9.79376	1.03125e-30	7.32888e-30			RAB26
	HMGA1	2.34644	13.5088	5.81589e-95	2.32597e-93		TSHR	2.02094	4.24981	3.15148e-19	2.04287e-18		ARHGEF39	2.95429	8.63493	1.10146e-66	4.00123e-65			LILRA5
	TLL2	2.34407	5.28301	1.16117e-46	1.00362e-45		SLC25A48	2.01971	2.3622	4.97729e-16	2.53081e-15		TCF24	2.94884	4.23909	2.24027e-32	1.73475e-31			PGR
	NIPAL4	2.34244	5.81097	8.21266e-19	2.45935e-18		CAMK2N2	2.0197	3.68293	2.57586e-16	1.33684e-15		OR51E1	2.94653	4.17304	1.1329e-35	1.02631e-34			PALMD
	FOXH1	2.34232	3.10903	1.83576e-39	1.21564e-38		SPOCK1	2.01784	7.77124	1.30909e-12	5.09041e-12		ADM2	2.94487	8.82054	7.63296e-49	1.30332e-47			FILIP1
	CLCA2	2.34072	8.03794	4.33619e-07	7.46452e-07		OGDHL	2.01637	5.05732	2.31864e-09	6.82001e-09		DLK2	2.94155	8.65317	3.97996e-41	4.67044e-40			PLA2G4F
	LGR4	2.33473	11.0314	3.86755e-89	1.29894e-87		FOXH1	2.01338	2.78776	5.03548e-17	2.76507e-16		IGFL3	2.9393	3.15183	8.20102e-15	2.48057e-14			TMEM132C
	H2AC7	2.33424	3.7614	4.50008e-32	2.27651e-31		KNTC1	2.01312	9.99053	1.51012e-48	6.67038e-47		ADGRD2	2.935	3.24063	3.4819e-27	2.02668e-26			WFDC1
	HEPHL1	2.33382	5.08713	1.34206e-19	4.14271e-19		ANKRD18B	2.00729	4.07508	5.5399e-10	1.71611e-09		FST	2.93316	10.5406	1.59408e-22	7.2911e-22			SLC14A1
	GLYATL2	2.33253	3.99435	4.0351e-14	9.86305e-14		H2BC17	2.00687	2.58994	1.79213e-14	8.08203e-14		CCDC150	2.93132	7.04332	3.97145e-53	8.27695e-52			SLC6A13
	RNF183	2.33131	4.9332	4.70588e-22	1.61076e-21		PRSS1	2.00295	2.95453	1.09786e-07	2.77125e-07		FAM72D	2.92865	5.33816	1.3181e-49	2.32689e-48			PDK4
	ST8SIA2	2.32961	3.83165	2.71842e-23	9.759e-23		CBX2	2.0015	8.73222	1.5298e-20	1.07538e-19		HORMAD1	2.92832	5.87486	2.87324e-09	6.31739e-09			E2F7
	SLC29A4	2.3293	8.98784	2.66991e-43	2.05882e-42		GPBAR1	-2.00151	5.3568	4.12458e-37	8.66449e-36		C1QTNF12	2.92683	6.77202	3.54449e-24	1.7622e-23			SH2D4B
	EFNA2	2.32282	2.43981	6.28817e-30	2.92321e-29		NKAPL	-2.00177	3.62873	1.15123e-40	3.01423e-39		CAMK2N2	2.92588	5.19842	1.73773e-33	1.41977e-32			CILP2
	KIAA1549L	2.32125	6.91349	1.37961e-20	4.41791e-20		PRSS12	-2.00211	8.48612	5.93698e-14	2.58327e-13		SLC6A11	2.92558	5.40974	9.49955e-11	2.29267e-10			AVPR2
	SOX15	2.31503	7.48386	9.29913e-21	3.00422e-20		MAP1LC3C	-2.00287	5.9185	1.54998e-16	8.1949e-16		ZNF556	2.92483	4.9067	1.40294e-13	3.99251e-13			ZNF366
	KRT81	2.31431	5.49196	4.78605e-22	1.63666e-21		FCER1A	-2.00428	6.91319	1.01645e-11	3.66749e-11		EDARADD	2.92482	8.54718	2.90598e-34	2.46482e-33			TENT5B
	SYT7	2.3113	10.083	6.41674e-40	4.32454e-39		RADX	-2.00553	6.4429	1.04879e-27	1.18867e-26		C17orf99	2.91863	4.88677	1.12589e-26	6.34478e-26			MYO7B
	HAP1	2.30857	6.3895	3.19345e-16	8.55699e-16		ARHGAP44	-2.00557	9.8449	1.06054e-31	1.56789e-30		SLC6A2	2.91273	4.89754	1.14222e-14	3.42142e-14			ADH1B
	DLX2	2.30844	2.61527	1.1066e-21	3.73034e-21		SLCO2A1	-2.00592	11.2753	2.91534e-28	3.43565e-27		FSD1	2.91235	5.83957	5.56227e-28	3.38563e-27			TPPP3
	PLK4	2.30628	8.65136	1.7252e-95	7.00722e-94		CASS4	-2.006	8.39766	5.47364e-42	1.56219e-40		TNNT1	2.91224	8.81064	1.50666e-17	5.29085e-17			ADGRE3
	KRT74	2.30595	2.57895	3.68148e-15	9.42172e-15		KLF15	-2.00674	7.89058	1.28603e-19	8.57955e-19		SOST	2.91044	5.9219	2.68933e-07	5.20346e-07			ARHGEF26
	H2BC17	2.30154	2.94268	6.17363e-37	3.73428e-36		ALOX5	-2.00725	11.0511	9.35575e-37	1.92069e-35		OR7A5	2.89555	3.50561	2.90409e-16	9.56455e-16			KCNK3
	BTBD11	2.30132	8.05135	4.31515e-27	1.812e-26		TMEM252	-2.00811	2.40967	2.97702e-23	2.50502e-22		CYP4F3	2.89554	8.94028	6.29283e-08	1.26816e-07			MS4A15
	GRM4	2.30078	4.4534	3.15866e-24	1.18212e-23		LRP2	-2.01544	8.59759	1.37344e-08	3.75835e-08		SPTBN2	2.89437	11.362	3.05936e-65	1.05265e-63			LTBP4
	SCG5	2.29956	7.50642	1.77417e-40	1.22235e-39		ST6GALNAC2	-2.01723	9.14769	2.7361e-26	2.85065e-25		LCE1C	2.89236	2.82104	1.73847e-15	5.47071e-15			GRHL3
	NKX2-5	2.29889	2.66493	1.43325e-13	3.41452e-13		OMG	-2.01976	6.45553	3.64694e-16	1.87175e-15		IL22RA2	2.89009	4.68845	1.14891e-26	6.47252e-26			CAMP
	TNNT1	2.29784	8.26591	6.27859e-18	1.81175e-17		PLP1	-2.02099	2.51776	1.04049e-18	6.47742e-18		UGT1A1	2.88746	3.23628	3.2711e-21	1.40489e-20			NECTIN4
	TCF24	2.29157	3.51934	2.64239e-29	1.20293e-28		VGLL1	-2.02169	5.2432	8.77829e-09	2.44133e-08		ALPK2	2.88328	6.35473	2.0677e-29	1.36717e-28			GJB2
	VAX1	2.29067	2.25591	1.7782e-16	4.81642e-16		TBX2	-2.02229	10.0636	2.81654e-43	8.52321e-42		C12orf54	2.87902	6.49923	6.58697e-15	2.003e-14			AGTR1
	SPRED3	2.2846	6.82565	1.87388e-73	3.91902e-72		KIF26A	-2.02249	7.12849	6.2662e-25	5.97389e-24		H2AC13	2.87437	4.37966	1.90862e-29	1.26474e-28			B4GALNT4
	ACTL8	2.28284	2.26146	2.30616e-19	7.05307e-19		MFSD2A	-2.02349	10.6936	7.54062e-29	9.26727e-28		LMO1	2.86802	3.89463	1.72579e-19	6.75933e-19			PLA2G1B
	MYO3B	2.28252	5.64899	1.38102e-24	5.2536e-24		SPX	-2.02383	4.2796	4.16183e-10	1.30082e-09		NECTIN4	2.86372	11.8336	5.16999e-44	6.99406e-43			PTPRH
	B3GNT6	2.28167	4.92955	9.79864e-11	2.04133e-10		SYNPO2	-2.02392	9.44566	1.41996e-36	2.88235e-35		C2CD4A	2.85853	7.83985	1.88077e-21	8.16611e-21			MMRN1
	RAC3	2.27905	8.94001	6.75622e-59	8.92202e-58		SCNN1G	-2.02794	8.63364	1.85565e-15	9.03858e-15		FANCB	2.85145	6.99468	9.54494e-71	4.14432e-69			ACOXL
	CCNF	2.27876	9.82428	2.06444e-122	1.82763e-120		ZNF366	-2.02816	6.33468	3.82316e-38	8.55877e-37		FAM72C	2.85023	4.67068	2.71893e-36	2.55448e-35			ADGRE1
	H2AC11	2.27854	5.82632	1.9836e-37	1.22254e-36		CCIN	-2.02834	3.13199	7.40086e-31	1.03566e-29		PLEKHG6	2.84715	9.98513	1.50359e-48	2.5225e-47			ALOX5
	PDX1	2.27801	2.2407	1.8699e-17	5.2895e-17		TMOD1	-2.02858	7.07798	3.32204e-35	6.18722e-34		CCL26	2.84561	5.75719	4.62046e-24	2.28034e-23			PTCRA
	PROC	2.27731	5.81817	1.65027e-37	1.01848e-36		LDLR	-2.02892	12.0905	7.26643e-48	3.05291e-46		H2AW	2.8453	8.52754	1.53534e-26	8.57269e-26			CCN5
	PTPRZ1	2.27435	8.76219	2.82199e-11	6.02349e-11		SOX5	-2.02901	6.4849	5.15851e-35	9.49019e-34		HS6ST2	2.8446	9.49195	4.30085e-24	2.12721e-23			SUSD2
	SPAG4	2.27404	8.74263	2.24893e-74	4.87099e-73		MUCL3	-2.03232	7.00532	2.94751e-08	7.85046e-08		RBBP8NL	2.84412	7.71582	1.27313e-46	1.95922e-45			MRC1
	FSD1	2.27401	4.9265	6.61299e-34	3.58505e-33		GNG11	-2.03516	10.3848	9.07987e-34	1.53306e-32		MAP7D2	2.83769	7.44169	7.02101e-17	2.39005e-16			FUT2
	COL3A1	2.27304	16.1132	4.24946e-44	3.35632e-43		ELMOD1	-2.0361	3.47157	6.73989e-26	6.8024e-25		ZP3	2.83651	8.47067	1.18933e-46	1.83336e-45			PGM5
	RHBDL2	2.27298	8.24999	2.20698e-61	3.16669e-60		PPARG	-2.03825	9.25886	3.52224e-24	3.20407e-23		PAX7	2.83644	3.24163	1.39575e-08	2.94185e-08			CARD14
	NR2E1	2.27162	2.47164	1.86561e-25	7.31682e-25		FCN1	-2.03828	8.75352	1.0436e-23	9.16558e-23		CST4	2.83553	2.74018	4.63843e-18	1.67997e-17			ATP10B
	CEL	2.26965	6.29806	2.59185e-18	7.59074e-18		MSRB3	-2.03962	9.99603	4.3353e-46	1.5919e-44		CENPK	2.83543	8.60231	1.26803e-72	5.86896e-71			ALOX5AP
	C5orf34	2.26849	7.47874	1.42638e-93	5.55831e-92		KLRG2	-2.03987	6.01856	3.35233e-14	1.48185e-13		PPFIA4	2.8345	8.22881	5.01675e-38	5.06284e-37			ITLN1
	TEX11	2.2671	3.30121	2.62472e-47	2.3293e-46		TMEM213	-2.04196	6.05388	4.44932e-09	1.27246e-08		ZIC1	2.83374	4.01217	5.25204e-08	1.06442e-07			PID1
	TLX1	2.26648	2.31406	1.83004e-17	5.17914e-17		SCD5	-2.04537	9.33107	4.93941e-29	6.1288e-28		MEGF10	2.83325	6.04342	3.99485e-14	1.1617e-13			RXRG
	H2BC5	2.26152	9.21574	2.69017e-69	4.87681e-68		NKD1	-2.04604	7.87695	2.77134e-23	2.34177e-22		PI15	2.82816	8.46515	3.99622e-44	5.45472e-43			ART4
	KRT3	2.25967	2.88355	3.50786e-25	1.36286e-24		CD300LF	-2.04672	8.46853	1.61249e-34	2.89864e-33		KRT32	2.82381	3.6506	1.56705e-19	6.14687e-19			HHIP
	CREG2	2.25736	5.50401	2.05391e-23	7.42313e-23		CMTM2	-2.04737	4.04856	8.914e-43	2.63568e-41		LYPD6B	2.81833	8.74046	4.15872e-24	2.05859e-23			SH3GL2
	LIPK	2.25735	2.15491	7.53055e-25	2.88518e-24		FXYD6	-2.04942	9.61716	2.25965e-52	1.2296e-50		TFR2	2.81802	7.12826	1.5833e-38	1.64051e-37			SYNDIG1L
	LGALS7	2.25674	3.07791	7.3639e-12	1.61452e-11		TTLL7	-2.05119	7.71765	4.08954e-26	4.2026e-25		NEFL	2.81336	6.66627	1.13116e-07	2.2446e-07			TFR2
	NME1	2.25568	11.3097	4.9741e-124	4.70014e-122		WFDC1	-2.05239	7.64749	7.4698e-32	1.11945e-30		FDCSP	2.8084	6.5137	7.81938e-08	1.56835e-07			OIP5
	C1QL1	2.25267	4.45275	8.81388e-25	3.37049e-24		SERPINA9	-2.05286	2.26679	1.8313e-17	1.04399e-16		PLK4	2.80383	9.18418	2.67142e-98	3.14297e-96			IHH
	KNTC1	2.2525	10.3799	2.91461e-116	2.20555e-114		AJAP1	-2.05478	4.30511	1.26694e-25	1.25555e-24		SFN	2.80182	14.6583	2.23507e-36	2.11623e-35			AGMAT
	PANX2	2.25193	8.96744	8.90168e-36	5.15856e-35		ZDHHC19	-2.05676	3.07604	1.30275e-25	1.28821e-24		ITIH6	2.80091	3.8639	1.01672e-28	6.4874e-28			ADAMTSL3
	MB	2.24687	6.79203	5.1002e-23	1.8124e-22		PLAAT5	-2.06052	5.40663	1.32497e-12	5.14994e-12		IL11	2.78934	6.64731	4.86005e-30	3.33062e-29			CRABP2
	ITIH6	2.23598	3.10746	4.82965e-29	2.178e-28		DRC1	-2.06099	5.87469	1.09476e-10	3.61835e-10		POLE2	2.78911	8.45962	1.73735e-70	7.40241e-69			PPP1R14A
	C11orf86	2.23506	2.42215	1.2794e-15	3.34706e-15		CDH13	-2.06241	8.8044	2.67307e-38	6.02892e-37		TENM4	2.78565	10.3869	2.0121e-38	2.07385e-37			DPP6
	PI15	2.23492	7.79449	1.41459e-38	9.08054e-38		ADGRL2	-2.06406	10.6338	1.25872e-41	3.49845e-40		TMEM79	2.7843	10.1592	6.43086e-56	1.50737e-54			ITM2A
	AMTN	2.23488	3.45544	4.94684e-11	1.04501e-10		PDLIM2	-2.06803	10.0434	4.07072e-68	7.13996e-66		AC011473.4	2.78188	2.89859	3.95203e-11	9.7774e-11			NRG3
	PTGES	2.23065	10.1312	4.44311e-47	3.90878e-46		TMEM150B	-2.06807	6.92686	2.84378e-32	4.37986e-31		HMGA1	2.78119	14.094	1.32903e-98	1.58406e-96			LRRC2
	CEACAM5	2.22731	11.293	2.02904e-10	4.15864e-10		FYB2	-2.06938	5.84044	1.06485e-11	3.8345e-11		ADCY10	2.78058	5.18583	7.92353e-15	2.39863e-14			ST6GALNAC3
	GAREM2	2.22589	8.63004	4.45028e-62	6.51363e-61		CNR1	-2.07313	7.34366	1.11844e-18	6.94833e-18		CDCA4	2.78015	10.9616	2.13364e-95	2.27539e-93			SULT1C4
	SOHLH2	2.22503	3.26535	1.47691e-23	5.36433e-23		SPARCL1	-2.07741	12.772	3.64891e-42	1.04637e-40		TCN1	2.77883	5.74306	6.70259e-10	1.53341e-09			FPR2
	CPXM1	2.22303	9.08179	7.58138e-49	7.09397e-48		RASGRP4	-2.07851	7.00093	6.91712e-50	3.33239e-48		PAX3	2.77521	3.11607	2.58244e-14	7.59326e-14			CASQ2
	FANCB	2.22287	6.23598	1.50761e-63	2.30851e-62		STARD13	-2.07889	9.35512	2.84747e-72	6.76873e-70		GPT2	2.77128	10.7726	1.08876e-62	3.36521e-61			TERT
	POU3F2	2.2227	3.09178	1.70851e-16	4.62973e-16		HIF3A	-2.07975	8.34363	8.68614e-14	3.73184e-13		BIK	2.77127	8.68297	2.19034e-41	2.60896e-40			MSRB3
	SMCO2	2.22239	4.02838	4.70809e-41	3.33054e-40		OTUD1	-2.08017	9.80077	1.64067e-99	1.48202e-95		DSCC1	2.7697	9.10169	3.13586e-79	1.91256e-77			VSIG4
	C15orf48	2.22184	9.96813	4.57923e-35	2.58549e-34		COL4A6	-2.08255	5.45998	3.19787e-16	1.64736e-15		KISS1R	2.76759	3.79647	4.234e-26	2.31935e-25			ADAMTSL4
	BIK	2.21822	8.20117	1.22547e-55	1.45123e-54		NR4A1	-2.08292	11.7844	1.39381e-20	9.81702e-20		SIX1	2.76681	9.46106	1.56506e-38	1.62253e-37			MMP12
	TYMS	2.21689	10.1079	8.03217e-91	2.86099e-89		CYBRD1	-2.08398	12.3999	2.85096e-37	6.03108e-36		GCLC	2.76397	12.8556	2.32958e-31	1.7068e-30			MSR1
	UBE2S	2.21616	10.0191	4.31512e-60	5.90802e-59		KCNIP1	-2.08954	3.79906	3.40382e-31	4.88431e-30		GRHL1	2.76088	10.7667	7.26268e-48	1.17936e-46			CCDC150
	AKR1C2	2.21365	10.9862	1.96115e-09	3.83133e-09		GIMAP1	-2.09056	8.43642	8.36638e-60	7.87224e-58		CYP2W1	2.75723	5.01769	3.54849e-12	9.26949e-12			PITX1
	GAP43	2.21058	4.65876	2.08305e-20	6.61247e-20		C2orf73	-2.09062	3.25844	1.83426e-17	1.04536e-16		TONSL	2.75141	10.4247	5.03856e-72	2.28565e-70			C8B
	PAFAH1B3	2.20786	10.4113	7.00346e-94	2.74671e-92		PGR	-2.0907	6.62779	7.47292e-32	1.11945e-30		PODXL2	2.75133	10.3234	1.62195e-32	1.26672e-31			ITIH5
	SYNGR3	2.20713	6.54702	4.50682e-48	4.12397e-47		C1orf189	-2.09234	3.49199	1.69102e-16	8.90229e-16		DNA2	2.75075	8.98057	3.15754e-81	2.07126e-79			GKN2
	DRP2	2.20368	4.73562	2.31007e-49	2.2057e-48		C5AR1	-2.09299	10.1	7.52474e-45	2.53151e-43		CDK5R1	2.74763	9.10598	3.71806e-59	9.97096e-58			SLC5A9
	C1QTNF6	2.20215	10.2184	6.98209e-85	2.08059e-83		CNTNAP3B	-2.09305	3.54444	5.08049e-21	3.68759e-20		CCNF	2.74645	10.279	3.06754e-102	4.3364e-100			HMGB3
	ANXA10	2.20064	3.87299	1.5674e-13	3.7273e-13		COL4A3	-2.09524	9.47064	5.81454e-17	3.17934e-16		SLC16A1	2.74632	12.0022	2.25793e-53	4.75469e-52			HYAL1
	LYPD8	2.199	3.08095	1.88093e-18	5.53624e-18		DNAI1	-2.09664	5.36473	5.55098e-11	1.88256e-10		SLC9A3	2.74405	6.25377	3.82963e-20	1.55297e-19			RSPO2
	TBX15	2.19873	6.95934	6.82633e-27	2.84487e-26		SLC15A2	-2.09712	9.90682	6.87895e-28	7.89048e-27		PFN2	2.7426	13.1889	1.2814e-38	1.333e-37			ALKAL2
	NR0B1	2.19665	3.1313	1.74813e-08	3.24552e-08		DOK2	-2.0991	9.40578	1.7617e-38	4.02873e-37		HES2	2.74024	9.54397	1.24972e-21	5.4744e-21			C1QTNF6
	PAH	2.19333	3.61817	2.49663e-15	6.44641e-15		KIF17	-2.10169	6.43736	4.47661e-51	2.29757e-49		DEFB126	2.73866	2.6721	7.79102e-20	3.11027e-19			CACNA2D2
	MMP9	2.19263	11.2221	8.84981e-35	4.94164e-34		ADGRD1	-2.1027	10.0933	2.23782e-19	1.46268e-18		IGLON5	2.7376	5.05378	3.38384e-28	2.09037e-27			PCDH15
	PRSS1	2.19033	3.26462	4.66728e-16	1.23951e-15		KCNB1	-2.10285	4.35891	1.98954e-14	8.9544e-14		RAC3	2.73217	9.31904	1.48363e-47	2.36706e-46			WDR62
	SLC25A10	2.18966	9.31387	1.92872e-94	7.64652e-93		TIE1	-2.10366	10.1748	1.77132e-58	1.46792e-56		FBXO27	2.72713	10.3484	4.40532e-30	3.02924e-29			PIP5K1B
	TENM4	2.18677	9.65389	4.97275e-49	4.69157e-48		FRAS1	-2.10664	9.07657	7.47503e-22	5.73192e-21		LCE3E	2.72654	2.76384	1.26829e-11	3.2181e-11			DOK2
	NKAIN2	2.18494	4.9789	6.49633e-12	1.42877e-11		SLC5A8	-2.10781	5.83891	2.41041e-07	5.903e-07		GAREM2	2.72444	9.28326	2.22155e-55	5.10229e-54			SIGLEC11
	CHAF1B	2.18301	9.26698	2.38744e-109	1.41823e-107		SOCS2	-2.10851	9.65069	1.79641e-31	2.61936e-30		GABRA5	2.72403	2.92766	2.06586e-09	4.58755e-09			SELP
	PCSK1	2.18296	5.84681	6.99429e-19	2.1014e-18		CXCL2	-2.11227	10.185	3.50148e-21	2.57146e-20		H2AC7	2.72052	4.33601	1.78671e-29	1.18568e-28			LGI3
	KRT83	2.18097	2.51977	1.51904e-22	5.29487e-22		METTL7A	-2.11377	11.6457	1.07983e-44	3.5664e-43		CLDN1	2.72038	13.9092	5.68013e-20	2.28357e-19			GCOM1
	TLX2	2.17954	3.12358	4.04859e-26	1.62953e-25		CCK	-2.11529	2.21281	5.39548e-13	2.16562e-12		TMEM117	2.71937	9.38127	1.72489e-57	4.38093e-56			TBX2
	CLEC2L	2.17212	3.84203	3.06168e-12	6.83845e-12		GGTLC2	-2.11748	2.66733	3.80901e-19	2.455e-18		H3C4	2.71811	5.054	5.34125e-32	4.0366e-31			CYBRD1
	KIRREL2	2.17162	3.82041	1.69785e-22	5.90798e-22		CTSG	-2.12066	5.04799	1.86114e-15	9.06048e-15		GPRIN1	2.71056	8.82578	2.92135e-53	6.12342e-52			CCL23
	SLC4A11	2.17127	8.89136	9.08134e-31	4.37444e-30		FBLN5	-2.12312	10.9061	1.39004e-40	3.6133e-39		NUDT11	2.71009	7.74336	9.59248e-22	4.22533e-21			GATA6
	TMEM158	2.17004	7.79203	1.31218e-29	6.03537e-29		HK3	-2.12323	9.14132	4.63974e-29	5.77283e-28		SKP2	2.70677	11.1814	3.394e-72	1.54732e-70			STRA6
	KPNA2	2.16926	12.3501	2.35107e-93	9.12267e-92		PEAR1	-2.12364	8.24087	2.91798e-54	1.86276e-52		RPL3L	2.70517	4.60611	5.06049e-32	3.82759e-31			LPL
	ACRV1	2.16798	3.47817	3.70013e-60	5.06982e-59		ABCG2	-2.12375	7.63997	3.98427e-45	1.37104e-43		AP3B2	2.70485	7.88156	8.488e-23	3.92065e-22			SVEP1
	TRAIP	2.16783	7.94347	2.88194e-97	1.22513e-95		ZMYND10	-2.12556	7.68448	2.40931e-16	1.2522e-15		MCIDAS	2.70473	5.29422	3.00349e-31	2.19438e-30			STXBP6
	UNC93A	2.16733	2.22779	1.59659e-21	5.33766e-21		ANKRD33B	-2.12645	7.26381	9.33745e-35	1.69198e-33		SMCO2	2.70371	4.77085	1.09882e-35	9.97415e-35			MARCO
	C1QL4	2.16615	2.55274	4.62762e-26	1.85808e-25		PTCHD1	-2.12671	4.78695	2.26327e-13	9.38451e-13		EYA2	2.70263	10.2743	2.02363e-21	8.77598e-21			KIAA1324L
	P2RY6	2.16353	8.54711	1.40322e-47	1.25628e-46		LMNTD1	-2.1279	2.18962	7.46654e-16	3.75008e-15		NPW	2.70026	4.66154	1.12727e-20	4.70517e-20			TSACC
	H3C12	2.16076	2.23398	8.09649e-41	5.65947e-40		GCSAML	-2.12897	4.62452	4.82187e-21	3.50692e-20		MARK1	2.69895	10.3336	1.00011e-48	1.69813e-47			ZYG11A
	SULF1	2.16061	12.4127	8.03995e-47	7.01217e-46		ITM2A	-2.12966	9.59751	5.80707e-44	1.83731e-42		CA12	2.69724	11.8083	1.0251e-18	3.84724e-18			CASS4
	SP9	2.1602	2.10104	9.29238e-20	2.88549e-19		SLCO4C1	-2.13091	8.91067	9.04678e-18	5.23172e-17		MTFR2	2.69719	8.25127	4.2199e-68	1.64081e-66			COL11A1
	SLC1A6	2.15928	2.93697	1.8099e-12	4.09061e-12		RANBP3L	-2.13311	5.06439	5.76321e-28	6.63596e-27		GPC1	2.69534	13.8058	3.72045e-38	3.78817e-37			COL6A6
	IGLON5	2.15821	4.47124	2.20754e-37	1.35598e-36		PPP1R14A	-2.13376	8.24404	2.78807e-36	5.57181e-35		ADAMDEC1	2.69268	8.49748	5.26174e-21	2.23407e-20			GREM1
	UPK1B	2.15685	5.97476	2.49823e-06	4.11602e-06		EDN1	-2.13697	9.85015	2.22087e-29	2.8315e-28		TYMS	2.69212	10.6517	1.97758e-74	9.93478e-73			PI16
	CDX2	2.15515	2.55585	2.48566e-15	6.419e-15		NEGR1	-2.13798	7.47172	2.00836e-28	2.39808e-27		TLL2	2.68975	5.87752	4.3727e-30	3.00794e-29			SLC1A1
	EFNA4	2.15413	9.48414	3.83385e-123	3.4959e-121		ANO2	-2.13929	4.93035	2.02234e-37	4.32373e-36		PROM2	2.68556	11.8228	1.62916e-26	9.08268e-26			C2orf91
	CNGB3	2.15246	3.76323	3.36905e-26	1.36264e-25		MPIG6B	-2.1396	4.08823	3.25153e-41	8.83342e-40		PLEKHN1	2.68336	7.85947	2.81517e-35	2.49817e-34			PLEKHN1
	UGT1A10	2.15133	2.42867	5.83335e-10	1.17136e-09		DTHD1	-2.14014	5.88893	5.99374e-15	2.80235e-14		OTX2	2.68129	2.70302	8.18855e-11	1.98335e-10			CD300C
	FANCA	2.14866	9.51465	2.02994e-104	1.02548e-102		PTH1R	-2.14115	6.56697	1.10096e-41	3.07417e-40		LIPK	2.67583	2.57948	2.35465e-16	7.80289e-16			ACADL
	H2AW	2.145	7.87273	6.87018e-27	2.86184e-26		HAS1	-2.14308	4.15121	4.24123e-15	2.0095e-14		FOXH1	2.6752	3.45852	7.40169e-25	3.81076e-24			LIN7A
	ARHGAP40	2.14389	6.61183	1.12058e-17	3.20365e-17		VIT	-2.14477	2.50496	5.57194e-24	4.99318e-23		SCN8A	2.67489	7.50032	1.55796e-35	1.39886e-34			TBX4
	FCRL5	2.14323	8.40147	2.70729e-26	1.09864e-25		SMTNL2	-2.14603	5.33678	8.74147e-28	9.95734e-27		RGMA	2.67341	10.502	4.92663e-23	2.29951e-22			CCBE1
	SLC18A3	2.14055	2.1843	6.46731e-15	1.63925e-14		FILIP1	-2.14795	9.03876	1.15865e-28	1.40674e-27		ACVR1C	2.67139	7.76052	4.19721e-32	3.18387e-31			SLC24A2
	HECW1	2.1403	5.98929	1.82116e-44	1.46375e-43		SIRPD	-2.15026	2.36978	2.33022e-38	5.29532e-37		RAD54B	2.66912	7.74403	4.09502e-79	2.48922e-77			MASP1
	SLC6A11	2.13933	4.57433	1.58909e-12	3.6027e-12		LDLRAD1	-2.15464	6.82775	1.17442e-10	3.87031e-10		PANX2	2.66908	9.38531	3.2391e-22	1.45776e-21			TGFBR3
	ADH7	2.13887	6.24159	4.96636e-06	8.04937e-06		ZBBX	-2.15509	4.79383	1.83749e-09	5.4518e-09		IGFBP2	2.66878	14.0705	8.35846e-21	3.51371e-20			LOXHD1
	TUBB2B	2.13834	7.1158	1.24934e-20	4.00637e-20		ROR1	-2.15598	8.54964	3.37056e-37	7.11362e-36		CAGE1	2.66703	4.01455	6.24414e-27	3.57514e-26			LGR4
	DSCC1	2.13513	8.47581	5.6494e-70	1.05238e-68		COLEC12	-2.15599	10.6778	7.43769e-30	9.74396e-29		C5orf34	2.66646	7.93064	4.3569e-77	2.42974e-75			IL1RL1
	AC109583.1	2.13481	4.94994	9.20962e-21	2.97583e-20		PENK	-2.15814	4.94559	2.55077e-12	9.71377e-12		GCGR	2.66572	3.57235	1.67633e-15	5.2788e-15			ST8SIA6
	RAD54B	2.13151	7.21666	8.60327e-86	2.61933e-84		NLRC4	-2.15865	7.6122	7.75475e-59	6.6713e-57		CAPN14	2.65707	6.21602	8.79743e-19	3.31056e-18			GNG11
	PDIA2	2.129	4.45937	2.45052e-20	7.75869e-20		WASF3	-2.15926	8.50366	2.40858e-41	6.60294e-40		CDK5R2	2.65674	3.48063	1.50439e-16	5.03285e-16			CPED1
	HSF2BP	2.129	5.20203	2.15494e-66	3.61542e-65		TLR8	-2.15931	8.10424	4.20858e-28	4.88324e-27		SIM2	2.64346	7.96059	6.73198e-27	3.84022e-26			OLR1
	CLPSL2	2.12837	2.24664	4.44152e-24	1.65104e-23		CLEC1B	-2.16126	3.06211	6.34061e-29	7.83512e-28		H2BW1	2.64194	2.55467	1.18116e-20	4.92448e-20			SLC24A4
	DNMT3B	2.12807	8.07533	2.45361e-62	3.63202e-61		TSPAN18	-2.16133	9.4774	7.47288e-51	3.76059e-49		ERVMER34-1	2.64039	8.59169	6.0563e-30	4.13488e-29			GPBAR1
	PRR19	2.12748	6.26268	1.1367e-69	2.09182e-68		SRPX	-2.16164	8.31434	2.47003e-40	6.32958e-39		ABCA13	2.63764	10.4213	4.96812e-14	1.43899e-13			STX1A
	CHTF18	2.12247	9.62837	8.3454e-76	1.89297e-74		RGS6	-2.16195	4.29525	2.04905e-14	9.2039e-14		CENPH	2.63653	9.46011	2.90167e-80	1.83096e-78			CDC25A
	CYP27B1	2.12232	7.83911	1.0269e-69	1.89359e-68		TNNT3	-2.16448	3.58068	2.0716e-19	1.35895e-18		PLA2G2F	2.63625	2.70672	1.47949e-11	3.74151e-11			GINS4
	CENPW	2.11938	8.70116	1.09854e-44	8.89612e-44		ACSS3	-2.16624	8.66835	4.87584e-36	9.56427e-35		STEAP1B	2.63451	6.66492	7.05619e-18	2.5335e-17			AL096711.2
	LAD1	2.11827	12.7827	5.33929e-68	9.30904e-67		ST6GALNAC3	-2.1684	6.82243	1.54435e-43	4.75302e-42		TMEM151B	2.63426	4.24432	7.6441e-21	3.21489e-20			ST6GALNAC5
	SNORC	2.11556	5.75047	2.88993e-62	4.26405e-61		TSLP	-2.16847	4.384	1.95501e-25	1.91225e-24		H2AC11	2.63347	6.40319	6.0393e-30	4.12608e-29			TRHDE
	ABCB6	2.11366	8.59826	1.66025e-64	2.6283e-63		PTGDS	-2.16996	11.1039	2.93177e-24	2.68859e-23		TRIM59	2.63318	9.61113	2.4469e-66	8.68127e-65			CORO2B
	H4C5	2.11104	3.43772	7.93377e-27	3.29286e-26		NRN1	-2.17296	8.09811	5.68473e-37	1.18046e-35		NKX6-1	2.63178	4.38753	1.04485e-20	4.36828e-20			SLC2A1
	ANKRD34B	2.10816	3.93573	7.10334e-16	1.87391e-15		SCEL	-2.17771	10.7513	1.76752e-17	1.00859e-16		RHBG	2.62671	3.68375	3.70641e-22	1.66519e-21			ARC
	MEGF10	2.10746	5.15872	4.55646e-19	1.3769e-18		CYP3A7	-2.1786	4.32625	5.56167e-34	9.55106e-33		TRAIP	2.62035	8.43389	2.43966e-81	1.61195e-79			FGF10
	SYNGR4	2.10622	2.8073	3.64065e-34	1.98786e-33		ADAMTSL4	-2.18053	10.0059	7.57937e-40	1.87574e-38		SIX4	2.62001	9.68805	4.74665e-57	1.18413e-55			MGAT3
	CPT1B	2.09951	6.68472	4.00124e-52	4.20823e-51		STARD8	-2.18187	9.01637	5.10483e-70	1.01345e-67		EPHB3	2.61736	11.6501	3.55741e-36	3.32682e-35			KIF26B
	IL1RL2	2.09883	6.86319	5.42279e-50	5.3141e-49		TTLL10	-2.1824	4.92994	2.12649e-18	1.29004e-17		TSACC	2.61658	4.91312	1.41344e-48	2.38002e-47			VEPH1
	PPAT	2.09495	9.87414	6.01172e-123	5.45451e-121		ALOX5AP	-2.18351	10.6545	1.6545e-35	3.13974e-34		CCDC34	2.61609	9.75666	3.99764e-81	2.61294e-79			ADRB1
	MAGEC2	2.09369	2.28051	4.84119e-10	9.75783e-10		JCAD	-2.18471	10.9787	5.64248e-53	3.17561e-51		EIF4EBP1	2.61369	11.8853	5.30274e-47	8.30762e-46			AFF3
	H3C10	2.09318	6.87243	1.55747e-35	8.95164e-35		SLC13A2	-2.18487	3.8483	4.8442e-07	1.15639e-06		GJB7	2.61144	6.42553	8.9053e-16	2.84358e-15			CD52
	MESP2	2.09023	4.60605	1.68705e-28	7.44235e-28		RPH3A	-2.18509	2.88668	2.57419e-27	2.85659e-26		FABP7	2.61008	3.94507	4.18996e-09	9.11573e-09			ANGPT1
	H1-5	2.08988	2.51159	7.39617e-26	2.94121e-25		BMP2	-2.18633	9.71373	2.71411e-26	2.82938e-25		SOX11	2.60846	4.59615	1.80318e-10	4.28272e-10			FGFR4
	B3GNT4	2.08853	6.46646	3.57278e-49	3.38652e-48		IL20RA	-2.18695	8.15736	3.60988e-22	2.82076e-21		ARSH	2.60724	2.91964	2.35287e-24	1.18266e-23			HEG1
	PLEKHG6	2.08834	9.32621	2.27896e-52	2.41777e-51		GLP2R	-2.18708	3.08602	1.25867e-15	6.21628e-15		OLFM4	2.60404	4.86976	1.99839e-08	4.17059e-08			SPP1
	LEMD1	2.08662	6.31658	2.67868e-24	1.00579e-23		NRGN	-2.18869	9.56508	9.97484e-20	6.70407e-19		FGFBP1	2.60244	10.7024	1.58037e-12	4.21957e-12			DAPK2
	PCP4	2.0865	5.19379	1.22743e-11	2.66674e-11		TPPP	-2.19013	9.39704	1.82903e-24	1.69888e-23		H2BC7	2.59938	3.48364	8.9369e-26	4.81599e-25			C5AR1
	LRRC15	2.08576	9.21849	3.37105e-23	1.20639e-22		ASPG	-2.1905	5.33528	4.51873e-12	1.68355e-11		CHTF18	2.59936	10.1239	1.01278e-59	2.77314e-58			LEPR
	OR2B6	2.08573	2.56014	2.09241e-33	1.1096e-32		CNGA4	-2.19274	4.17769	1.58945e-17	9.08126e-17		CFHR4	2.59195	2.50592	3.74976e-16	1.2292e-15			MS4A7
	SLC9A3	2.08498	5.53609	1.70321e-26	6.96981e-26		CFAP52	-2.19392	5.73314	5.44457e-17	2.98427e-16		KCTD1	2.59123	10.8624	2.12045e-41	2.52736e-40			SYT15
	FCRL4	2.08473	3.26957	2.37275e-29	1.08207e-28		PZP	-2.19557	5.12749	8.56405e-16	4.28226e-15		PLPP2	2.58978	11.4736	3.13437e-49	5.42814e-48			PREX2
	HOXC12	2.08466	2.13273	2.6927e-12	6.02981e-12		SLC16A11	-2.19628	6.32804	3.23768e-27	3.58187e-26		LAMA1	2.58803	9.19605	1.24556e-13	3.5535e-13			CENPK
	DEPDC7	2.08024	6.7683	2.44172e-43	1.88605e-42		ERG	-2.19645	9.55169	1.57925e-68	2.85308e-66		TMPRSS11B	2.58318	2.63802	1.25828e-09	2.82761e-09			FBLN5
	ATP6V1C2	2.08006	7.7941	4.2851e-49	4.05119e-48		HCAR2	-2.19728	7.52049	2.80132e-20	1.93606e-19		DPF1	2.58274	6.28986	7.39806e-29	4.75541e-28			PAFAH1B3
	DCST1	2.0785	4.82577	3.58101e-57	4.45781e-56		CACNB4	-2.1977	6.68592	3.47138e-28	4.05916e-27		H2BC17	2.58121	3.32817	5.76673e-27	3.30907e-26			SPC25
	WDHD1	2.07525	9.58527	1.52342e-91	5.53439e-90		MMRN2	-2.20037	10.0278	1.66645e-66	2.52992e-64		IRF6	2.57948	13.559	4.0963e-52	8.10197e-51			GPRIN1
	SNX31	2.07432	3.89214	1.93869e-12	4.37464e-12		INSYN1	-2.20267	6.02718	5.04177e-26	5.14893e-25		WDHD1	2.57882	10.107	5.71075e-94	5.65985e-92			RAD51
	IGFBP3	2.07106	13.5534	2.48843e-39	1.64129e-38		ESAM	-2.20329	10.9063	1.27215e-49	6.0164e-48		NR2E1	2.57207	2.73592	2.42131e-14	7.12523e-14			SLC25A10
	CCN4	2.06883	8.93849	3.92964e-50	3.87378e-49		IL7R	-2.20457	11.1152	1.22866e-32	1.93691e-31		LYPD8	2.57157	3.62822	1.37974e-11	3.49505e-11			UNC45B
	RPL3L	2.06814	3.84965	1.41873e-38	9.10391e-38		TMEM88	-2.20521	6.41944	2.01943e-47	8.23546e-46		ITGB4	2.57149	14.2873	2.70998e-36	2.54738e-35			SLIT3
	CCNE2	2.06712	7.7938	6.98152e-74	1.48221e-72		PLCXD3	-2.20697	6.10089	3.37097e-15	1.60941e-14		PLEK2	2.56854	9.28364	1.49386e-26	8.35645e-26			MAMDC2
	GAST	2.06675	2.10762	3.38467e-15	8.68039e-15		CA1	-2.20869	2.49033	4.89902e-17	2.69103e-16		POU3F1	2.56782	5.65892	6.25929e-16	2.02204e-15			FAM83A
	CEACAM7	2.06584	4.88727	2.42659e-14	5.98588e-14		C4BPA	-2.20896	12.0437	8.62815e-11	2.8786e-10		DNMT3B	2.56552	8.54951	1.41855e-44	1.9899e-43			GUCY1A2
	CDK5R1	2.06499	8.34698	7.1068e-58	9.04444e-57		SEC14L4	-2.20903	6.92675	1.02913e-17	5.92865e-17		TRIM16L	2.56541	10.091	5.54596e-19	2.1167e-18			C1QTNF7
	GCGR	2.06236	2.72928	5.26518e-23	1.8703e-22		PDE1C	-2.21072	7.02575	2.76855e-25	2.67899e-24		CSTA	2.56441	12.1516	2.21396e-17	7.70785e-17			ETV4
	PLAU	2.06131	12.4194	9.21746e-40	6.1665e-39		GATA6	-2.21241	9.0931	2.63602e-37	5.60263e-36		DUSP13	2.56348	3.69945	3.14986e-16	1.03534e-15			CLSPN
	SERPINA4	2.05974	2.25002	5.35961e-14	1.30203e-13		L1TD1	-2.21461	4.4002	2.29761e-28	2.73804e-27		B3GNT3	2.56284	8.63958	2.05686e-17	7.17186e-17			CFD
	LIPM	2.05928	5.11635	1.08746e-38	6.9979e-38		NR0B2	-2.21487	5.67767	8.23148e-10	2.51029e-09		WASF1	2.56143	9.9951	5.63839e-39	5.98845e-38			SALL4
	ARL9	2.05861	5.04389	1.69981e-37	1.04869e-36		DAPK2	-2.21655	9.70198	8.53275e-46	3.08305e-44		KPNA2	2.55816	12.9456	7.39256e-95	7.74775e-93			F11
	SMC1B	2.05718	4.9943	2.9135e-23	1.0445e-22		FEZ1	-2.21736	8.30996	3.70221e-67	5.81601e-65		CELSR2	2.5531	11.9077	1.73237e-43	2.28758e-42			PKHD1L1
	TNFRSF25	2.05542	9.08742	2.09502e-59	2.81554e-58		KCNA5	-2.21771	4.56512	1.16176e-33	1.9506e-32		FAM71F1	2.54832	3.13329	6.17997e-14	1.78433e-13			GRIK4
	GAPDH	2.05506	16.9479	2.86663e-74	6.17952e-73		GPR146	-2.22202	5.97489	1.97046e-61	2.08178e-59		CHAF1B	2.54502	9.72429	3.2084e-80	2.01753e-78			TUBB3
	C1orf112	2.05426	8.85357	1.12402e-112	7.62037e-111		GIMAP6	-2.22274	9.99924	8.50224e-60	7.95863e-58		ANKRD22	2.53565	9.16364	1.99464e-37	1.96405e-36			ITGA8
	KCNQ5	2.0531	7.01138	1.23035e-26	5.07299e-26		PREX2	-2.22542	8.32557	1.48923e-36	3.01958e-35		SLC2A5	2.53543	8.56438	1.51907e-41	1.8189e-40			CPB2
	P3H4	2.05299	10.6663	4.46131e-89	1.49561e-87		ZNF365	-2.22595	6.28328	1.54669e-38	3.54152e-37		GDPD2	2.53469	4.97794	3.48636e-13	9.70942e-13			GLDN
	SPRR2F	2.05062	3.31072	5.21494e-10	1.04938e-09		DYNLRB2	-2.226	4.83544	6.76124e-17	3.67033e-16		DSG4	2.53401	2.5978	4.95404e-15	1.51963e-14			TNR
	TBX18	2.04996	5.69816	2.12789e-12	4.78913e-12		CHIA	-2.22606	6.97322	4.71092e-09	1.34175e-08		MTBP	2.53295	8.77634	7.76927e-84	5.53439e-82			PTPN5
	NAT8L	2.04492	5.80089	8.79692e-23	3.0959e-22		PALMD	-2.22638	9.00768	2.90492e-51	1.51677e-49		SLC4A3	2.53203	9.07049	1.35844e-36	1.29835e-35			PTH1R
	CHODL	2.04431	6.50307	9.8776e-20	3.06409e-19		TMEM232	-2.22916	5.47689	6.5759e-21	4.73307e-20		ZNF750	2.52926	10.277	8.3804e-21	3.52213e-20			ANOS1
	CLDN10	2.04259	7.38764	5.28544e-14	1.28435e-13		LRRN4	-2.23377	8.61513	2.25013e-12	8.60517e-12		RNASE10	2.52788	3.17143	1.74758e-14	5.18025e-14			TICRR
	PI3	2.04011	8.07199	5.8464e-08	1.05576e-07		FGR	-2.23387	9.87178	9.42817e-51	4.70523e-49		ONECUT3	2.52161	3.24491	4.80852e-13	1.3256e-12			OSCAR
	HPCA	2.03942	4.22227	9.41246e-59	1.23671e-57		TIMP3	-2.23466	8.67366	3.99747e-30	5.3337e-29		KHDC1L	2.52146	2.97123	1.71418e-11	4.32542e-11			KIF17
	MTBP	2.03831	8.24505	5.01645e-85	1.4973e-83		KCNJ16	-2.2347	4.29187	5.33005e-13	2.14126e-12		MLLT11	2.51833	10.1553	1.21349e-33	9.98092e-33			RETN
	C5orf46	2.03324	4.82447	3.18499e-29	1.44633e-28		FAM92B	-2.23576	5.89674	1.96023e-13	8.17335e-13		LYPD1	2.51761	6.45933	4.99342e-20	2.01193e-19			SCN4B
	CDCA4	2.03149	10.1805	1.03436e-73	2.18076e-72		THSD1	-2.23597	7.61695	8.55549e-71	1.84004e-68		ALDH3A1	2.51394	11.4374	2.30655e-07	4.48042e-07			DES
	DNAJC12	2.03147	7.39283	3.99705e-19	1.20966e-18		GFI1B	-2.23646	2.40787	5.76561e-31	8.15036e-30		OTOP2	2.51281	2.98063	3.26142e-13	9.10521e-13			FO681492.1
	KRT34	2.03143	2.11109	1.63759e-17	4.64726e-17		SLC5A1	-2.23657	6.7723	1.02827e-08	2.84309e-08		STYK1	2.51123	8.60889	1.32655e-45	1.94617e-44			MFAP4
	TRIM59	2.02793	9.07535	3.65045e-81	9.87735e-80		MACROD2	-2.23867	8.94476	1.70243e-16	8.95895e-16		MAGEC2	2.51078	2.6314	1.79199e-06	3.28132e-06			CDO1
	MUC13	2.02679	6.16286	2.39898e-08	4.42547e-08		RSPH4A	-2.24128	6.52912	2.14513e-17	1.21448e-16		RAB26	2.50758	6.35958	3.87419e-30	2.67006e-29			TRIP13
	TRPA1	2.02648	4.91581	2.92317e-19	8.89833e-19		ALDH1A2	-2.24495	7.64912	1.26439e-18	7.82276e-18		DYNC1I1	2.50718	8.4459	1.44065e-23	6.93549e-23			POLE2
	SHOC1	2.02324	5.94015	4.01128e-31	1.9628e-30		ROPN1L	-2.24615	5.65797	2.15627e-16	1.12522e-15		FSCN1	2.50619	13.9342	1.01626e-44	1.42998e-43			ALAS2
	TTYH1	2.02311	4.94993	1.25214e-39	8.34317e-39		HEG1	-2.24661	11.7376	1.89331e-55	1.30551e-53		GABRG3	2.50581	3.93998	7.52728e-08	1.51159e-07			CBLC
	TMEM79	2.02279	9.3864	1.10455e-64	1.76235e-63		CSRNP1	-2.24672	11.1197	1.0514e-60	1.06116e-58		LAD1	2.5045	13.3435	1.18972e-52	2.42954e-51			DLC1
	KCNK12	2.02171	4.00189	1.06074e-35	6.13535e-35		CAVIN1	-2.24735	13.0343	6.87068e-59	5.96758e-57		DIPK1C	2.50206	3.63452	1.67982e-10	3.99859e-10			LAMP3
	AOC1	2.02142	7.38101	9.38251e-14	2.25499e-13		CCL24	-2.24907	5.06004	1.22891e-18	7.61105e-18		H2AC17	2.50115	3.27235	3.48611e-28	2.14918e-27			SGCG
	SRSF12	2.01631	6.42696	7.6367e-39	4.94745e-38		TBX3	-2.25141	8.86343	2.53062e-52	1.36881e-50		CKS1B	2.50075	10.9417	1.54644e-74	7.83355e-73			SPN
	CBARP	2.01571	6.12543	1.00033e-42	7.53224e-42		LRRC32	-2.25531	10.5633	5.73122e-62	6.47127e-60		KNTC1	2.49978	10.8054	1.89279e-89	1.65344e-87			CDK1
	GRHL1	2.01565	10.1356	7.72478e-47	6.74697e-46		FABP5	-2.25549	9.11278	2.07896e-38	4.73626e-37		CCDC185	2.49882	2.95797	1.75533e-23	8.39499e-23			PTTG1
	AIM2	2.01274	7.71729	7.27292e-27	3.02133e-26		SLC51B	-2.25604	5.63805	4.98715e-26	5.09603e-25		CYP27C1	2.4986	6.03397	9.39302e-15	2.83126e-14			RDM1
	GRIN2D	2.01234	7.52289	1.67204e-28	7.37971e-28		PDZRN4	-2.25608	3.78647	4.17649e-24	3.77074e-23		HOXC12	2.49798	2.56023	1.84895e-08	3.86934e-08			COL10A1
	C12orf42	2.01039	3.82195	5.50577e-37	3.3425e-36		TPSAB1	-2.25639	8.91616	5.7692e-23	4.76572e-22		CSAG2	2.49733	2.74599	8.14546e-10	1.85282e-09			SIX4
	C1QTNF12	2.0092	5.84723	4.75036e-25	1.83676e-24		ADCYAP1R1	-2.25854	4.66368	1.04147e-30	1.44732e-29		ECEL1	2.49712	5.52845	1.43195e-13	4.07316e-13			HSD17B6
	LINGO1	2.00737	7.15556	4.60193e-32	2.32674e-31		CHI3L2	-2.26023	8.95337	2.20931e-21	1.64185e-20		FZD10	2.49508	8.6345	3.93401e-13	1.09161e-12			SEC14L3
	MAGEC1	2.00627	2.12197	3.84844e-11	8.16663e-11		ANXA3	-2.26183	11.0803	8.34613e-37	1.71928e-35		GAPDH	2.49443	17.6446	2.63694e-84	1.93121e-82			CDKN3
	TAF7L	2.00382	3.19336	1.63399e-29	7.49471e-29		HMGCLL1	-2.26255	5.23877	2.20611e-27	2.45567e-26		CDH8	2.49166	6.56988	1.37303e-15	4.34547e-15			CGNL1
	PRRX2	2.00235	7.40457	2.86617e-28	1.25409e-27		CCDC60	-2.26775	4.26689	2.73688e-13	1.12476e-12		DEPDC7	2.48974	7.22606	7.87134e-35	6.86802e-34			FGR
	KLC3	2.00161	7.79682	3.22969e-26	1.30685e-25		MUSK	-2.26863	3.54348	1.60056e-24	1.49358e-23		GGH	2.4891	11.1158	4.07246e-59	1.09053e-57			CCDC85A
	FOXD1	2.00159	5.3568	4.94498e-13	1.14984e-12		DCDC2	-2.26878	7.24515	8.86054e-17	4.77549e-16		ISL2	2.48861	5.17014	4.8614e-25	2.52715e-24			SIRPB1
	RAPGEFL1	2.00143	10.0229	1.94555e-27	8.27256e-27		CPA3	-2.27031	9.59187	1.01911e-20	7.22859e-20		PRRX2	2.48578	8.04562	2.59671e-26	1.43409e-25			ABI3BP
	KRT9	2.00117	2.05269	1.70388e-17	4.83034e-17		LILRA5	-2.27085	7.14664	1.40948e-36	2.86431e-35		RETNLB	2.48363	2.37031	1.48604e-27	8.83581e-27			SLIT2
	BICDL1	2.00106	9.69785	1.52127e-65	2.49266e-64		PCDH10	-2.27134	4.17124	9.73308e-23	7.91363e-22		DPYSL5	2.48361	3.08005	3.00143e-09	6.58891e-09			CENPI
	SLC16A9	2.00094	8.55658	1.2324e-19	3.80874e-19		NHLH2	-2.27149	3.28092	9.76657e-14	4.17913e-13		B3GNT4	2.47811	6.87618	3.38032e-38	3.44955e-37			FERMT1
	PRKCE	-2.00006	9.68818	2.29051e-139	4.44382e-137		TNS1	-2.27375	13.4367	2.43146e-50	1.19366e-48		ERFE	2.47743	6.88855	1.77797e-24	9.00193e-24			PRAM1
	TRIM63	-2.00018	2.29991	2.33854e-29	1.06727e-28		NDRG4	-2.27791	8.3841	8.14936e-38	1.7824e-36		TNFSF11	2.47664	5.41419	3.85969e-26	2.11685e-25			ANGPTL1
	SYN2	-2.00041	5.19374	1.13837e-21	3.83529e-21		GPM6B	-2.28034	8.52115	5.88585e-48	2.49025e-46		SYT5	2.47143	4.54934	5.71816e-13	1.56783e-12			CENPE
	AZU1	-2.00185	3.18959	2.53779e-31	1.25086e-30		CRYAB	-2.28107	8.69642	9.16893e-46	3.29316e-44		GBX2	2.47122	3.44266	2.63868e-16	8.71088e-16			FAM189A2
	NEXN	-2.00204	8.82045	2.37676e-75	5.33149e-74		COL6A5	-2.28237	7.18015	2.00767e-19	1.31928e-18		HOXD12	2.46749	2.33318	1.56571e-22	7.16853e-22			PLPP2
	CTSH	-2.00292	13.7191	1.36193e-44	1.10046e-43		CD93	-2.28745	11.9656	4.79308e-57	3.60799e-55		AKR1C1	2.46425	12.6289	3.30664e-08	6.79282e-08			C14orf132
	PLCL1	-2.00304	7.45492	4.11473e-80	1.072e-78		CFP	-2.28879	7.18508	3.73618e-50	1.82427e-48		FANCA	2.46105	9.95131	1.03169e-72	4.81173e-71			GIMAP6
	EYA4	-2.00315	6.37501	2.02242e-24	7.64764e-24		CYYR1	-2.29027	9.16365	9.61643e-75	2.59299e-72		ABCB6	2.45886	9.01901	6.57076e-39	6.94634e-38			HBB
	LRRC52	-2.00459	2.15898	1.25316e-25	4.93497e-25		GPRIN2	-2.29042	8.193	5.6694e-26	5.77359e-25		CLCN2	2.45803	9.55552	1.1753e-49	2.07883e-48			EME1
	ARMC3	-2.00533	5.83025	9.61003e-15	2.41502e-14		NRG1	-2.29291	6.80255	6.08936e-27	6.65117e-26		RHBDL1	2.45688	6.91165	1.1798e-31	8.79591e-31			E2F2
	SGMS2	-2.00664	10.9199	1.22348e-48	1.13956e-47		SHC3	-2.2946	8.33517	1.21087e-29	1.5704e-28		CNTNAP5	2.45549	2.50901	7.79087e-13	2.11925e-12			GSTM5
	ADGRL2	-2.00679	10.8502	1.1074e-65	1.82436e-64		COLGALT2	-2.29566	6.29721	1.13123e-26	1.21071e-25		H1-3	2.45535	3.65879	8.69499e-24	4.23962e-23			PSAT1
	DSCAML1	-2.00793	4.84807	2.41034e-26	9.80972e-26		CPED1	-2.29628	8.79154	1.25971e-43	3.91704e-42		HRG	2.45438	3.09232	5.53244e-13	1.51919e-12			MAD2L1
	WFS1	-2.00878	11.3398	4.36389e-122	3.78973e-120		TSPAN19	-2.297	3.84853	1.0695e-09	3.23266e-09		H4C5	2.45023	4.00366	6.71188e-29	4.32654e-28			TNS1
	ADAM29	-2.01005	2.01076	2.04633e-32	1.04829e-31		HSPB8	-2.2984	10.0824	5.57259e-42	1.58792e-40		HOXB7	2.44987	9.02246	7.69853e-28	4.64101e-27			GPX3
	MFNG	-2.01204	9.33275	1.02067e-90	3.62843e-89		CD300C	-2.30076	7.08883	3.28992e-41	8.92428e-40		TRPA1	2.4498	5.98922	2.41589e-15	7.53741e-15			HROB
	CEACAM21	-2.01226	6.45278	3.1052e-55	3.63476e-54		PRAM1	-2.30235	7.79496	4.90625e-45	1.67554e-43		KIF18A	2.44296	9.10269	7.94608e-65	2.68342e-63			FAM162B
	VWC2	-2.01265	3.24466	1.18551e-19	3.66566e-19		CLEC12A	-2.30239	7.30988	3.06344e-29	3.85942e-28		PERM1	2.44184	6.53514	6.04114e-30	4.12608e-29			RBP2
	CFAP74	-2.01282	5.41589	1.18665e-24	4.52171e-24		CLEC1A	-2.30568	7.05443	4.47068e-77	1.4685e-74		ADAD2	2.43774	5.10906	6.05928e-21	2.56374e-20			CLDN18
	MYL9	-2.01427	12.7578	2.83736e-74	6.12366e-73		IL1A	-2.30609	5.19016	1.49424e-18	9.16249e-18		THOC3	2.43548	9.7643	1.20206e-59	3.28155e-58			RASIP1
	GREM2	-2.01427	5.39226	2.03306e-21	6.76092e-21		NRXN1	-2.30616	2.76691	8.89091e-20	5.98893e-19		STEAP1	2.43292	9.93476	7.73518e-36	7.10266e-35			ACKR4
	SNX22	-2.01428	7.94048	7.01892e-93	2.66675e-91		MYH11	-2.30674	11.7054	1.26127e-25	1.25061e-24		GRIN2D	2.43183	8.00063	8.87196e-21	3.72443e-20			HSPB6
	NES	-2.01457	10.9186	8.21056e-64	1.27003e-62		FAM110D	-2.30701	5.79839	6.78777e-57	5.06727e-55		FAM25A	2.42548	2.49733	1.50348e-11	3.80113e-11			KIF23
	CCN1	-2.0167	12.614	1.9395e-53	2.12437e-52		GUCY1A2	-2.30811	8.89174	1.90038e-39	4.60219e-38		TRPV3	2.42525	7.09974	2.94585e-20	1.20153e-19			SKA1
	MAB21L4	-2.01683	8.56718	1.61532e-25	6.3461e-25		FGFR2	-2.3108	9.83025	8.89887e-32	1.32646e-30		CNNM1	2.42463	7.25041	1.18569e-13	3.38587e-13			ACTN2
	TOGARAM2	-2.01752	6.44459	1.61433e-40	1.11475e-39		LEPR	-2.31116	9.55754	2.30016e-39	5.52589e-38		DIRAS2	2.41951	4.95157	7.80743e-08	1.56612e-07			GIMAP1
	CCIN	-2.01803	3.27292	4.91235e-56	5.88998e-55		SLC24A4	-2.31368	5.46418	4.56271e-40	1.14486e-38		PCSK1	2.41832	6.15707	1.28309e-21	5.61651e-21			COX4I2
	ANO2	-2.01858	5.21934	1.87395e-62	2.78073e-61		SEMA3B	-2.31448	10.1682	1.28507e-24	1.20666e-23		KCNQ5	2.41662	7.50983	5.95802e-20	2.39266e-19			IQSEC3
	ABCA6	-2.01889	7.77957	4.98721e-61	7.06147e-60		RGS22	-2.31717	5.73695	2.57319e-22	2.02559e-21		PGF	2.41383	10.2339	1.86113e-32	1.44732e-31			PIMREG
	SPNS2	-2.01921	9.63387	1.18025e-44	9.54933e-44		TMC2	-2.31863	3.20784	3.11734e-25	3.01165e-24		HMGB3	2.41362	12.2623	6.92616e-55	1.54976e-53			CLEC1A
	BMP3	-2.02115	8.44771	1.58872e-14	3.95488e-14		ODF3L1	-2.31948	4.38349	1.58157e-37	3.40962e-36		SERPINE2	2.41314	11.6544	1.13248e-27	6.78449e-27			TNXB
	ZNF423	-2.02139	7.31157	1.08408e-71	2.12814e-70		KLK5	-2.32122	2.83985	2.37884e-09	6.98914e-09		SLAMF9	2.41304	5.86162	5.46078e-17	1.86799e-16			UPK3B
	MGP	-2.02209	12.4889	7.3387e-42	5.36631e-41		MYCT1	-2.32162	8.52894	9.25103e-72	2.11556e-69		PMAIP1	2.41254	10.3454	9.70143e-47	1.49801e-45			TMEM88
	TMEM47	-2.0233	9.67831	6.18504e-76	1.4082e-74		DCSTAMP	-2.32444	5.82762	1.89816e-24	1.76128e-23		TMEM179	2.41161	3.67824	1.60079e-08	3.36352e-08			TK1
	NCF2	-2.02466	10.7725	7.89102e-73	1.61877e-71		CFAP65	-2.32627	5.98257	1.33921e-14	6.08811e-14		C1orf112	2.4095	9.2946	6.19719e-84	4.43184e-82			IQANK1
	CMA1	-2.02481	2.60549	3.02266e-37	1.84857e-36		TPSB2	-2.32641	9.00141	2.28394e-18	1.38137e-17		CHEK2	2.40918	10.1787	9.46528e-78	5.4623e-76			TMPRSS4
	CYBB	-2.0251	11.7521	1.71267e-41	1.23066e-40		USHBP1	-2.32792	6.88471	4.86599e-76	1.39538e-73		LIN28B	2.40796	2.65626	1.1731e-07	2.3258e-07			KL
	LMOD3	-2.02571	3.57793	5.05014e-59	6.69326e-58		GLIPR2	-2.32851	10.6061	7.41328e-60	7.01196e-58		C1orf74	2.406	9.13567	4.74559e-61	1.37148e-59			RXFP1
	UCN3	-2.02578	3.81991	6.23812e-13	1.44353e-12		NTRK3	-2.32871	5.82782	2.08867e-32	3.25292e-31		SUSD4	2.40583	10.2525	1.02715e-19	4.07464e-19			SHCBP1
	ELANE	-2.029	2.51675	1.87373e-31	9.30083e-31		ALPL	-2.3298	11.3571	4.63292e-17	2.55256e-16		RACGAP1	2.4047	11.4407	4.77274e-98	5.50859e-96			CLDN5
	PTGIS	-2.02943	9.78861	3.84921e-42	2.83972e-41		MGAT4C	-2.33401	2.41434	4.41364e-21	3.22169e-20		TP73	2.40047	9.51237	6.08911e-25	3.14564e-24			BTNL9
	S100A4	-2.03076	12.2471	6.14251e-56	7.34082e-55		ARHGAP31	-2.33675	10.7641	2.96077e-58	2.39862e-56		COL9A3	2.39997	7.15286	1.74879e-15	5.49939e-15			DNA2
	KRT79	-2.03098	3.33717	6.96417e-24	2.56681e-23		IL6	-2.33744	7.77898	5.02501e-21	3.64879e-20		KCNK9	2.39808	4.16413	8.60885e-15	2.60263e-14			VWF
	MMP24	-2.03251	8.35302	1.05442e-30	5.06171e-30		KCNJ15	-2.34315	10.4591	1.56827e-19	1.04087e-18		TRPM8	2.39655	4.11756	1.08441e-17	3.84359e-17			GPT2
	RORB	-2.03309	5.51313	1.8527e-25	7.26773e-25		RAI2	-2.3445	8.74881	3.70185e-59	3.27831e-57		DDIAS	2.39591	9.49126	2.29536e-51	4.40148e-50			CFP
	ATP8A1	-2.03496	10.14	3.61845e-34	1.97633e-33		PID1	-2.34593	9.21538	8.073e-38	1.76999e-36		CGB7	2.3926	4.96911	4.7706e-23	2.22783e-22			CCNE1
	CCL24	-2.03531	5.20406	1.07812e-27	4.62191e-27		CACNG4	-2.34817	8.09898	2.2062e-11	7.74371e-11		GRK7	2.39209	4.29846	4.51341e-24	2.22993e-23			LRRN3
	GADD45B	-2.03612	11.1443	1.00447e-74	2.21507e-73		KANK4	-2.3487	6.24494	2.10366e-23	1.79268e-22		ZIC4	2.39172	2.68006	1.67381e-09	3.73195e-09			CCDC141
	DCDC2B	-2.03634	4.21194	5.11622e-35	2.88066e-34		GRASP	-2.35048	8.63149	3.98354e-68	7.05555e-66		LRATD1	2.39141	11.4906	7.8044e-24	3.81455e-23			ESCO2
	PRTG	-2.03697	6.68206	1.14909e-28	5.10498e-28		LTBP4	-2.35051	12.0457	2.83522e-48	1.22538e-46		SRSF12	2.38851	6.9972	5.40512e-28	3.29108e-27			ABCA8
	TRMT9B	-2.03828	6.37539	1.14736e-36	6.88305e-36		ADAMTS1	-2.35096	10.6649	5.63624e-44	1.78639e-42		CCNO	2.38804	7.65219	7.20151e-30	4.89842e-29			CENPU
	RGS9	-2.03967	6.31832	7.40533e-65	1.18778e-63		PGM5	-2.35125	8.49386	1.98902e-35	3.75483e-34		PAFAH1B3	2.38798	10.6448	1.90117e-67	7.19289e-66			ORC1
	CFAP58	-2.04105	4.93062	3.41034e-43	2.6165e-42		SH2D3C	-2.35412	9.68723	2.3166e-78	9.09818e-76		CDX2	2.3858	2.77025	1.32149e-08	2.79115e-08			ABCA12
	SASH1	-2.04259	10.6007	7.33747e-120	6.11021e-118		KIR3DL1	-2.35485	2.18944	2.32927e-25	2.26849e-24		ALOX12B	2.38537	5.46103	3.41927e-13	9.53277e-13			GDF10
	GATA1	-2.04328	3.01879	1.17238e-65	1.92792e-64		GPER1	-2.3573	6.84406	4.92504e-37	1.02743e-35		MUCL1	2.38162	4.69238	6.22255e-10	1.42645e-09			SLC19A3
	DNALI1	-2.04332	8.96424	3.9519e-26	1.59167e-25		FGF2	-2.35799	7.35444	2.14783e-43	6.56561e-42		KRT23	2.38153	7.99635	9.77455e-09	2.08137e-08			TFAP2A
	ADARB1	-2.04404	9.94134	2.35536e-102	1.13938e-100		KIAA1324L	-2.35917	9.61204	2.82994e-45	9.8508e-44		NPM3	2.37914	10.6632	9.29268e-65	3.12659e-63			PKNOX2
	APOBR	-2.04475	9.33655	3.75731e-68	6.56341e-67		IRX2	-2.35946	9.3307	2.82945e-12	1.07479e-11		SALL3	2.37907	2.78701	1.97715e-07	3.85839e-07			JCAD
	SYNE3	-2.04477	8.68583	2.67589e-81	7.25114e-80		LOXHD1	-2.36056	4.19908	1.46954e-40	3.81448e-39		SLC25A10	2.37287	9.46822	9.17583e-60	2.52384e-58			KIFC1
	NME5	-2.04947	5.86717	3.55241e-25	1.37959e-24		AVPR2	-2.36271	4.59145	3.83529e-38	8.57529e-37		EMILIN3	2.37268	6.45665	3.51087e-10	8.17783e-10			SMAD6
	MLPH	-2.04974	11.3692	2.13606e-19	6.54382e-19		SH2D4B	-2.36507	3.41417	3.87109e-45	1.33464e-43		SMO	2.37091	10.9003	2.06291e-33	1.68093e-32			FAM111B
	ARHGAP29	-2.05015	10.6504	3.92165e-57	4.87852e-56		CYP17A1	-2.36544	3.82657	2.80489e-30	3.77876e-29		ATAD5	2.36698	9.06149	3.9612e-64	1.30863e-62			VIPR1
	KLF4	-2.05025	10.9497	5.57865e-46	4.7342e-45		MAP3K15	-2.36662	4.18717	2.83074e-25	2.7377e-24		MRGPRX3	2.36582	2.76397	2.11737e-11	5.30463e-11			CD36
	TMEM204	-2.05141	9.53509	1.53582e-108	8.92e-107		NR4A3	-2.36733	8.65041	1.22428e-25	1.21527e-24		AGMAT	2.36327	6.85155	1.58088e-36	1.50858e-35			NEIL3
	LY86	-2.05255	8.28932	9.9076e-56	1.17864e-54		MS4A7	-2.36847	10.4913	1.55589e-48	6.85577e-47		UGT1A8	2.35933	2.47318	1.3343e-08	2.81559e-08			PBK
	CFAP100	-2.05289	4.40384	9.90214e-24	3.61967e-23		FGD5	-2.36921	9.93912	3.23596e-77	1.08261e-74		RTBDN	2.35924	2.7178	3.41149e-16	1.11932e-15			JPH4
	PEG3	-2.05321	6.37281	5.986e-43	4.54861e-42		PADI4	-2.36932	3.30432	2.37508e-32	3.67365e-31		DKK4	2.35753	3.07528	1.09907e-11	2.79963e-11			FMO2
	DDO	-2.05387	6.3291	8.06057e-48	7.27726e-47		SYT4	-2.37109	2.03412	4.32721e-13	1.75124e-12		TIMELESS	2.35734	11.7262	1.85397e-89	1.63328e-87			KIF15
	DRAM1	-2.05409	11.8549	2.89003e-52	3.05362e-51		PECAM1	-2.37112	13.1179	3.47356e-86	3.6374e-83		PRSS2	2.35694	5.83829	6.92784e-07	1.3019e-06			NCKAP5
	SELENOP	-2.05512	11.9345	1.26995e-50	1.27113e-49		S100A12	-2.37234	3.97887	7.15874e-23	5.88934e-22		COL4A6	2.35395	9.67928	2.19816e-11	5.50248e-11			ADRB2
	SEMA6A	-2.05518	9.2576	6.11262e-42	4.48054e-41		GHR	-2.37281	6.46171	1.76403e-45	6.23521e-44		CCNE2	2.35379	8.19699	8.08751e-54	1.729e-52			GPA33
	TNS2	-2.05706	11.4333	2.34071e-90	8.1777e-89		ADGRB3	-2.3743	4.85076	5.38074e-25	5.14875e-24		PRSS1	2.35378	3.59579	6.74734e-10	1.54346e-09			ASF1B
	TMEM236	-2.05743	5.42406	4.59106e-42	3.37609e-41		KLK7	-2.37444	4.62059	3.01571e-08	8.02737e-08		MAP6D1	2.35326	8.07101	1.52877e-39	1.67239e-38			HBA2
	IL3RA	-2.05804	8.83605	8.5952e-123	7.68386e-121		AKAP14	-2.37609	3.38972	3.09106e-14	1.37106e-13		LHFPL1	2.352	4.50206	2.11753e-17	7.3806e-17			TUBB1
	CLEC6A	-2.05952	3.38302	6.35153e-31	3.0823e-30		S100A3	-2.37651	5.97285	3.07226e-34	5.38868e-33		SLCO6A1	2.35127	2.43148	2.76658e-19	1.07138e-18			NMUR1
	ECT2L	-2.05954	5.30317	1.9715e-34	1.08656e-33		PPP4R4	-2.37681	5.54373	2.35914e-22	1.86521e-21		IQCM	2.35002	2.19587	1.75992e-19	6.89155e-19			PEAR1
	HP	-2.05973	8.85572	2.67963e-11	5.72123e-11		HSD17B13	-2.37709	5.3589	4.91026e-19	3.1368e-18		CHGB	2.34624	6.18221	7.08381e-10	1.61718e-09			ESPL1
	SH2D1B	-2.0615	4.67645	1.73343e-46	1.48905e-45		SLPI	-2.37874	12.9336	4.09598e-17	2.26432e-16		IL36A	2.34561	2.6285	1.84505e-08	3.86207e-08			CHEK1
	ATP1B2	-2.06294	6.26399	1.14714e-65	1.88812e-64		FLRT3	-2.37935	10.5681	1.04213e-25	1.04018e-24		NME1	2.34489	11.62	5.41375e-78	3.14411e-76			CNTN6
	KCNE1	-2.06447	4.76584	8.98836e-49	8.39328e-48		CLEC14A	-2.37949	10.085	3.47316e-70	7.05013e-68		H1-4	2.3406	4.51902	8.37688e-24	4.08888e-23			NXPH3
	EFHB	-2.06531	5.28687	1.28775e-37	7.99342e-37		C5orf38	-2.3801	7.52822	5.99636e-15	2.80285e-14		KLHL13	2.33942	9.32057	1.37054e-19	5.39694e-19			KCNT2
	ZFP36	-2.06612	13.245	1.12634e-62	1.68507e-61		KCNJ5	-2.38063	8.0012	8.9544e-31	1.24823e-29		C5orf46	2.33877	4.97781	8.80055e-20	3.50331e-19			RASGRP4
	CAVIN1	-2.06727	13.2792	2.33263e-91	8.42379e-90		MYOZ1	-2.3815	5.86305	1.39608e-25	1.37597e-24		CENPN	2.33778	9.848	8.68218e-68	3.34609e-66			CDT1
	CAMK2N1	-2.06781	10.0102	5.54293e-45	4.53302e-44		CYS1	-2.38216	7.40353	2.37868e-26	2.4941e-25		SLC29A4	2.33654	8.86802	6.49819e-27	3.71593e-26			GINS2
	FGF2	-2.06878	7.70636	1.03227e-55	1.22562e-54		HLF	-2.38259	9.10141	3.07043e-19	1.99176e-18		TRIM7	2.3342	8.38784	1.55934e-15	4.91891e-15			KNL1
	ICAM2	-2.069	8.67864	6.7807e-79	1.68934e-77		FAM162B	-2.38391	6.50455	2.84167e-47	1.15107e-45		CSTL1	2.33288	2.38145	3.69676e-20	1.50076e-19			ARHGEF39
	SELPLG	-2.06973	10.4837	1.03368e-71	2.03358e-70		BMX	-2.38398	5.24911	2.96898e-34	5.22274e-33		GRIP1	2.33171	7.82256	2.61412e-22	1.1832e-21			POLQ
	C22orf15	-2.06998	4.2639	1.41049e-36	8.42829e-36		NPNT	-2.38425	11.3723	2.27918e-32	3.53136e-31		COL1A1	2.33061	16.6752	5.65674e-20	2.27467e-19			PRC1
	DIPK2B	-2.07107	8.95883	1.82243e-95	7.38572e-94		ID4	-2.3848	9.26612	4.78247e-34	8.26795e-33		SGO2	2.32989	9.38962	4.85441e-69	1.9716e-67			CDC45
	DOCK4	-2.07168	10.1751	3.47243e-99	1.54833e-97		CA2	-2.38922	9.40431	2.45995e-27	2.7315e-26		LMX1B	2.32982	5.0443	3.98612e-09	8.68263e-09			KCNA4
	SPI1	-2.07206	10.593	7.96447e-69	1.41982e-67		GIPC2	-2.39145	6.56983	3.00158e-32	4.6111e-31		PRR19	2.32911	6.55018	1.48616e-48	2.49784e-47			AURKA
	HAS1	-2.07296	4.38628	3.46478e-24	1.29429e-23		SGCA	-2.39238	7.20584	3.17581e-33	5.19223e-32		S1PR5	2.3288	9.14859	3.99805e-20	1.61911e-19			CD93
	SLC13A2	-2.07299	3.4036	1.02723e-13	2.4643e-13		CCDC190	-2.39332	3.46513	6.18628e-12	2.27805e-11		FEN1	2.32745	11.2374	1.89498e-89	1.65344e-87			SLC39A8
	SYNC	-2.07526	6.57368	2.50795e-86	7.79175e-85		SCN2B	-2.39358	5.35764	1.59068e-28	1.91326e-27		OR2B6	2.32339	2.83446	9.30926e-19	3.501e-18			KNTC1
	ITIH3	-2.07529	5.68319	3.62144e-63	5.49452e-62		KCNE1B	-2.39556	2.31902	1.6685e-26	1.76897e-25		INHA	2.31629	5.06317	4.76799e-20	1.92408e-19			SPC24
	PCDHAC2	-2.07636	5.69834	3.86407e-26	1.55802e-25		ROBO2	-2.39836	7.7908	6.67338e-22	5.14559e-21		PPAT	2.31601	10.2083	2.68847e-73	1.2868e-71			AGRP
	RASL12	-2.07781	8.85891	2.68073e-93	1.03577e-91		SYNPO2L	-2.40115	3.87503	3.78278e-36	7.49338e-35		ASIC1	2.31294	8.38777	1.77945e-35	1.59225e-34			BRIP1
	LMO2	-2.08008	9.05214	1.05169e-103	5.22608e-102		ECSCR	-2.40127	7.03067	9.52647e-76	2.64777e-73		ATAD2	2.31234	11.5863	2.86266e-88	2.41682e-86			EFNA3
	TMEM178A	-2.08061	6.21317	5.74031e-39	3.73612e-38		FIBIN	-2.40273	8.27957	2.75524e-38	6.2065e-37		SLURP1	2.30788	2.71166	1.40607e-10	3.35749e-10			DPEP2
	GPM6B	-2.08076	8.73653	2.60903e-75	5.84532e-74		CDHR3	-2.40363	7.77194	1.05154e-14	4.8216e-14		MCM8	2.30651	10.4622	3.28417e-78	1.93819e-76			ADM2
	FOS	-2.08171	13.2165	6.55604e-43	4.97555e-42		SMAD6	-2.4043	9.14395	1.0495e-59	9.77334e-58		MYO3B	2.30542	5.94918	5.37419e-12	1.38953e-11			CDCA2
	PLA2G3	-2.08186	5.97136	1.96958e-16	5.32374e-16		CABCOCO1	-2.40442	5.6977	1.90629e-19	1.25415e-18		PKP3	2.30512	12.4195	1.79304e-56	4.32513e-55			CDCA7
	ENG	-2.08251	12.4361	7.76056e-93	2.93629e-91		INSC	-2.40488	3.35393	3.77509e-23	3.15744e-22		MIOX	2.3051	3.3451	2.17709e-18	8.02375e-18			BUB1
	DNAH6	-2.08291	6.24271	9.54384e-29	4.2524e-28		CFTR	-2.40661	8.70539	2.93663e-14	1.30416e-13		BDH1	2.30477	10.8098	1.73503e-38	1.79162e-37			NECAB1
	CLEC4E	-2.08312	7.00749	4.54371e-42	3.34397e-41		GPR17	-2.41035	4.25111	1.99785e-32	3.11685e-31		MLIP	2.30226	4.81421	1.47997e-15	4.67338e-15			HELLS
	SYNPO	-2.08347	12.2897	9.27206e-83	2.62978e-81		EYA4	-2.41039	5.99988	7.45189e-21	5.3275e-20		DMRT2	2.29931	7.79064	1.88503e-08	3.94078e-08			C10orf67
	LONRF3	-2.08671	7.35382	8.02294e-32	4.02405e-31		CCN5	-2.41168	8.63776	3.20611e-35	5.98982e-34		FUT2	2.29788	8.90089	2.52734e-28	1.57084e-27			ARHGAP31
	CHST9	-2.08871	6.28849	2.13787e-10	4.37874e-10		GFRA1	-2.41235	7.00114	7.67155e-20	5.18303e-19		KCNH1	2.29498	4.5393	2.0248e-11	5.08038e-11			EPN3
	CROCC2	-2.08942	4.12994	2.3437e-23	8.44872e-23		IQCN	-2.41444	7.81358	8.62248e-33	1.37367e-31		ITGB8	2.29394	11.6846	8.14583e-27	4.62764e-26			SPTBN2
	CXCL3	-2.09023	7.487	4.12027e-35	2.32997e-34		CDHR4	-2.41572	5.27657	3.79237e-12	1.42468e-11		ACRV1	2.29062	3.89195	1.03258e-41	1.24868e-40			TTK
	CAT	-2.09025	12.0355	4.21597e-128	4.60399e-126		COX4I2	-2.42307	7.31614	2.32909e-46	8.71166e-45		H1-5	2.2904	2.87019	9.43927e-21	3.95803e-20			AOC3
	C1QA	-2.09039	12.7369	3.08349e-51	3.14154e-50		ITGA8	-2.42321	9.40066	1.06848e-42	3.14384e-41		H3C12	2.28834	2.46134	1.38315e-27	8.24014e-27			TNNC1
	CCL15	-2.09086	2.48918	1.36577e-26	5.6174e-26		RGS9	-2.42432	5.95987	7.0082e-62	7.86399e-60		HSF2BP	2.28771	5.50587	7.07511e-41	8.19706e-40			GRASP
	CACNA1D	-2.09138	7.72045	2.95686e-26	1.19912e-25		FCGR3B	-2.42547	6.18366	3.96055e-22	3.08677e-21		XXYLT1	2.28751	11.4143	8.64822e-57	2.1226e-55			ESAM
	DYDC2	-2.09152	4.91828	2.5375e-23	9.12748e-23		DPEP2	-2.42697	7.83964	1.11081e-60	1.11488e-58		KCNA7	2.28543	3.12991	2.78797e-21	1.20278e-20			IGSF9
	ACSM5	-2.09264	4.64872	2.88811e-38	1.82757e-37		C1orf194	-2.43054	5.43585	2.1394e-14	9.59544e-14		XG	2.28482	7.36479	6.66785e-13	1.82117e-12			GRIA1
	DPT	-2.09336	9.52781	1.89111e-37	1.16593e-36		SPAG6	-2.43133	6.51088	1.78135e-10	5.78081e-10		UGT8	2.28408	8.95387	7.98774e-14	2.2961e-13			CD101
	MATN3	-2.09437	8.18123	2.31565e-45	1.91956e-44		MFAP3L	-2.43161	7.17705	2.74704e-42	7.91517e-41		CCDC169	2.28336	5.29557	6.79791e-18	2.44221e-17			FHL5
	VGLL3	-2.10048	9.47954	9.64754e-50	9.35365e-49		CNKSR2	-2.43281	5.71284	3.03852e-32	4.66388e-31		UNC93A	2.28165	2.36464	4.23359e-12	1.10134e-11			MEX3A
	CCDC178	-2.10361	2.64928	2.49621e-40	1.71269e-39		PF4	-2.4342	3.01819	8.77681e-23	7.16826e-22		TFAP2C	2.28117	10.5762	2.8288e-40	3.18236e-39			RAI2
	RHOBTB2	-2.10613	11.2511	3.51509e-41	2.50311e-40		DKK2	-2.43524	7.31094	4.6514e-41	1.24677e-39		SAGE1	2.2783	2.61334	3.49165e-06	6.27451e-06			FAM110D
	APLN	-2.10645	8.69232	2.84408e-47	2.52151e-46		ADRA1D	-2.43765	3.93028	6.81129e-34	1.16088e-32		NCAPG2	2.27628	10.8799	9.57483e-79	5.74364e-77			ADRA1A
	CST6	-2.10795	7.4946	4.35333e-21	1.42586e-20		REEP1	-2.43782	6.65274	7.01744e-32	1.05297e-30		RNASEH2A	2.27329	10.8218	1.03845e-72	4.83092e-71			FOXM1
	SPATA18	-2.10851	8.32964	2.95757e-39	1.94508e-38		C1orf141	-2.43906	2.19411	9.6352e-16	4.80192e-15		CARD17	2.27259	4.27029	1.50609e-16	5.03763e-16			CTHRC1
	CPM	-2.10878	11.7847	5.23592e-31	2.54633e-30		MS4A2	-2.43918	7.18758	1.22311e-24	1.15087e-23		PPP1R27	2.27227	2.98847	1.89174e-24	9.56942e-24			EFNA4
	ATP10A	-2.11046	9.29537	2.20736e-47	1.96273e-46		OSCAR	-2.44568	8.84605	4.69542e-43	1.40909e-41		PLAU	2.26732	12.8702	4.42472e-27	2.55669e-26			VEGFD
	LAMC3	-2.111	9.37027	5.72487e-55	6.64573e-54		WWC2	-2.44905	10.5885	3.14996e-80	1.62592e-77		EPHA8	2.26524	2.53206	2.1284e-13	6.00548e-13			MCM10
	DAAM2	-2.11152	9.42494	3.14907e-52	3.32155e-51		KLK11	-2.45009	8.33139	2.66054e-09	7.77505e-09		TULP1	2.26452	4.26468	8.51548e-26	4.59705e-25			OTX1
	SOD3	-2.11432	10.0897	7.44479e-53	8.00062e-52		ATP13A4	-2.45326	9.83989	3.32677e-15	1.58998e-14		ANKRD13B	2.26285	9.26001	2.41789e-32	1.86596e-31			NCAPH
	B3GALT2	-2.1151	5.37992	4.84014e-29	2.18219e-28		CORO2B	-2.45343	6.95245	6.88013e-52	3.64505e-50		DPPA2	2.26269	2.26069	1.94647e-08	4.06457e-08			ASPA
	CMTM2	-2.11611	4.11611	1.42553e-62	2.1257e-61		ANGPTL5	-2.45488	2.67784	1.25234e-36	2.5507e-35		ETNK2	2.26235	9.97306	4.10661e-41	4.81286e-40			MMP11
	SERPIND1	-2.11626	6.15334	1.25447e-13	2.99682e-13		RASIP1	-2.458	8.86504	4.27447e-69	8.04403e-67		SLC9A3R1	2.26021	13.0259	1.10974e-34	9.6322e-34			NME1
	GJA5	-2.11753	9.86885	1.51487e-59	2.04339e-58		TTPA	-2.46092	3.18718	2.51504e-22	1.9824e-21		LCE1F	2.25986	2.18065	5.15232e-10	1.18708e-09			C20orf202
	LMNTD1	-2.11977	2.1451	1.36812e-29	6.28947e-29		CEACAM8	-2.46263	2.82286	1.61382e-16	8.51247e-16		COL2A1	2.25887	5.38359	4.79609e-09	1.03948e-08			LRRC32
	LRRC10B	-2.12018	6.12174	1.98385e-22	6.89525e-22		MYOCD	-2.46331	5.84873	6.66517e-24	5.9171e-23		HTR3A	2.25797	4.37306	1.32748e-10	3.17521e-10			CDCA5
	NEDD9	-2.12468	12.3598	1.62476e-69	2.972e-68		CGNL1	-2.46984	10.6674	9.23701e-56	6.49322e-54		RDH16	2.25617	6.37524	2.31672e-22	1.0512e-21			GLIPR2
	P3H2	-2.12606	10.4482	9.14583e-29	4.08005e-28		PCYT1B	-2.47166	4.86116	6.73702e-31	9.47905e-30		C1QTNF6	2.25322	10.5185	5.19992e-44	7.02933e-43			CHRM1
	C1QB	-2.12632	12.9979	2.46623e-48	2.2796e-47		KRT27	-2.47287	2.45434	3.73897e-27	4.12886e-26		PHGDH	2.25316	11.9441	3.47292e-31	2.52722e-30			PKMYT1
	RBMS3	-2.12741	9.2713	1.19515e-76	2.77303e-75		LCN6	-2.47395	2.06624	3.04382e-34	5.34398e-33		VANGL2	2.2511	11.7081	4.04413e-29	2.63013e-28			PCLAF
	PLLP	-2.12872	10.0293	6.58446e-69	1.17726e-67		SVEP1	-2.47668	9.71111	7.04933e-38	1.54983e-36		CPT1B	2.25024	7.03375	2.41631e-29	1.59075e-28			TIE1
	KCNK17	-2.12873	5.56812	1.2808e-38	8.22754e-38		C20orf202	-2.48195	3.91578	4.30737e-63	5.32993e-61		DCAF12L2	2.24575	3.24444	1.71167e-08	3.58823e-08			OVCH1
	MMP19	-2.12906	9.58059	1.39897e-64	2.22239e-63		CPAMD8	-2.48264	9.71096	2.50756e-23	2.12584e-22		SHOC1	2.24487	6.18617	3.471e-28	2.14059e-27			STARD13
	KCNH6	-2.12949	2.93005	3.03744e-32	1.54516e-31		KLK10	-2.48294	7.86988	1.14656e-11	4.11886e-11		H3C7	2.24415	2.40506	2.07426e-23	9.8673e-23			PHACTR1
	TCTEX1D4	-2.13072	3.27233	1.9639e-38	1.2523e-37		PTPRT	-2.49517	5.33282	1.32994e-11	4.75399e-11		SLCO1B1	2.24306	2.31413	4.07824e-14	1.18557e-13			NDC80
	CELF2	-2.13394	11.0881	6.83246e-56	8.14935e-55		VWF	-2.49637	13.0256	9.55982e-47	3.66683e-45		GMNN	2.23915	10.314	9.27634e-71	4.04697e-69			RAD54L
	PTPRT	-2.13453	5.79696	6.72196e-14	1.62519e-13		AATK	-2.49653	8.5621	2.29638e-28	2.73804e-27		C10orf90	2.23909	2.89057	1.44967e-11	3.66913e-11			CENPA
	SMAD9	-2.13904	8.11059	1.93017e-64	3.03453e-63		NOVA2	-2.49949	7.46828	1.57171e-70	3.32277e-68		UGT1A3	2.2376	2.21777	1.63593e-17	5.73818e-17			MKI67
	KANK2	-2.13947	11.6085	2.11239e-105	1.08517e-103		PACRG	-2.49984	4.96247	3.91471e-22	3.05236e-21		BLACAT1	2.23717	6.82593	1.59739e-15	5.03543e-15			MMRN2
	FLI1	-2.14078	9.79692	4.1553e-98	1.81727e-96		MYO7B	-2.50108	6.00139	2.98718e-34	5.24965e-33		MDK	2.23432	12.9288	1.13322e-34	9.83134e-34			NLRC4
	CA2	-2.14198	9.58584	1.1451e-40	7.96462e-40		SPN	-2.50259	10.0006	1.14716e-51	6.00711e-50		EPYC	2.23374	3.48937	7.18984e-12	1.84667e-11			LRRC36
	ADCY4	-2.143	8.40009	1.03074e-110	6.43756e-109		SULT1C4	-2.50419	6.39588	9.68668e-53	5.36809e-51		ARHGEF19	2.23307	11.127	1.43945e-56	3.50196e-55			ERCC6L
	COX7A1	-2.14363	7.67696	1.04299e-103	5.197e-102		PTGFR	-2.51093	6.14069	2.39076e-23	2.02967e-22		ZAN	2.23288	2.42098	1.4875e-13	4.22655e-13			CCNA2
	PCSK9	-2.1446	8.78829	3.20184e-18	9.33227e-18		CA3	-2.51272	6.42542	6.4843e-26	6.55175e-25		SNCB	2.23247	3.69123	1.91602e-14	5.66755e-14			FRMD3
	SRPX	-2.14464	8.53719	2.47516e-57	3.09812e-56		UNC45B	-2.51396	3.57502	3.83521e-47	1.52951e-45		CTAG2	2.23201	2.77576	6.83363e-05	0.000111705			CAVIN2
	HLA-DRB5	-2.14567	12.7627	8.17602e-35	4.57381e-34		CD52	-2.51398	10.6418	1.8818e-44	6.17e-43		ATRNL1	2.2316	5.89606	2.20534e-09	4.88658e-09			CTXND1
	DNAAF1	-2.14637	6.58026	2.13964e-30	1.01537e-29		ZNF536	-2.51484	2.0195	2.24126e-31	3.25487e-30		FAM72A	2.22989	6.36754	3.02529e-43	3.95762e-42			HMMR
	RTN1	-2.14775	7.93116	2.48268e-57	3.10539e-56		BEX1	-2.51538	3.47893	4.87948e-16	2.48247e-15		DDX11	2.22797	10.5962	7.3129e-49	1.24984e-47			TMEM100
	TBX2	-2.14947	10.0575	6.0126e-86	1.84289e-84		ARHGAP6	-2.51855	7.5884	4.2371e-72	9.94123e-70		TUBB2B	2.22541	7.33372	1.24081e-11	3.15015e-11			ANGPTL7
	PALMD	-2.15137	9.22008	1.276e-75	2.87644e-74		LRRTM4	-2.52201	2.77456	7.85918e-27	8.50203e-26		UCK2	2.22511	11.4793	6.90497e-73	3.24533e-71			CSRNP1
	WASF3	-2.1514	8.54722	8.37939e-67	1.42153e-65		SELP	-2.52725	8.2745	9.48562e-47	3.64611e-45		DBF4	2.2251	9.94023	1.4683e-70	6.30022e-69			CDCA3
	CATIP	-2.15195	4.88875	1.1436e-39	7.62831e-39		CFAP161	-2.53676	3.97854	1.7133e-29	2.20616e-28		ALX1	2.21773	3.16352	5.90883e-08	1.19381e-07			ADAMTS8
	PTPRM	-2.15221	10.8171	1.07947e-78	2.67114e-77		P2RX2	-2.5386	3.16906	1.98838e-28	2.37579e-27		P3H4	2.21626	10.9513	2.8796e-54	6.30402e-53			AURKB
	SYNPO2	-2.15557	9.49322	5.05573e-53	5.46864e-52		ERVFRD-1	-2.53884	3.33054	2.95994e-33	4.85689e-32		DMP1	2.21436	2.92851	4.78053e-24	2.35807e-23			CKAP2L
	CACNB4	-2.156	6.64037	3.06747e-48	2.82248e-47		LIPN	-2.54043	2.35995	7.88397e-34	1.33613e-32		IGFBP3	2.21254	13.9958	6.79821e-20	2.71988e-19			RASAL1
	CCK	-2.15966	2.11715	3.75775e-25	1.45716e-24		ADTRP	-2.54181	7.29933	8.79513e-37	1.80971e-35		FANCD2	2.21235	10.0855	1.26525e-80	8.0394e-79			GPR146
	TMEM273	-2.16141	8.67344	6.41887e-81	1.71142e-79		TGM1	-2.54432	6.39144	1.64987e-57	1.27925e-55		ACTL6A	2.20987	12.6812	1.30924e-61	3.85708e-60			NUSAP1
	ABCA9	-2.16286	6.96766	1.73108e-77	4.13217e-76		TUBA4B	-2.54699	4.96742	1.22723e-16	6.54593e-16		KCNK2	2.20965	5.25815	2.76428e-09	6.08661e-09			EFCC1
	PROK2	-2.16354	3.33119	2.48013e-34	1.36359e-33		ADH1A	-2.54957	2.12347	9.7724e-35	1.76902e-33		TPBG	2.20374	11.4737	8.59429e-51	1.61406e-49			CALCRL
	REEP1	-2.16464	6.90193	7.99531e-44	6.26872e-43		PTPN21	-2.5549	9.80739	3.46947e-83	2.41074e-80		TNFRSF25	2.20347	9.37658	1.27391e-32	1.0035e-31			CYYR1
	FAT4	-2.16472	8.97848	2.43528e-54	2.76024e-53		KLF4	-2.55559	10.3194	7.29368e-42	2.05887e-40		TEX101	2.20324	3.81419	1.34431e-11	3.40721e-11			RECQL4
	TLR4	-2.16697	9.51573	8.14738e-65	1.30337e-63		ARHGEF15	-2.55604	8.83779	4.43172e-74	1.09676e-71		AHNAK2	2.20321	12.29	2.76572e-13	7.75098e-13			FABP4
	MNDA	-2.16795	9.2706	2.68639e-58	3.46232e-57		SPAAR	-2.55839	5.35697	4.16237e-81	2.27871e-78		ATP2A1	2.20297	6.4402	9.97384e-37	9.57782e-36			CA4
	THBD	-2.16959	11.3115	1.12407e-48	1.04804e-47		TBX4	-2.5608	8.52996	1.15066e-38	2.6617e-37		PSG5	2.20211	2.28492	8.67721e-11	2.09781e-10			XRCC2
	BCL6B	-2.17256	9.05419	2.6364e-114	1.87082e-112		EPAS1	-2.56729	14.1349	1.06786e-82	6.65242e-80		CHAF1A	2.20153	10.7208	4.52506e-59	1.20642e-57			SGO1
	PCDHGB7	-2.17406	7.12805	1.153e-63	1.77446e-62		CTNND2	-2.56735	5.53742	2.88886e-11	1.00231e-10		H3C10	2.19847	7.09555	2.45907e-19	9.54729e-19			RMI2
	NOTCH4	-2.17409	10.0014	3.00657e-112	1.99385e-110		MSR1	-2.56942	11.2208	1.24618e-42	3.65477e-41		CRYBB3	2.19832	4.70211	6.01618e-22	2.67132e-21			EMCN
	MSRB3	-2.17436	10.0218	1.36429e-82	3.85147e-81		ACOXL	-2.57037	7.34858	1.95264e-30	2.66036e-29		KRT84	2.19799	2.19941	1.07826e-14	3.2362e-14			MND1
	FZD4	-2.17475	10.0572	1.57818e-95	6.42438e-94		MMRN1	-2.57459	8.33988	3.70614e-35	6.87424e-34		FSTL5	2.1977	3.19439	1.84547e-07	3.60968e-07			ANKRD1
	ADAMTS1	-2.17664	11.0396	3.35121e-62	4.92474e-61		NDNF	-2.57535	11.0709	1.89262e-23	1.61895e-22		PSRC1	2.19705	9.07925	1.73587e-59	4.73175e-58			NCAPG
	MAL	-2.17835	7.30754	2.7164e-40	1.86237e-39		GIMAP8	-2.57945	9.56284	4.56083e-76	1.32897e-73		KIF26B	2.19424	10.2445	3.78182e-33	3.04617e-32			CLIC5
	EFEMP1	-2.17866	12.0328	3.91678e-58	5.02677e-57		VWA3A	-2.58055	5.4276	3.06633e-16	1.5832e-15		PDX1	2.1939	2.22507	2.56194e-10	6.02444e-10			INMT
	SLCO2B1	-2.1815	11.5727	7.20622e-54	7.99878e-53		FAM167A	-2.58074	8.6165	1.45601e-28	1.75597e-27		MAGEC1	2.19263	2.43643	8.08677e-06	1.41689e-05			DEPDC1B
	MAATS1	-2.18232	6.4752	4.44849e-32	2.25166e-31		CACNG6	-2.5894	4.01827	1.84001e-13	7.70015e-13		WNT10B	2.19066	6.07274	7.12329e-17	2.42396e-16			SERTM1
	P2RY12	-2.18271	5.04731	9.88866e-33	5.12037e-32		ACVRL1	-2.59016	10.595	1.4564e-92	4.38521e-89		ANXA10	2.18941	4.18007	4.36929e-07	8.32934e-07			TCF21
	DENND3	-2.18294	10.8179	6.68808e-102	3.17631e-100		MAG	-2.59103	2.38701	4.68148e-26	4.79182e-25		CENPL	2.18883	9.20471	1.56511e-72	7.22567e-71			CCNB2
	PDLIM2	-2.18309	10.0191	1.86498e-138	3.27034e-136		MYRF	-2.59126	10.0668	1.24735e-27	1.40228e-26		TEX11	2.18579	3.61944	2.25583e-21	9.76205e-21			ZWINT
	MYL3	-2.18647	3.78318	1.89765e-60	2.62377e-59		PTCRA	-2.59404	4.14242	1.53255e-39	3.75163e-38		GINS3	2.18312	9.39466	3.78967e-63	1.19772e-61			TROAP
	AKAP12	-2.1865	10.3486	2.508e-48	2.31704e-47		PIH1D3	-2.59528	3.229	3.03252e-16	1.56664e-15		TSKU	2.18276	12.2894	8.55283e-48	1.38271e-46			ARHGAP6
	DNAH10	-2.18673	6.69673	2.94296e-39	1.93618e-38		NXPH3	-2.59606	6.72104	1.23603e-61	1.32917e-59		CPNE7	2.1807	7.47425	6.35327e-19	2.41271e-18			EZH2
	FAM13C	-2.18674	6.61522	1.88144e-84	5.55207e-83		APOBEC4	-2.59701	3.68956	8.53363e-15	3.95203e-14		SPRED3	2.18059	7.05358	1.53365e-38	1.59178e-37			GTSE1
	HOPX	-2.1876	12.0927	6.76528e-26	2.69562e-25		ATOH8	-2.59995	9.6212	2.5518e-22	2.0105e-21		MIXL1	2.17667	5.78066	1.52318e-21	6.63405e-21			MYBL2
	IRX2	-2.18794	9.37451	2.77108e-24	1.03962e-23		THBD	-2.60051	10.7933	4.39521e-59	3.85455e-57		ARL9	2.17544	5.38124	1.85511e-21	8.05854e-21			ITLN2
	LHX9	-2.18847	4.82289	9.1451e-20	2.84121e-19		TUBB1	-2.60169	4.39116	1.97168e-47	8.07102e-46		TMEM184A	2.1747	9.76991	9.04882e-23	4.17441e-22			FGD5
	HEG1	-2.18969	11.8841	5.25084e-92	1.93845e-90		DLC1	-2.60305	11.572	3.9172e-43	1.17947e-41		EPOP	2.17363	8.93472	7.86162e-34	6.54334e-33			ERG
	KIF17	-2.19085	6.45893	3.80049e-98	1.66609e-96		APOA1	-2.60339	3.14414	5.49279e-30	7.25917e-29		PTGFRN	2.17291	13.2523	2.091e-48	3.46966e-47			MCEMP1
	CCDC69	-2.19206	10.7069	4.85368e-80	1.25555e-78		PRIMA1	-2.60349	3.87526	3.81994e-22	2.98104e-21		MRAP2	2.17237	8.10487	4.67387e-09	1.01359e-08			RSPO1
	CWH43	-2.19277	3.52823	3.59015e-16	9.5918e-16		SIGLEC11	-2.60569	5.18598	1.331e-38	3.06707e-37		NKX2-3	2.17106	3.57181	2.17082e-12	5.7506e-12			CHRM2
	MUC15	-2.19476	8.38444	9.00254e-24	3.29611e-23		MROH9	-2.60872	3.12016	6.60761e-20	4.47929e-19		C19orf48	2.17064	11.7948	7.56481e-75	3.93025e-73			STARD8
	METTL7A	-2.19517	11.5896	3.76702e-71	7.26976e-70		MMP28	-2.61097	9.11503	6.56788e-18	3.8375e-17		CNTD2	2.17059	4.7988	1.76509e-13	4.99817e-13			ORC6
	FXYD4	-2.19809	3.21036	1.42077e-17	4.0441e-17		CYP1A1	-2.61198	2.38199	3.25732e-13	1.32953e-12		ZNF367	2.16884	8.93714	6.53959e-44	8.78821e-43			RRM2
	AADAC	-2.1985	6.65689	3.89487e-17	1.08676e-16		SEMA6D	-2.61335	7.5757	1.05296e-41	2.9447e-40		EFNA2	2.16697	2.32063	5.28473e-15	1.61807e-14			MELK
	NIM1K	-2.1991	5.82854	1.55343e-58	2.02212e-57		SOX17	-2.61466	6.5952	4.71236e-64	6.12472e-62		POF1B	2.16234	9.48164	2.47385e-11	6.17226e-11			KIF18B
	GIMAP5	-2.20174	6.37999	7.83478e-64	1.21396e-62		CCM2L	-2.61468	6.95793	9.86276e-83	6.36359e-80		C1orf61	2.16148	4.44584	1.84034e-10	4.36814e-10			EPAS1
	TPPP	-2.20262	9.46693	2.02313e-44	1.62251e-43		SNTN	-2.61534	6.24558	1.17953e-13	5.00574e-13		RNF222	2.16113	3.22845	8.73237e-15	2.63779e-14			SKA3
	CD34	-2.20412	10.8984	7.57555e-107	4.14881e-105		LRRC2	-2.6186	5.23154	7.08628e-47	2.75943e-45		CHRNB2	2.15892	4.93661	1.25618e-14	3.75474e-14			SOX17
	FGF18	-2.20444	5.3249	1.92886e-39	1.27636e-38		ST6GALNAC5	-2.61937	8.13336	4.32041e-45	1.48107e-43		NTRK2	2.15567	12.2645	2.79534e-06	5.05311e-06			CDC6
	CES1	-2.207	11.5688	1.38611e-16	3.77402e-16		C7	-2.62072	11.179	4.31271e-20	2.95238e-19		CKAP2	2.15538	11.0769	2.52552e-78	1.4953e-76			WWC2
	CFAP43	-2.21342	6.76145	9.22487e-31	4.44123e-30		PSAPL1	-2.62371	2.79223	6.8456e-18	3.99201e-17		NEB	2.15236	8.25472	3.66738e-25	1.91519e-24			GYPE
	GYPC	-2.21354	9.65576	1.26572e-98	5.5756e-97		LEFTY2	-2.62395	4.66281	2.16973e-24	2.00299e-23		LMNB1	2.14954	11.4839	4.38441e-69	1.78469e-67			PDLIM2
	PPP1R42	-2.21398	2.8124	1.68269e-33	8.97285e-33		PHACTR1	-2.62537	9.30866	1.8357e-58	1.51433e-56		EFNA4	2.14683	9.5508	2.1286e-72	9.77762e-71			CCNB1
	SLC22A31	-2.21749	9.58506	2.53252e-13	5.96096e-13		CDH5	-2.62821	11.0396	1.44488e-79	6.69312e-77		LCE3A	2.1468	2.08097	1.36607e-09	3.06227e-09			KIF11
	PRMT8	-2.21932	4.00331	1.05158e-20	3.3859e-20		JAM2	-2.63397	9.02408	3.62411e-86	3.6374e-83		MMP9	2.14622	11.6387	3.66184e-17	1.26162e-16			LYVE1
	NLRP12	-2.22079	5.01844	8.44834e-33	4.39203e-32		GPX3	-2.63701	12.9137	1.05733e-50	5.24773e-49		TPD52L1	2.14607	11.6026	1.02047e-28	6.50904e-28			SPOCK2
	KIAA1324L	-2.22176	9.82455	4.14516e-87	1.31699e-85		GSTM5	-2.6412	6.9566	1.61269e-60	1.59207e-58		KCP	2.14592	7.52987	5.37231e-20	2.16363e-19			GINS1
	PPARG	-2.22245	9.19237	1.33195e-49	1.28455e-48		TMEM190	-2.64174	4.44853	1.42959e-15	7.0354e-15		FUT9	2.14491	2.53604	5.32322e-10	1.22522e-09			EXO1
	PAPSS2	-2.22261	11.3948	4.49189e-66	7.49483e-65		AGTR1	-2.64244	5.91435	1.1306e-33	1.90004e-32		RPP40	2.1437	8.62652	7.72732e-57	1.90426e-55			NUF2
	LRRTM4	-2.22344	3.04421	9.06243e-29	4.04483e-28		AQP1	-2.64434	13.3187	1.42461e-25	1.40332e-24		VGF	2.14255	3.98482	6.21953e-13	1.70223e-12			BIRC5
	DUOXA1	-2.22414	9.2925	4.22859e-37	2.57664e-36		IL33	-2.64527	9.87115	4.25789e-37	8.92378e-36		GEN1	2.13995	10.2272	2.38941e-68	9.41106e-67			PTPRB
	ADCYAP1R1	-2.22467	4.78054	1.37961e-48	1.28301e-47		CD101	-2.65436	7.47372	3.0504e-71	6.80352e-69		KNSTRN	2.13736	10.3238	4.04932e-73	1.91801e-71			CEP55
	NKAPL	-2.22706	3.40887	2.13452e-74	4.62869e-73		HSPB3	-2.65469	2.69328	1.8155e-37	3.88612e-36		KIRREL2	2.13376	4.01417	1.2125e-11	3.07996e-11			NPR1
	GATA2	-2.22726	8.89524	2.0818e-70	3.92208e-69		HBEGF	-2.65633	10.06	1.32976e-55	9.31142e-54		UGT2A1	2.13353	2.89431	2.94824e-07	5.69174e-07			DEPDC1
	SCIMP	-2.22777	8.09086	9.04159e-62	1.31179e-60		IL5RA	-2.65696	5.78885	4.57769e-28	5.29792e-27		PDK1	2.13163	11.2795	8.46692e-59	2.23448e-57			GIMAP8
	GFRA2	-2.22786	5.41418	1.47485e-63	2.26215e-62		ANGPT1	-2.65727	8.7634	4.09813e-42	1.17333e-40		LRRC15	2.1315	9.45993	2.11128e-11	5.29009e-11			CENPF
	KLF17	-2.22909	2.50615	6.55157e-65	1.05362e-63		NIM1K	-2.65855	5.55256	4.03069e-40	1.0156e-38		MTCL1	2.13148	9.93013	1.28377e-26	7.20331e-26			TPX2
	SEC14L4	-2.22978	6.81176	8.04624e-31	3.8861e-30		SLIT2	-2.66206	9.98657	1.88413e-58	1.54721e-56		FIGNL1	2.13045	10.1413	3.10408e-67	1.16713e-65			CAV1
	ABCG2	-2.2303	7.59205	1.45647e-67	2.50345e-66		ADGB	-2.6625	3.5882	4.00726e-17	2.21816e-16		IL31RA	2.13044	5.47294	3.28372e-12	8.60124e-12			SPAG5
	CYP1A1	-2.2316	2.54388	2.63175e-20	8.32384e-20		ZBED2	-2.66874	7.26977	1.85982e-36	3.75414e-35		SYT13	2.13011	5.87253	2.37622e-06	4.31558e-06			FCN3
	LTBP4	-2.23307	12.2961	3.19911e-78	7.79976e-77		WFIKKN2	-2.67284	2.72951	5.51097e-30	7.27786e-29		CALML6	2.12967	4.04925	3.40581e-17	1.17561e-16			PECAM1
	CCRL2	-2.23347	7.98917	4.08324e-73	8.48133e-72		ADGRA1	-2.67287	2.0368	1.57793e-26	1.67589e-25		LYPD6	2.12918	7.44143	7.05927e-15	2.14412e-14			CDCA8
	RGS13	-2.23383	5.13288	3.09565e-47	2.73922e-46		CST5	-2.67331	3.3208	2.26288e-23	1.92563e-22		SERPINB11	2.12904	4.84069	1.02732e-05	1.78625e-05			UBE2C
	PPARGC1A	-2.23421	7.26803	9.6327e-27	3.98438e-26		CLIC3	-2.67539	9.10973	3.65636e-27	4.04258e-26		DSC2	2.12785	12.6167	5.50358e-29	3.56151e-28			CD5L
	C1QTNF2	-2.23551	5.68394	5.98955e-90	2.06487e-88		GRK5	-2.6754	9.93572	1.2069e-81	6.8137e-79		ADAMTS14	2.12472	8.04676	1.32823e-28	8.39572e-28			GPIHBP1
	SLC5A1	-2.23595	6.72817	2.36647e-17	6.66215e-17		AWAT2	-2.67823	2.21585	8.78838e-27	9.47886e-26		CBR3	2.12471	9.11025	2.29875e-17	8.00001e-17			CLEC14A
	PCDH10	-2.23679	4.27922	1.15405e-32	5.9571e-32		LDB2	-2.67932	9.57725	2.86515e-86	3.23511e-83		PRR7	2.12437	7.25141	3.62838e-37	3.55355e-36			MYCT1
	PLA1A	-2.23739	7.53901	7.53379e-48	6.82532e-47		VWC2	-2.68545	2.41875	8.28407e-39	1.92118e-37		PAICS	2.12362	12.9448	3.37931e-67	1.2654e-65			ASPM
	NR3C2	-2.23881	8.59021	4.19603e-39	2.74178e-38		TTC29	-2.68588	4.13498	8.74378e-16	4.3685e-15		ULBP2	2.12312	8.40548	5.70172e-17	1.94895e-16			SPAAR
	PCDH12	-2.23999	9.47401	3.80636e-106	2.02973e-104		FBN3	-2.68591	5.94136	7.72082e-16	3.87564e-15		NAT8L	2.12158	5.89839	1.26447e-12	3.396e-12			FOXF1
	ADRA1D	-2.24012	4.17185	4.55353e-40	3.09169e-39		SLC1A1	-2.68604	9.45149	2.9278e-40	7.44981e-39		SMC1B	2.12081	5.13814	1.28339e-13	3.65915e-13			KIF14
	SCNN1B	-2.24094	10.2616	1.26906e-30	6.06974e-30		FRMD3	-2.69103	7.26518	2.22615e-63	2.83223e-61		FBXO45	2.12016	11.4137	5.61961e-64	1.84647e-62			SAPCD2
	SPX	-2.24366	4.11518	1.19051e-24	4.53549e-24		MORN5	-2.69377	4.10714	1.67363e-15	8.18512e-15		TTYH1	2.11837	5.22157	1.3223e-18	4.92514e-18			MYZAP
	KCTD16	-2.24442	5.09259	2.0009e-54	2.27213e-53		WDR38	-2.6959	5.22523	1.48418e-14	6.72345e-14		BRDT	2.11612	2.98541	3.5e-05	5.83952e-05			GPM6A
	VTN	-2.24475	4.97181	1.30823e-40	9.06809e-40		VSIG4	-2.70269	10.8428	6.46798e-41	1.71587e-39		CPXM1	2.11423	9.56756	1.25728e-21	5.50619e-21			HIGD1B
	MFSD2A	-2.24521	10.5321	3.66081e-66	6.12497e-65		PRSS35	-2.70921	4.45064	2.00399e-42	5.82996e-41		RCCD1	2.11395	9.78136	1.27689e-66	4.62012e-65			BUB1B
	FRY	-2.24575	10.0667	6.27079e-77	1.47176e-75		CXCR2	-2.71589	5.926	5.33665e-40	1.33166e-38		HS3ST3A1	2.11392	6.82473	5.94068e-20	2.38622e-19			CDC25C
	CCDC60	-2.2468	4.29973	5.70711e-20	1.78495e-19		ADAMTSL3	-2.71609	7.97303	1.2061e-45	4.28926e-44		TAF7L	2.1136	3.50978	7.45811e-18	2.67098e-17			SCUBE1
	SERPINA1	-2.24779	13.8278	2.14693e-27	9.11607e-27		CCL14	-2.72101	5.38829	5.83981e-33	9.39203e-32		CHAC2	2.11353	8.29435	3.80836e-35	3.36642e-34			KIF2C
	F8	-2.24862	9.41897	6.37948e-117	4.92977e-115		SLC4A1	-2.72509	2.17678	2.94047e-44	9.53726e-43		SUGCT	2.11206	7.62534	4.19384e-27	2.4279e-26			TAL1
	PDE2A	-2.24958	7.83469	1.34516e-90	4.75419e-89		STAC	-2.73083	7.85025	1.72049e-30	2.35473e-29		LPAR3	2.11117	9.55052	1.09874e-14	3.29657e-14			KIF20A
	SIGLEC6	-2.25242	4.84029	1.71318e-44	1.37878e-43		ITIH5	-2.7342	9.27335	3.20995e-39	7.63039e-38		NRARP	2.10905	9.75199	6.03043e-25	3.11621e-24			NOVA2
	KLF15	-2.25352	7.61362	5.15735e-45	4.22527e-44		PTPRB	-2.73556	10.7749	9.76754e-65	1.31489e-62		LGR4	2.10442	10.9208	4.39606e-38	4.45123e-37			STIL
	SULT1A2	-2.2539	6.46297	5.79621e-34	3.14693e-33		PLAC9	-2.73618	7.48061	4.95184e-76	1.39781e-73		CCDC58	2.10378	10.0278	4.7963e-61	1.38395e-59			CDC20
	TEKT2	-2.25476	5.85802	1.1496e-27	4.92143e-27		CFAP77	-2.74108	4.45131	5.57711e-18	3.27769e-17		LEMD1	2.10284	6.3893	4.59807e-12	1.19343e-11			FXYD1
	LYZ	-2.25496	13.4853	2.28348e-34	1.25698e-33		LRRC71	-2.74544	4.29802	4.01208e-20	2.75179e-19		MSGN1	2.10276	2.20931	1.11492e-11	2.83723e-11			DLGAP5
	STARD9	-2.25926	8.47276	1.60019e-84	4.72976e-83		FFAR4	-2.74578	6.48114	8.15734e-35	1.48409e-33		LINGO1	2.10265	7.55869	2.14582e-17	7.47776e-17			ANLN
	RNASE1	-2.26236	13.2994	8.6339e-39	5.57961e-38		CAV2	-2.74993	11.7261	9.55074e-53	5.30903e-51		CELSR3	2.09891	8.41797	1.71547e-29	1.14131e-28			ECSCR
	SRL	-2.2625	4.70763	2.82028e-68	4.93603e-67		SEMA6A	-2.75155	8.50079	3.96156e-62	4.55857e-60		SOHLH2	2.09811	3.21212	3.73498e-12	9.74269e-12			PYCR1
	GPC3	-2.26283	10.6169	6.72953e-25	2.58535e-24		PDK4	-2.75177	10.6434	1.0027e-37	2.19043e-36		IL12RB2	2.09723	6.72806	3.07557e-17	1.06344e-16			STX11
	LMO7	-2.26291	12.7079	1.33174e-69	2.44335e-68		TCTE1	-2.75216	4.03454	4.77342e-21	3.47308e-20		H2BC5	2.09702	9.15123	1.53205e-29	1.02077e-28			EMP2
	S1PR4	-2.26424	7.66954	4.39827e-73	9.11492e-72		PDZD2	-2.75411	9.86712	1.22218e-42	3.59024e-41		BEND6	2.09671	7.31835	1.78272e-30	1.2523e-29			PLK1
	TSPAN12	-2.26466	10.1054	2.23747e-53	2.44779e-52		GRIK4	-2.75886	4.76248	4.99922e-53	2.84012e-51		SERPINA11	2.09634	3.02891	6.50918e-10	1.49047e-09			UHRF1
	HYDIN	-2.26691	5.57392	1.04742e-26	4.32655e-26		CAPSL	-2.76079	4.75489	1.34055e-14	6.09269e-14		HECW1	2.09632	6.2657	3.23891e-21	1.39238e-20			E2F8
	EFR3B	-2.26746	7.75256	2.69635e-44	2.15389e-43		HYAL1	-2.7634	9.09212	4.37736e-34	7.60398e-33		CDX1	2.09527	4.74607	3.52188e-18	1.28527e-17			ANGPT4
	TRPV2	-2.26814	10.0442	4.7929e-109	2.81055e-107		VSIG2	-2.76349	9.09536	5.18183e-20	3.52865e-19		F2RL2	2.09378	7.20231	2.10713e-08	4.389e-08			MYOC
	C1orf116	-2.26846	11.8979	7.80933e-31	3.77368e-30		PKNOX2	-2.7655	7.05939	2.84588e-52	1.53474e-50		ASNS	2.0925	11.3933	1.67928e-43	2.22069e-42			FREM3
	WDR63	-2.26885	5.13661	1.52615e-41	1.10096e-40		TSPAN7	-2.7703	9.411	4.80687e-32	7.2731e-31		SLC30A10	2.09168	2.55817	4.41991e-14	1.28265e-13			HJURP
	HPR	-2.26936	2.46297	1.55117e-37	9.58941e-37		SLC39A8	-2.77256	12.3427	3.50458e-66	5.18965e-64		PARD6G	2.08961	10.2308	7.18115e-39	7.57844e-38			UBE2T
	EDN1	-2.27278	9.81815	2.33643e-56	2.8237e-55		NMUR1	-2.77573	5.48069	1.79858e-55	1.24495e-53		IGF2BP2	2.08923	11.5796	2.77642e-16	9.15233e-16			PLAC9
	AQP9	-2.27295	8.68581	4.11842e-45	3.38475e-44		BTNL8	-2.777	3.51917	4.06815e-32	6.20213e-31		CBARP	2.08772	6.52063	5.61881e-26	3.06322e-25			KIF4A
	FPR1	-2.27376	9.01637	2.74029e-56	3.30084e-55		RADIL	-2.77831	6.56659	5.49203e-45	1.86853e-43		BOP1	2.08708	11.9331	3.03441e-61	8.83954e-60			SEMA3G
	SLC5A7	-2.27419	2.95871	3.45073e-17	9.65346e-17		CES1	-2.78703	10.9911	5.94134e-23	4.90344e-22		TFAP2B	2.08649	3.6956	5.087e-07	9.64008e-07			NEK2
	TCTEX1D1	-2.27728	5.14216	5.30202e-58	6.78071e-57		ABCA3	-2.78777	12.9132	1.97765e-28	2.36454e-27		TEX19	2.0856	2.30096	1.88771e-15	5.92602e-15			PTPN21
	LILRA2	-2.27748	6.82904	3.52643e-50	3.48383e-49		ATP1A2	-2.79448	6.12213	3.3165e-31	4.77038e-30		CYP27B1	2.08485	7.88679	3.17731e-33	2.56719e-32			TEDC2
	SPARCL1	-2.27863	12.8887	5.97724e-75	1.32773e-73		EFCC1	-2.80379	7.47028	9.86773e-62	1.08015e-59		HMX1	2.08471	2.11713	1.47642e-07	2.90788e-07			PRX
	PLPPR3	-2.28024	4.64865	4.08518e-27	1.71702e-26		FOXF1	-2.80855	8.53133	6.47217e-77	2.08797e-74		MIF	2.08451	11.5909	6.99023e-45	9.92788e-44			CDH5
	SLCO4C1	-2.28259	8.67643	2.69775e-35	1.53363e-34		JPH4	-2.80922	5.53555	2.75307e-66	4.14475e-64		CRYBG2	2.0845	9.28613	4.30885e-18	1.56402e-17			RAMP3
	NPY1R	-2.28263	4.68479	3.65312e-31	1.78995e-30		PIP5K1B	-2.80994	8.2467	1.55676e-46	5.85925e-45		H2BC11	2.08324	6.78431	2.40141e-19	9.32938e-19			GPD1
	ABLIM3	-2.28284	9.15406	1.03822e-63	1.59915e-62		EMP2	-2.81426	13.4686	1.04455e-79	4.96602e-77		SULF1	2.08315	12.7211	2.89321e-23	1.36579e-22			FHL1
	ALPG	-2.2852	3.3592	5.47141e-17	1.51668e-16		ART4	-2.81687	5.44341	4.70483e-38	1.04291e-36		SLC34A1	2.08182	2.77452	2.22248e-18	8.18772e-18			ARHGEF15
	KIAA2012	-2.28644	3.40623	2.55645e-26	1.03928e-25		DUOXA1	-2.81734	8.7382	2.57966e-29	3.26817e-28		FANCE	2.08171	10.1757	1.21718e-54	2.69703e-53			CCM2L
	SELE	-2.28657	6.73588	4.97319e-30	2.32316e-29		CFD	-2.8194	9.72105	1.24491e-41	3.46542e-40		DSG2	2.0796	13.8181	1.24649e-47	1.99745e-46			LIMS2
	KCNJ15	-2.28687	10.5205	2.84019e-39	1.86991e-38		C6orf118	-2.82252	4.00634	1.08555e-15	5.39076e-15		TTLL12	2.07893	12.5487	7.92164e-54	1.69952e-52			TOP2A
	UGT2B4	-2.29246	2.79948	1.92063e-21	6.39754e-21		PCDH9	-2.82483	6.92603	4.26211e-29	5.31397e-28		PKP2	2.07889	9.918	1.89406e-24	9.57717e-24			USHBP1
	MEGF11	-2.29263	4.9803	1.31004e-29	6.02705e-29		AL096711.2	-2.8305	3.92356	8.49873e-42	2.39529e-40		CDH24	2.07775	9.71061	1.81622e-45	2.65815e-44			S1PR1
	RSPH1	-2.29315	7.05153	1.26402e-28	5.60328e-28		HSPA12B	-2.83324	8.07935	1.31581e-86	1.58476e-83		TFAP4	2.07733	9.94253	3.08877e-72	1.4117e-70			RS1
	LRP2BP	-2.29345	7.14568	2.8639e-86	8.86738e-85		ACKR1	-2.83364	8.5671	2.23401e-26	2.34513e-25		BICDL1	2.07572	9.99451	5.23833e-39	5.56679e-38			CD300LG
	KLK11	-2.2942	8.45955	3.30151e-15	8.47545e-15		NTRK2	-2.83373	7.09035	1.11789e-27	1.26066e-26		AHSG	2.07438	3.33213	7.7053e-10	1.75511e-09			SH2D3C
	CD302	-2.29489	8.84396	2.33967e-72	4.70955e-71		DNAI2	-2.83452	4.72363	2.02367e-17	1.14931e-16		PRR5-ARHGAP8	2.07215	4.02808	2.16314e-23	1.02647e-22			CLEC3B
	SLC11A1	-2.29613	10.3059	2.23841e-80	5.88211e-79		GPC5	-2.83506	4.90364	4.07489e-23	3.40033e-22		PAK6	2.07175	5.67505	3.01927e-32	2.30954e-31			GRK5
	ACE	-2.29655	10.5602	7.33956e-102	3.47667e-100		COLEC10	-2.84639	3.40025	6.18163e-45	2.08743e-43		OTOG	2.07157	2.15952	5.68986e-13	1.56054e-12			EDNRB
	ADTRP	-2.29711	7.61626	7.69788e-46	6.49034e-45		MRC1	-2.8469	11.6067	1.44906e-35	2.75855e-34		TRPV4	2.06971	10.288	1.91928e-27	1.136e-26			KANK3
	CFAP73	-2.30225	5.13593	6.86564e-33	3.58353e-32		ANGPTL1	-2.84717	6.51971	4.44849e-48	1.90894e-46		ALG3	2.06674	12.3706	5.40153e-57	1.34382e-55			AGER
	OTULINL	-2.30389	9.78194	2.57805e-62	3.81005e-61		GLDN	-2.84766	7.78119	6.94749e-42	1.96422e-40		DRP2	2.0652	4.88842	2.70016e-29	1.77378e-28			IQGAP3
	ANO5	-2.30449	6.39277	4.45895e-32	2.25632e-31		CALCRL	-2.84922	10.4891	7.36546e-72	1.70595e-69		FZD9	2.06411	5.5628	6.71124e-15	2.03943e-14			JAM2
	NTN4	-2.30474	10.7965	2.1799e-70	4.10267e-69		LRRC18	-2.85342	3.7037	7.59818e-28	8.6824e-27		STRC	2.0629	3.34712	1.14822e-16	3.87042e-16			LDB2
	CYBRD1	-2.30586	12.2927	5.14796e-86	1.58855e-84		EFCAB1	-2.85758	5.98843	3.85026e-18	2.29162e-17		MYCL	2.06247	10.1163	2.30376e-20	9.46844e-20			FAM107A
	BCHE	-2.30589	7.08401	4.33118e-32	2.19532e-31		C6	-2.85971	5.82304	3.83361e-17	2.12774e-16		KRT81	2.05989	5.36101	3.17224e-12	8.31641e-12			RGCC
	GPR146	-2.30621	6.04788	3.4688e-130	4.16187e-128		TAL1	-2.86022	6.86273	5.3516e-82	3.22273e-79		SLC16A9	2.05923	8.65958	2.2517e-12	5.95966e-12			SLC6A4
	EFCAB1	-2.30876	6.44573	1.5175e-25	5.96437e-25		MT1M	-2.8605	6.43081	1.30523e-31	1.9171e-30		SORD	2.05814	10.6949	2.38504e-44	3.30247e-43			HSPA12B
	PACRG	-2.31059	5.12107	1.09706e-34	6.10157e-34		P3H2	-2.86356	9.78667	4.10268e-32	6.2495e-31		PSPH	2.0574	10.3488	1.63556e-38	1.69082e-37			ROBO4
	MAOB	-2.31166	9.30302	2.48594e-61	3.55856e-60		ACKR4	-2.86813	5.32604	8.63678e-48	3.60351e-46		TNFRSF13C	2.05626	8.17809	2.69783e-27	1.57988e-26			TEK
	TSPAN7	-2.31516	9.92969	1.52134e-34	8.4228e-34		SLIT3	-2.87573	10.1666	2.07073e-45	7.26404e-44		SRXN1	2.05457	8.00224	4.92049e-13	1.35585e-12			ACVRL1
	IL6	-2.31833	8.21839	7.66442e-33	3.99132e-32		C11orf97	-2.87904	2.56193	1.41111e-21	1.06089e-20		BRCA1	2.05333	10.0729	1.52772e-52	3.09206e-51			RAMP2
	SPATA4	-2.31989	2.88184	2.01995e-36	1.19565e-35		ALOX15	-2.88114	6.42594	2.65684e-16	1.37689e-15		LMNB2	2.0503	12.8349	6.15502e-59	1.62907e-57			RTKN2
	KANK4	-2.32012	6.17585	4.25892e-31	2.08063e-30		ERBB4	-2.88149	6.43749	7.28194e-25	6.91669e-24		KIF5A	2.04868	5.67287	2.47313e-15	7.71072e-15
	CCDC68	-2.32089	8.078	1.40882e-41	1.01793e-40		GCOM1	-2.88352	3.88321	4.90902e-44	1.57525e-42		ZC3HAV1L	2.04789	8.36156	5.53082e-38	5.57546e-37
	RHOJ	-2.32131	8.80805	3.43796e-131	4.35403e-129		CATSPERD	-2.88449	3.16753	4.52745e-22	3.51193e-21		KRT83	2.04772	2.44707	3.03386e-11	7.53856e-11
	PDZRN4	-2.32437	3.84896	3.3179e-38	2.09517e-37		S1PR1	-2.89326	10.1009	3.16112e-89	5.1917e-86		TMEM249	2.04745	3.06828	1.08937e-21	4.78232e-21
	GPBAR1	-2.325	5.15415	4.54405e-90	1.57248e-88		SCGB3A1	-2.89477	10.6918	2.15971e-10	6.92901e-10		STX1A	2.04701	8.66609	2.32336e-42	2.89603e-41
	PTCHD1	-2.32591	4.56245	3.96574e-27	1.66797e-26		IQSEC3	-2.89764	6.13598	2.49657e-53	1.45493e-51		HTR7	2.04701	6.61947	2.93352e-11	7.29619e-11
	MAP3K15	-2.32615	4.05874	1.56622e-48	1.45434e-47		AOC3	-2.89811	11.0905	1.30464e-59	1.19643e-57		TUBB4A	2.04478	6.38333	8.72801e-10	1.98212e-09
	SYNE1	-2.32695	11.2872	3.1771e-52	3.34918e-51		RNF182	-2.89827	5.16115	6.77679e-40	1.68404e-38		SEMA4B	2.04429	13.7094	1.86653e-32	1.45028e-31
	C5AR1	-2.33009	10.1088	2.60979e-92	9.73307e-91		TGFBR3	-2.89862	9.36437	1.00897e-60	1.02548e-58		FJX1	2.04241	9.16054	1.21903e-31	9.0847e-31
	HK3	-2.33039	9.02664	2.58451e-63	3.93766e-62		STOML3	-2.90621	4.34487	6.39185e-16	3.22466e-15		EDDM13	2.04143	6.53444	3.86372e-13	1.07309e-12
	CYP3A7	-2.33046	4.17799	1.85922e-70	3.51727e-69		ABI3BP	-2.9156	10.0834	2.51886e-48	1.09652e-46		COL3A1	2.04089	16.4253	1.34603e-16	4.51548e-16
	CFAP46	-2.33391	5.03347	5.42635e-28	2.35004e-27		MS4A8	-2.9172	6.27344	1.12026e-11	4.02758e-11		HOXD9	2.04068	7.10161	9.32272e-16	2.97531e-15
	CFAP299	-2.3345	2.88857	6.10164e-29	2.74348e-28		CXCR1	-2.91746	4.75679	1.50482e-32	2.3599e-31		TRIM15	2.03911	2.66808	2.20101e-10	5.19715e-10
	HBEGF	-2.33484	10.4455	3.95626e-67	6.73044e-66		ANKRD66	-2.91789	3.85886	1.51576e-18	9.28577e-18		MIS18A	2.03909	9.63438	2.27902e-72	1.04423e-70
	CNKSR2	-2.33493	5.81839	1.39921e-41	1.01139e-40		SYT15	-2.92116	4.52295	1.39613e-46	5.26565e-45		ATP6V1C2	2.03883	7.88703	1.8109e-30	1.27063e-29
	GALNT13	-2.33522	6.36436	2.64426e-23	9.50028e-23		OLR1	-2.92347	10.3067	5.43393e-44	1.72833e-42		SCG5	2.03825	7.18448	2.44899e-22	1.10984e-21
	ARMC4	-2.3355	5.48632	3.26565e-25	1.27011e-24		DMBT1	-2.92431	10.9967	2.73948e-12	1.04127e-11		SLC35F3	2.03668	6.63206	2.53038e-10	5.95329e-10
	PRKG2	-2.33598	6.93028	2.6371e-48	2.43384e-47		RGCC	-2.92535	11.0267	1.17377e-86	1.51467e-83		C15orf41	2.03646	9.43361	3.8962e-56	9.23941e-55
	NKD1	-2.33639	7.72032	6.12734e-53	6.59258e-52		ARHGEF26	-2.9263	9.4476	1.68368e-73	4.11045e-71		STARD5	2.03518	8.47036	1.45177e-36	1.38683e-35
	LIFR	-2.33898	10.9664	9.51937e-57	1.16984e-55		KHDRBS2	-2.92776	5.66036	2.68027e-25	2.59774e-24		RHBDL2	2.03055	8.17994	2.81041e-21	1.21217e-20
	CCDC170	-2.34037	7.33086	3.94955e-40	2.68962e-39		C9orf24	-2.93049	5.88772	1.21538e-19	8.11721e-19		SLC52A1	2.02912	7.71368	3.01626e-16	9.92503e-16
	IL7R	-2.34277	11.0902	4.58385e-58	5.87461e-57		TMEM139	-2.93347	7.28064	1.28827e-27	1.44649e-26		THBS2	2.02709	12.7922	7.04062e-19	2.66541e-18
	SORBS1	-2.34312	9.66393	1.35973e-84	4.02555e-83		ROBO4	-2.93642	9.88529	7.94423e-83	5.31558e-80		MFAP2	2.02549	11.0002	5.74094e-29	3.71247e-28
	CSF3R	-2.34441	10.4636	5.7519e-48	5.23701e-47		SEMA5A	-2.93649	9.807	1.02249e-54	6.81632e-53		SNORC	2.02325	5.86206	2.09555e-31	1.53842e-30
	STARD13	-2.3456	9.20387	3.74977e-126	3.77815e-124		SBSPON	-2.93731	7.01958	8.34761e-57	6.18065e-55		IL36B	2.02174	2.91986	3.24423e-08	6.66611e-08
	RIIAD1	-2.34646	3.21238	4.1455e-30	1.94149e-29		CCL23	-2.93839	5.21591	2.57607e-40	6.58263e-39		FAAP24	2.02019	8.38369	6.24307e-55	1.40035e-53
	FIBIN	-2.34885	8.39859	8.97767e-61	1.25846e-59		SEC14L6	-2.93879	7.5693	2.14351e-33	3.54622e-32		TRIM45	2.01991	8.61322	3.35391e-37	3.28827e-36
	C1orf162	-2.34924	9.52928	4.49696e-92	1.66689e-90		KLB	-2.94601	5.86315	1.38145e-27	1.54822e-26		THEG	2.01904	3.07234	1.25623e-09	2.82333e-09
	DRC1	-2.34942	5.57414	5.42545e-23	1.92648e-22		EMCN	-2.95474	9.06693	7.18766e-67	1.10985e-64		NCAPD2	2.01826	13.0334	3.70792e-61	1.07671e-59
	TPSAB1	-2.35201	9.02695	1.26291e-47	1.13289e-46		HIGD1B	-2.95516	6.74545	9.92495e-62	1.08015e-59		NRIP3	2.01813	8.41181	2.24019e-29	1.47694e-28
	PEAR1	-2.35275	8.25216	6.05655e-114	4.2482e-112		FAM189A1	-2.95562	4.71185	4.31898e-38	9.60921e-37		SMOX	2.01612	9.9434	3.88328e-40	4.34985e-39
	DTHD1	-2.35309	5.71581	1.3196e-33	7.06357e-33		CWH43	-2.95732	2.98321	4.9018e-19	3.13251e-18		CIART	2.01457	8.65503	3.34342e-24	1.66405e-23
	C11orf96	-2.3532	9.88934	1.18216e-64	1.88453e-63		SYN2	-2.9646	4.24775	7.6283e-37	1.57321e-35		ELOVL2	2.01429	6.88896	1.03943e-14	3.12427e-14
	KCNA3	-2.35465	6.58053	5.05221e-40	3.42009e-39		DCC	-2.96469	5.60385	1.69386e-40	4.36539e-39		IFNE	2.01375	2.91881	1.61283e-09	3.60039e-09
	ZBED2	-2.35673	7.61938	3.39211e-45	2.79918e-44		SOX7	-2.96544	7.54248	9.07892e-64	1.17157e-61		IL23A	2.01368	7.03966	1.69011e-24	8.57323e-24
	F10	-2.35718	6.59985	9.34544e-80	2.37703e-78		DACH1	-2.96641	7.10789	3.39478e-51	1.75731e-49		FRMD6	2.01247	11.9842	7.34839e-33	5.84155e-32
	GIMAP7	-2.35729	8.90157	1.99354e-89	6.74511e-88		CYP2F1	-2.9675	3.75741	7.87608e-19	4.95091e-18		HPCA	2.01155	4.40635	4.30465e-28	2.63864e-27
	TPSB2	-2.35786	9.07086	1.77829e-35	1.01823e-34		BCHE	-2.96755	6.44324	1.50804e-43	4.65713e-42		E2F1	2.01041	10.1603	1.6835e-48	2.80624e-47
	CYP27A1	-2.35992	11.0913	1.73057e-68	3.05819e-67		LIMS2	-2.96788	9.55934	1.53965e-83	1.15897e-80		SLC16A8	2.00975	5.79215	1.41477e-22	6.48723e-22
	SLC5A4	-2.36014	3.75499	6.90352e-70	1.28077e-68		C14orf132	-2.96899	9.37381	1.56714e-67	2.59743e-65		H2AX	2.00901	11.5393	3.34656e-59	9.01446e-58
	SH2D4B	-2.36113	3.43588	6.72222e-77	1.57372e-75		GPC3	-2.9691	9.84684	1.01101e-37	2.2059e-36		YDJC	2.00477	10.5635	5.32876e-54	1.15137e-52
	ROBO2	-2.36196	7.9619	1.53259e-37	9.47774e-37		CHST9	-2.97715	5.48606	1.26552e-11	4.52909e-11		FKBP4	2.00383	13.3684	2.83714e-62	8.5659e-61
	MYADM	-2.36264	12.4238	8.04942e-86	2.45892e-84		TMEM212	-2.97747	3.19526	1.45445e-19	9.66034e-19		ZWILCH	2.00295	10.3734	1.49827e-89	1.32633e-87
	ID4	-2.36365	9.27254	2.48343e-62	3.67317e-61		PCSK2	-2.98447	5.47664	3.01875e-09	8.7595e-09		HACD4	-2.00029	9.55319	6.98156e-39	7.37635e-38
	SYNPO2L	-2.36578	3.81598	3.06012e-59	4.09145e-58		SCGB3A2	-2.98819	11.377	6.1291e-11	2.07201e-10		TNS3	-2.00062	12.1948	7.9228e-34	6.59125e-33
	DPYSL2	-2.3674	12.2832	1.82168e-83	5.24834e-82		SLC5A7	-2.98823	2.32667	6.14885e-27	6.70804e-26		FAM166B	-2.00091	5.48804	5.47757e-16	1.77707e-15
	NPNT	-2.36899	11.4664	1.14549e-59	1.55088e-58		ANKRD29	-2.98868	9.05391	1.89315e-34	3.38965e-33		PAG1	-2.00135	9.90679	1.35568e-43	1.80059e-42
	C1orf189	-2.36906	3.17704	8.85781e-37	5.34193e-36		ADGRE3	-2.98917	4.96208	1.02367e-41	2.86724e-40		ADAMTS1	-2.00142	11.448	5.23074e-25	2.71065e-24
	MAP3K19	-2.36956	4.55721	3.35632e-27	1.41622e-26		TPPP3	-2.99032	10.2893	2.7433e-35	5.14113e-34		FSTL3	-2.00272	10.3136	2.07731e-27	1.22674e-26
	RGN	-2.37171	6.97432	9.40887e-43	7.09341e-42		PLA2G3	-2.99105	5.12512	3.58552e-20	2.46484e-19		ARHGEF10	-2.00328	9.95101	1.2863e-48	2.16793e-47
	ZNF536	-2.37655	2.16777	2.47862e-36	1.46145e-35		HPSE2	-2.99113	4.72515	2.72301e-34	4.80878e-33		RASGEF1B	-2.00371	9.78602	5.28606e-42	6.45657e-41
	DUSP1	-2.378	13.1967	1.25114e-65	2.0556e-64		ASPA	-2.99319	5.46852	2.18641e-57	1.68802e-55		APOLD1	-2.00375	9.77184	8.18185e-44	1.09548e-42
	ARRB1	-2.37818	10.4545	1.2453e-61	1.79814e-60		RAMP2	-2.99468	9.21166	4.82828e-84	4.36139e-81		ADPRH	-2.0058	9.37948	1.41447e-56	3.44842e-55
	SLC22A3	-2.38017	9.00175	1.35346e-26	5.56804e-26		KRT79	-3.00131	2.57607	2.85472e-36	5.69872e-35		HAS1	-2.00615	4.63514	5.27397e-11	1.29339e-10
	C2orf73	-2.38108	2.96352	2.15699e-42	1.6056e-41		CLDN5	-3.00313	9.84937	7.62342e-52	4.02704e-50		NFAM1	-2.00663	9.15779	2.90309e-27	1.699e-26
	DRC7	-2.38125	4.45855	2.36422e-27	1.00154e-26		GALNT13	-3.00369	5.93132	1.08209e-22	8.77033e-22		PROS1	-2.00687	10.8298	3.23785e-30	2.23996e-29
	CAV2	-2.38339	12.0242	2.72484e-83	7.80108e-82		KANK3	-3.00419	7.6602	4.2193e-80	2.11739e-77		MEFV	-2.00735	6.0939	1.51177e-26	8.44886e-26
	TMOD1	-2.38354	6.90011	2.35575e-56	2.84515e-55		SCN7A	-3.00683	9.11561	5.31591e-35	9.74997e-34		SPEF1	-2.00936	4.85523	5.29482e-18	1.91239e-17
	SHISA3	-2.38362	5.83112	3.17272e-18	9.24885e-18		SLC14A1	-3.0103	6.03907	1.78858e-44	5.875e-43		LGALS4	-2.00994	4.96254	1.20267e-19	4.74615e-19
	GCSAML	-2.38418	4.46297	1.31642e-49	1.27024e-48		C1QTNF7	-3.02159	6.89645	4.88164e-39	1.14833e-37		CCIN	-2.01006	3.42615	4.16077e-27	2.41105e-26
	HPGDS	-2.38478	6.77008	8.03044e-55	9.2515e-54		SCN1A	-3.02901	6.08196	2.13229e-21	1.58657e-20		DNAJC5B	-2.01053	5.85727	8.92604e-18	3.18293e-17
	ST6GALNAC3	-2.38588	6.62853	2.91501e-82	8.14106e-81		CDO1	-3.03391	6.10493	4.27492e-60	4.06477e-58		EPDR1	-2.01207	9.76954	9.15414e-26	4.9287e-25
	TMEM232	-2.38733	5.26245	7.34712e-48	6.66614e-47		KIAA0408	-3.03638	3.33334	1.57461e-34	2.83618e-33		IRAK3	-2.01398	9.74643	8.13822e-30	5.515e-29
	CCDC173	-2.38763	5.03371	2.8795e-55	3.37489e-54		KL	-3.05136	6.87409	5.51618e-51	2.79931e-49		PLA2G5	-2.01473	6.04443	5.34127e-28	3.25329e-27
	TMEM150B	-2.38817	6.72568	1.43186e-68	2.54015e-67		NPR1	-3.05208	9.03457	3.55124e-63	4.45532e-61		MAGI3	-2.01497	10.0618	1.32128e-58	3.45694e-57
	DENND2A	-2.38839	8.32314	2.08067e-102	1.01187e-100		FAT3	-3.05887	5.43572	1.68589e-33	2.80454e-32		ZBED2	-2.01597	8.00027	4.11343e-15	1.26925e-14
	TMC2	-2.38906	3.31425	7.03183e-50	6.8614e-49		C1orf158	-3.05967	3.49296	1.05449e-18	6.56005e-18		HDC	-2.01614	6.63289	1.32859e-21	5.81149e-21
	SLC8A3	-2.39023	3.8575	1.94282e-57	2.43848e-56		SYNDIG1L	-3.06318	4.42227	6.14505e-33	9.85937e-32		TTLL9	-2.01709	4.28445	1.81035e-23	8.64227e-23
	MYBPHL	-2.39211	4.42613	7.70416e-19	2.30897e-18		AARD	-3.06434	5.42678	1.26482e-27	1.42103e-26		PYGM	-2.01769	5.39653	5.17058e-46	7.71609e-45
	PRELP	-2.39421	11.2782	1.04648e-52	1.12065e-51		LRRK2	-3.06958	11.3412	1.8889e-27	2.10647e-26		FAM174B	-2.01776	9.60468	2.08368e-35	1.85991e-34
	SMTNL2	-2.39505	5.21258	8.47202e-55	9.73788e-54		LIN7A	-3.07347	7.27186	8.30007e-69	1.53009e-66		ADGRG6	-2.01809	9.74712	5.79745e-20	2.32971e-19
	TDRD10	-2.39804	6.05689	2.81283e-32	1.43409e-31		FHL5	-3.07667	6.46564	5.30268e-54	3.30339e-52		VIM	-2.01918	14.6026	1.97798e-33	1.61317e-32
	WFDC1	-2.39821	7.40967	6.61204e-76	1.50167e-74		PRKG2	-3.08381	6.33527	7.54742e-45	2.53309e-43		TLE2	-2.01928	9.69776	4.31484e-27	2.49558e-26
	CTSG	-2.39929	4.97945	7.42793e-35	4.15914e-34		LPL	-3.08994	10.4946	1.47895e-34	2.66653e-33		MVB12B	-2.01981	9.76815	8.83491e-47	1.36769e-45
	SCNN1G	-2.40381	8.39282	3.95644e-36	2.32005e-35		SEMA3G	-3.09279	8.56987	1.54588e-78	6.34726e-76		SRGN	-2.02134	12.1725	5.26123e-23	2.4513e-22
	DOK2	-2.40489	9.24744	1.40197e-85	4.24713e-84		ZBTB16	-3.09408	6.8786	4.9881e-23	4.13561e-22		ACSM3	-2.0217	7.64564	1.33135e-26	7.46342e-26
	GALNT16	-2.4052	6.03148	3.69011e-50	3.64159e-49		KCNT2	-3.09876	5.99633	1.74338e-55	1.21138e-53		CR1	-2.02219	7.15503	9.54214e-19	3.58489e-18
	ZNF366	-2.40579	6.05726	4.93866e-77	1.16215e-75		HSPB6	-3.10057	7.91626	2.7195e-42	7.84832e-41		RELN	-2.02439	6.39782	2.66355e-15	8.29592e-15
	TMPRSS2	-2.40808	10.8668	2.22556e-28	9.78484e-28		OGN	-3.10359	7.21542	5.13372e-30	6.79457e-29		PLAC8	-2.02623	9.07563	2.90381e-13	8.12674e-13
	GATA5	-2.41002	4.38559	3.84434e-41	2.73118e-40		MFAP4	-3.10664	11.6398	3.70779e-45	1.28078e-43		GPR20	-2.02823	3.48031	1.6664e-23	7.98645e-23
	HSPB7	-2.41183	7.05449	1.74829e-64	2.76048e-63		FAM181A	-3.10825	3.50249	4.66193e-24	4.19853e-23		CNTFR	-2.02878	5.05239	1.2716e-10	3.04716e-10
	ERG	-2.41261	9.51146	9.00407e-136	1.37989e-133		MYH2	-3.11011	2.49653	1.36629e-43	4.23385e-42		TMEM220	-2.03023	7.15299	9.41353e-52	1.83993e-50
	TGFBR2	-2.41427	12.5651	4.94194e-91	1.77065e-89		ADGRE1	-3.11526	6.23289	6.12714e-45	2.07679e-43		MLC1	-2.0316	5.6515	1.61216e-18	5.97792e-18
	GFI1B	-2.41446	2.47123	1.06019e-45	8.87725e-45		XAGE2	-3.11559	3.78802	2.51788e-16	1.3075e-15		ADRA1D	-2.03227	4.4302	2.37024e-13	6.66005e-13
	ITM2A	-2.41573	9.42562	4.83472e-82	1.34202e-80		CHRDL1	-3.1193	9.16009	5.08183e-31	7.22332e-30		ADTRP	-2.03274	7.96216	1.3315e-15	4.21694e-15
	SLPI	-2.41813	12.9181	1.25828e-32	6.4841e-32		SLC5A9	-3.12936	5.9325	2.31316e-40	5.93602e-39		PRF1	-2.03291	9.23317	2.93175e-24	1.46515e-23
	CD101	-2.41967	7.62199	2.94509e-121	2.52158e-119		CASQ2	-3.12943	4.86223	3.12653e-41	8.50662e-40		CCR1	-2.03368	9.13833	3.67267e-27	2.13432e-26
	PPP1R14A	-2.42017	8.03997	5.77212e-82	1.59736e-80		GGTLC1	-3.13159	7.74306	2.07375e-15	1.00738e-14		NR4A2	-2.03446	9.50417	4.39761e-27	2.54183e-26
	KCNJ5	-2.42023	8.00847	3.72998e-56	4.48409e-55		HMGCS2	-3.1356	4.14433	1.68813e-13	7.09415e-13		ENKUR	-2.03504	5.87473	1.41182e-16	4.73009e-16
	PIFO	-2.42065	7.99335	1.76706e-29	8.09289e-29		RSPO4	-3.13818	5.8432	1.17926e-31	1.73915e-30		DCN	-2.03568	14.1108	3.22813e-19	1.24642e-18
	DYNLRB2	-2.42263	4.6146	1.2648e-38	8.1276e-38		DNASE2B	-3.14707	4.1163	2.00834e-35	3.78339e-34		FAM47E	-2.03628	5.40354	1.37707e-32	1.08243e-31
	CA1	-2.42307	2.18049	3.93295e-45	3.2367e-44		SLITRK2	-3.15175	3.28373	7.48736e-41	1.97758e-39		HLA-DQA1	-2.0396	12.5308	4.17331e-18	1.51602e-17
	CDHR3	-2.42559	7.77855	1.19337e-35	6.88283e-35		C11orf88	-3.159	4.89953	2.79349e-21	2.06579e-20		LONRF2	-2.0398	7.28752	1.40605e-09	3.1492e-09
	FAM184A	-2.42647	8.05333	4.35282e-48	3.98906e-47		FGFR4	-3.16113	8.86045	2.34166e-39	5.61811e-38		TEKT4	-2.0401	3.13932	1.74688e-15	5.49529e-15
	HSPB8	-2.42699	10.1449	3.53186e-70	6.59944e-69		ERICH3	-3.16284	5.5309	1.13967e-15	5.65172e-15		ANPEP	-2.04021	10.1072	1.05472e-28	6.72515e-28
	CNGA4	-2.42854	3.94991	4.02648e-40	2.73996e-39		NRG3	-3.16422	3.31271	1.03802e-43	3.25008e-42		SAXO2	-2.04138	6.22619	1.2906e-19	5.08765e-19
	MYRIP	-2.42931	5.52671	1.82518e-39	1.20908e-38		SCN4B	-3.16828	7.8757	7.57233e-59	6.54554e-57		DNM3	-2.04156	7.34093	2.34675e-39	2.54129e-38
	KCNIP1	-2.42941	3.54058	1.97278e-65	3.21802e-64		PCSK9	-3.1726	7.83785	2.67181e-22	2.10231e-21		IL6ST	-2.04359	12.415	5.60264e-65	1.89907e-63
	BMX	-2.43243	5.38021	1.24737e-60	1.73784e-59		MASP1	-3.17265	6.51375	9.43581e-50	4.49782e-48		ANKS1B	-2.04369	4.05871	4.54463e-20	1.83475e-19
	RADIL	-2.43307	6.85417	2.838e-64	4.45006e-63		DUSP27	-3.17694	2.41853	1.84561e-38	4.20995e-37		PNMT	-2.0441	3.44095	1.49553e-15	4.72088e-15
	JAML	-2.43373	9.69058	4.76098e-76	1.08804e-74		SIRPB1	-3.17724	7.56151	1.01758e-52	5.62191e-51		PCDHA13	-2.04453	2.18142	4.37067e-15	1.34612e-14
	SOX7	-2.43426	8.28188	5.02574e-54	5.60577e-53		FXYD1	-3.17979	4.72052	1.64943e-70	3.42513e-68		RNF180	-2.04471	7.17875	1.8649e-36	1.77404e-35
	CNR1	-2.43436	7.05537	1.29984e-35	7.48978e-35		PCOLCE2	-3.18007	7.57738	1.65353e-33	2.75324e-32		ETS1	-2.04535	11.9629	2.53039e-32	1.9503e-31
	BMP2	-2.43535	9.58781	9.98082e-56	1.18657e-54		NXF3	-3.183	4.53243	3.13975e-34	5.50172e-33		DYSF	-2.04649	10.1831	4.10361e-39	4.38392e-38
	TREM1	-2.4367	10.0161	1.72273e-36	1.02404e-35		ANOS1	-3.18324	10.3615	1.13487e-56	8.3684e-55		TXNIP	-2.04741	14.0658	3.90245e-31	2.83188e-30
	SLC4A4	-2.43681	8.939	3.55985e-27	1.50037e-26		TENT5B	-3.19036	7.80283	1.60559e-60	1.59207e-58		RADIL	-2.04786	7.16166	1.20814e-23	5.83928e-23
	CD300LF	-2.43816	8.20388	1.15198e-73	2.42035e-72		RAMP3	-3.19415	9.19478	1.62641e-78	6.52949e-76		SYPL2	-2.0483	4.60735	4.00735e-32	3.04873e-31
	CXCL5	-2.44006	7.71841	5.69705e-22	1.94273e-21		GSTA3	-3.19906	2.53143	6.66555e-35	1.21759e-33		AC119396.1	-2.05192	3.89168	6.40518e-29	4.13468e-28
	CCDC33	-2.44019	3.84885	5.53902e-24	2.04764e-23		SLC6A13	-3.20297	3.26821	1.4262e-49	6.72734e-48		CEACAM4	-2.05251	5.02794	4.30326e-25	2.23956e-24
	HRCT1	-2.44111	5.18055	4.15367e-43	3.17746e-42		AGRP	-3.20678	4.05482	2.33835e-49	1.08042e-47		PTPRC	-2.05377	11.2381	2.16754e-22	9.85226e-22
	RRAD	-2.44164	9.08178	1.29324e-36	7.73275e-36		AFF3	-3.20923	7.79002	1.78546e-39	4.33551e-38		SYN3	-2.0538	3.6477	1.91776e-14	5.6718e-14
	LMOD1	-2.44207	9.24971	1.50433e-80	3.976e-79		CAMP	-3.20967	3.80319	8.81946e-41	2.32263e-39		ACTG2	-2.05381	9.25035	7.40502e-21	3.11794e-20
	TMEM125	-2.44511	10.5709	1.00841e-32	5.21861e-32		STX11	-3.21112	8.32782	3.8669e-95	1.39719e-91		MYH10	-2.05453	12.1459	6.50454e-42	7.91306e-41
	GRASP	-2.45235	8.68807	1.62463e-120	1.36536e-118		CCDC85A	-3.21954	5.45121	8.50084e-50	4.07364e-48		PCDHA10	-2.05477	4.91004	2.22434e-15	6.95525e-15
	CLEC1A	-2.45272	7.07913	8.37507e-108	4.72868e-106		ALPP	-3.22294	4.97574	6.1675e-21	4.4551e-20		TMEM108	-2.05659	7.83178	1.08789e-18	4.07533e-18
	CYS1	-2.45285	7.23918	5.44453e-53	5.86832e-52		KCNK3	-3.22419	8.4437	1.09946e-35	2.11082e-34		RPH3AL	-2.05697	8.55434	1.91793e-25	1.01643e-24
	CLEC1B	-2.45339	2.87376	3.29129e-61	4.69666e-60		AADAC	-3.23374	5.83776	2.21325e-20	1.53965e-19		DOK7	-2.05706	5.91736	6.20046e-17	2.11586e-16
	FGR	-2.45375	9.81888	2.31506e-102	1.12286e-100		WFDC12	-3.23462	2.5158	3.19709e-28	3.75788e-27		RNF128	-2.05714	8.84421	2.4708e-13	6.9394e-13
	CFAP161	-2.45597	4.04539	1.34102e-57	1.6913e-56		BMPER	-3.23637	6.05259	3.86756e-36	7.64457e-35		AL049839.2	-2.05839	2.62828	2.01126e-14	5.94061e-14
	PRDM16	-2.45678	7.88668	1.70744e-34	9.43309e-34		TINCR	-3.24612	5.99422	8.2498e-36	1.59915e-34		IRF8	-2.05847	9.64468	1.77807e-24	9.00193e-24
	HLF	-2.45791	8.9913	5.6648e-40	3.82909e-39		ZNF385B	-3.24763	8.14437	3.06209e-24	2.80526e-23		SHANK2	-2.05883	9.09425	1.73439e-15	5.45882e-15
	AOX1	-2.45816	7.9089	1.10783e-55	1.31277e-54		TNXB	-3.2492	9.61362	2.24053e-45	7.84446e-44		AFAP1L1	-2.05915	9.22857	7.87868e-49	1.34402e-47
	RERGL	-2.46213	3.39148	3.16234e-29	1.4364e-28		ANXA8	-3.25646	4.9636	2.22322e-22	1.76084e-21		ZMYND15	-2.0601	7.52324	1.65954e-51	3.19909e-50
	TTLL6	-2.46311	3.72363	2.02998e-28	8.9271e-28		FPR2	-3.25835	6.56606	2.10398e-42	6.11101e-41		FREM1	-2.06088	6.80819	2.71577e-20	1.11032e-19
	CYYR1	-2.46334	9.1221	1.81535e-130	2.23693e-128		CCBE1	-3.25875	7.52251	3.48122e-38	7.80294e-37		ANKFN1	-2.06212	4.33177	3.78881e-13	1.05276e-12
	ALDH3B1	-2.46446	11.0378	3.00832e-41	2.14727e-40		PRG4	-3.26536	7.44458	6.8252e-28	7.8338e-27		GAPT	-2.06354	5.78266	2.64715e-22	1.19726e-21
	C9orf135	-2.46548	3.91746	9.53361e-20	2.95839e-19		RBP4	-3.26709	7.08935	5.47654e-32	8.26559e-31		GRID1	-2.06401	6.00143	9.31949e-31	6.64128e-30
	GRAMD2A	-2.47037	8.91654	5.88233e-54	6.54521e-53		HSD17B6	-3.28142	9.25123	1.69056e-40	4.36309e-39		COL13A1	-2.06669	7.52481	3.55682e-36	3.32682e-35
	MMRN2	-2.4704	9.90725	8.97709e-127	9.35516e-125		SLC46A2	-3.2816	6.86954	9.9808e-30	1.29909e-28		KIAA1324L	-2.06737	10.0576	3.77955e-47	5.96743e-46
	SIRPD	-2.47218	2.15748	8.86754e-82	2.44286e-80		FAM216B	-3.29499	6.207	3.91211e-18	2.32641e-17		ACACB	-2.06766	9.05905	1.73521e-56	4.2023e-55
	TIMP3	-2.47413	8.54365	2.23048e-55	2.62604e-54		TEKT1	-3.29587	5.62208	5.67392e-17	3.10621e-16		LILRB3	-2.06848	7.37109	2.68669e-38	2.75715e-37
	GPER1	-2.47551	6.75281	8.4636e-75	1.87319e-73		DPP6	-3.29994	4.09783	1.07369e-48	4.80129e-47		PGLYRP1	-2.06869	2.37195	4.94977e-28	3.02392e-27
	RANBP3L	-2.47722	4.83017	8.30896e-60	1.13252e-58		ACTN2	-3.30421	4.61002	1.4897e-61	1.59248e-59		AMHR2	-2.06874	2.23709	5.10608e-28	3.11524e-27
	NLRC4	-2.48084	7.37818	7.68709e-127	8.05687e-125		VIPR1	-3.30794	9.27566	1.95972e-53	1.15323e-51		MTURN	-2.06969	10.0553	5.17554e-49	8.88711e-48
	TMEM88	-2.48239	6.30867	4.07561e-108	2.32271e-106		PTPN5	-3.31226	3.00969	4.82634e-54	3.01705e-52		KBTBD11	-2.07043	7.71385	7.23566e-29	4.65594e-28
	GIMAP1	-2.48369	8.13173	2.73243e-107	1.51463e-105		SSTR1	-3.3201	6.55908	4.28748e-33	6.95936e-32		SIRPB2	-2.07054	7.58881	8.56064e-29	5.48146e-28
	RASGRP4	-2.48427	6.86047	5.41441e-115	3.90287e-113		C2orf91	-3.32217	3.3221	8.98352e-47	3.46787e-45		SLA	-2.0707	10.0707	3.48647e-29	2.27312e-28
	LILRA5	-2.48479	7.18577	3.06597e-75	6.86063e-74		PKHD1L1	-3.32278	5.48022	3.00761e-45	1.04491e-43		RBPMS	-2.07113	10.6817	1.58015e-51	3.04927e-50
	COLEC10	-2.4862	3.70969	7.95468e-48	7.18878e-47		TRIM58	-3.32545	3.34022	7.97392e-46	2.89271e-44		RCSD1	-2.07138	9.22358	2.25448e-32	1.74428e-31
	GLIPR2	-2.48667	10.5658	9.41468e-125	9.08483e-123		BDNF	-3.33339	5.72174	4.51144e-40	1.13357e-38		CFAP58	-2.07178	4.86292	2.13967e-24	1.07787e-23
	RASIP1	-2.49407	8.94544	1.45472e-106	7.84901e-105		CNTFR	-3.34985	3.5139	7.05169e-38	1.54983e-36		PEAK1	-2.07219	10.9781	4.32548e-66	1.52277e-64
	CYP17A1	-2.49429	3.67965	4.53685e-69	8.13556e-68		LAMP3	-3.35223	11.8481	5.04687e-51	2.56836e-49		CCL2	-2.07262	10.7216	2.76258e-22	1.24853e-21
	TMEM132D	-2.4954	3.66636	1.17873e-20	3.78326e-20		MAMDC2	-3.35405	8.37345	1.91365e-41	5.27011e-40		CNN1	-2.07293	9.02881	1.88735e-26	1.05028e-25
	DAPK2	-2.49838	9.40225	4.19621e-92	1.55858e-90		RASGRF1	-3.35566	8.61887	2.1623e-32	3.3589e-31		DLL4	-2.07333	9.32064	3.44999e-54	7.54365e-53
	TLR8	-2.50051	7.84129	3.13095e-54	3.529e-53		LRRN3	-3.35844	6.18348	4.46347e-51	2.29735e-49		PALMD	-2.07373	9.45216	1.03674e-29	6.97638e-29
	CFAP52	-2.50367	5.40636	1.04418e-37	6.49921e-37		TRIM71	-3.35868	4.29569	1.05382e-27	1.19362e-26		ITGA1	-2.07544	11.0827	1.73696e-50	3.19628e-49
	ESYT3	-2.50419	8.54871	1.6707e-44	1.34578e-43		PPBP	-3.36416	4.29339	2.63568e-25	2.55727e-24		SORCS2	-2.07552	8.36603	1.48803e-16	4.97995e-16
	RNF182	-2.50464	5.52513	4.30844e-42	3.17339e-41		RXFP1	-3.36582	5.59416	1.62131e-64	2.138e-62		LMNTD1	-2.07686	2.10784	3.67302e-15	1.13624e-14
	NR4A1	-2.50531	11.623	3.18513e-55	3.72354e-54		TMEM132C	-3.37846	3.25519	2.51701e-32	3.88652e-31		LGALS12	-2.07783	3.11485	5.35142e-24	2.62971e-23
	ACSS3	-2.50539	8.39878	4.35853e-71	8.38466e-70		DUOX1	-3.3912	10.337	2.16402e-43	6.6039e-42		PAQR5	-2.07906	8.7415	7.46274e-30	5.06855e-29
	CADM1	-2.50901	11.272	1.37052e-52	1.46251e-51		NTNG1	-3.39668	5.44392	3.1607e-29	3.97918e-28		RNF182	-2.07972	5.91479	2.81675e-12	7.41322e-12
	PTGFR	-2.50902	6.04592	2.48443e-46	2.12716e-45		DNAH9	-3.39716	5.97744	1.49907e-18	9.18661e-18		TEKT3	-2.08043	3.87097	1.11838e-31	8.34826e-31
	ADAMTSL4	-2.51121	9.8332	1.05918e-82	2.99942e-81		TEK	-3.41769	8.96922	5.10851e-92	1.15363e-88		CACNB4	-2.08083	6.59231	8.85027e-22	3.90028e-21
	KCNE1B	-2.51133	2.35236	1.63116e-53	1.7931e-52		LYVE1	-3.41883	8.18689	8.04265e-66	1.15316e-63		DCC	-2.08229	6.62343	1.98341e-09	4.40985e-09
	FAM92B	-2.51612	5.68441	2.64506e-29	1.20384e-28		CDH19	-3.42177	3.70894	5.11738e-37	1.06633e-35		ACP5	-2.08375	12.1668	4.10832e-39	4.38638e-38
	MSLN	-2.51689	10.5452	1.83782e-13	4.35106e-13		RIMS4	-3.42267	4.08154	1.06303e-28	1.29412e-27		SPTBN1	-2.08397	14.09	1.8894e-81	1.25291e-79
	C8orf34	-2.5218	5.99023	5.7659e-45	4.70904e-44		ADRB2	-3.43456	7.81626	1.60931e-67	2.64308e-65		AK7	-2.08609	6.91213	6.15479e-23	2.85886e-22
	LIPN	-2.52234	2.42461	2.207e-58	2.85455e-57		ALAS2	-3.44098	2.68844	3.30518e-49	1.51552e-47		GPR182	-2.09196	3.71623	6.98832e-37	6.7571e-36
	TIE1	-2.52405	9.98937	1.89771e-125	1.8809e-123		MME	-3.46602	9.0035	6.78875e-48	2.85887e-46		APOC1	-2.0928	11.2966	1.51742e-19	5.95732e-19
	TTPA	-2.52656	3.06129	1.49006e-40	1.0305e-39		FAM189A2	-3.47685	8.76138	4.26041e-53	2.42803e-51		ZNF676	-2.09401	2.19805	5.32776e-16	1.73062e-15
	ANXA3	-2.52681	10.8412	9.95005e-71	1.90009e-69		SUSD2	-3.48352	11.8681	1.26808e-29	1.64341e-28		SNX22	-2.09566	7.80838	3.75876e-49	6.49098e-48
	ALOX5	-2.5269	10.7268	2.34342e-79	5.90289e-78		ALKAL2	-3.49934	4.76914	4.25429e-54	2.67798e-52		PACRG	-2.09587	5.29266	1.65865e-14	4.92143e-14
	FAXDC2	-2.53056	9.81767	1.59644e-54	1.81737e-53		PRX	-3.50242	9.02178	1.19949e-76	3.80174e-74		COLEC10	-2.09661	4.03804	5.61925e-14	1.62449e-13
	FAM81B	-2.53266	5.39267	1.30949e-24	4.98457e-24		FO681492.1	-3.50877	4.65591	2.36766e-49	1.09118e-47		RIMS4	-2.09738	4.98209	7.71227e-08	1.54772e-07
	SHROOM4	-2.53467	9.57712	1.00914e-79	2.56319e-78		VEPH1	-3.51871	8.81735	1.63556e-41	4.52497e-40		PODXL	-2.09804	11.3653	3.30848e-42	4.08487e-41
	MUSK	-2.53492	3.5249	2.40945e-59	3.23097e-58		SPOCK2	-3.51899	11.6307	1.55124e-79	7.00616e-77		GPR65	-2.09889	7.55648	2.38338e-29	1.57021e-28
	HPGD	-2.53619	10.3821	9.37451e-30	4.33146e-29		LHFPL3	-3.52107	4.08542	1.97356e-29	2.52868e-28		LRCH2	-2.10181	6.98116	4.18902e-27	2.42588e-26
	CASS4	-2.5373	8.04121	2.63888e-87	8.44304e-86		GYPE	-3.52414	4.15173	1.21851e-77	4.23337e-75		BMP6	-2.10203	7.75875	2.49337e-23	1.18071e-22
	DCC	-2.53815	6.09334	4.18121e-35	2.36369e-34		PLA2G4F	-3.52698	8.78214	3.06768e-42	8.82496e-41		PTGIR	-2.10303	7.64905	5.06146e-46	7.56564e-45
	VWA3B	-2.5395	5.79365	8.75477e-30	4.05127e-29		ARC	-3.53152	5.23422	8.52251e-48	3.56407e-46		CD37	-2.10428	10.1156	4.17599e-32	3.17173e-31
	SLCO2A1	-2.54287	10.8882	5.27225e-62	7.69816e-61		IGSF10	-3.54676	7.74235	5.98887e-49	2.71846e-47		NHLRC4	-2.10448	5.45649	6.79884e-32	5.12117e-31
	L1TD1	-2.54362	4.13467	2.18648e-51	2.23389e-50		SCARA5	-3.54894	6.69561	5.3826e-28	6.20166e-27		ADGRL4	-2.10477	9.2155	4.67746e-51	8.88522e-50
	CPA3	-2.54988	9.5391	1.02277e-46	8.86933e-46		SLC19A3	-3.55112	6.95577	1.48632e-56	1.08712e-54		CCN2	-2.10696	12.6648	5.41653e-25	2.80533e-24
	FCER1A	-2.55087	6.40203	5.34276e-32	2.69682e-31		IL1RL1	-3.56231	7.06645	1.4996e-35	2.84877e-34		MEF2C	-2.10721	9.64551	1.64028e-44	2.29036e-43
	C20orf202	-2.55271	3.9511	2.535e-124	2.40785e-122		MYZAP	-3.56434	6.40112	1.30989e-76	4.08008e-74		2020-03-02	-2.10732	9.2008	5.33998e-65	1.8134e-63
	APOA1	-2.55487	3.12523	1.85782e-55	2.19153e-54		ABCA8	-3.5696	8.22456	3.22473e-52	1.73387e-50		NR5A2	-2.10961	6.73082	9.9574e-45	1.40327e-43
	KNDC1	-2.55622	7.47278	1.03562e-29	4.77778e-29		IRX1	-3.58026	4.66055	1.02232e-22	8.29709e-22		KLK11	-2.10993	8.59726	2.61548e-07	5.06488e-07
	LRRC32	-2.55746	10.5456	2.15622e-124	2.05879e-122		COL6A6	-3.58859	7.88566	2.87608e-40	7.32854e-39		LTBP4	-2.11005	12.5678	1.40644e-33	1.15271e-32
	SLC16A12	-2.5595	5.32859	7.93161e-35	4.4398e-34		FMO2	-3.60088	10.3348	4.56525e-63	5.6106e-61		WDR78	-2.11023	6.78878	1.49367e-28	9.41209e-28
	COL4A4	-2.56089	9.26156	2.93034e-43	2.25488e-42		CD36	-3.60995	9.83472	2.58584e-62	3.03349e-60		PTX3	-2.11036	6.40357	3.57487e-13	9.9468e-13
	RAI2	-2.56186	8.68153	4.11135e-122	3.5875e-120		RXRG	-3.62563	4.78217	7.21754e-37	1.4902e-35		BANK1	-2.11169	8.19766	4.28657e-29	2.78284e-28
	ARHGEF26	-2.56205	9.76315	5.33593e-78	1.28719e-76		NECAB1	-3.65333	6.75303	6.42548e-71	1.41564e-68		CATSPER1	-2.11276	4.7918	1.38256e-28	8.72398e-28
	ADH1A	-2.56454	2.12841	2.84101e-67	4.85581e-66		C1orf87	-3.6847	4.20238	3.39498e-24	3.09142e-23		PLA2G10	-2.11277	4.33388	5.44609e-27	3.13197e-26
	GATA6	-2.56486	8.83117	1.84193e-86	5.75192e-85		CAVIN2	-3.68863	10.6841	2.99494e-71	6.76332e-69		PCDHGA3	-2.117	3.90756	3.70597e-20	1.50383e-19
	RSPH4A	-2.56623	6.23624	3.33954e-43	2.56326e-42		TCEAL2	-3.70778	4.60336	4.72371e-48	2.00797e-46		PIK3R5	-2.11774	9.02395	1.38134e-35	1.24457e-34
	KRT27	-2.56634	2.3555	3.86808e-46	3.2979e-45		TCF21	-3.70897	7.80157	3.36129e-62	3.89264e-60		ZNF423	-2.11971	7.39999	2.20463e-30	1.5386e-29
	IQCN	-2.56725	7.62623	2.31317e-62	3.42692e-61		CCDC141	-3.71098	5.54328	2.73427e-53	1.58325e-51		LAIR1	-2.12007	10.2717	3.55001e-30	2.45127e-29
	COBL	-2.57071	9.38957	2.17646e-38	1.3859e-37		DNASE1L3	-3.72021	6.16455	1.74136e-47	7.16617e-46		RECK	-2.122	8.87951	2.74322e-56	6.53927e-55
	IGFALS	-2.57226	5.05322	3.31756e-39	2.17713e-38		CACNA2D2	-3.72587	10.377	1.258e-31	1.85225e-30		HEG1	-2.12378	12.0421	4.78939e-39	5.10263e-38
	ROPN1L	-2.5728	5.36881	1.44779e-37	8.96293e-37		FOSB	-3.73722	10.6891	2.18787e-29	2.79533e-28		VSTM4	-2.12628	9.25582	2.02124e-34	1.72643e-33
	PTH1R	-2.57331	6.34049	1.15515e-97	4.98025e-96		FGFBP2	-3.7512	4.24689	1.91612e-60	1.87117e-58		LIPH	-2.12631	9.55154	1.94397e-17	6.78993e-17
	PLAAT5	-2.5806	4.84487	1.28492e-30	6.14233e-30		FGF10	-3.77412	3.40638	4.15454e-51	2.14445e-49		AMBP	-2.12684	3.30236	5.15863e-13	1.41911e-12
	FAM110D	-2.58123	5.63721	3.34072e-122	2.94322e-120		SFTPD	-3.78047	11.9487	2.17436e-27	2.42182e-26		PTGER2	-2.12956	6.75466	5.93617e-28	3.6036e-27
	KLF2	-2.58362	9.54766	9.76251e-90	3.35922e-88		EDNRB	-3.78145	9.40711	2.26764e-85	2.15617e-82		RBMS2	-2.12976	11.0374	1.26171e-67	4.81775e-66
	SLCO1A2	-2.58369	5.75035	1.02448e-16	2.80532e-16		IHH	-3.79323	4.14226	1.19624e-32	1.88745e-31		TNFSF12	-2.13151	9.68757	1.26961e-63	4.07616e-62
	STEAP4	-2.58665	11.4325	6.03822e-29	2.71563e-28		C20orf85	-3.79423	5.84969	2.22312e-16	1.15877e-15		APOL3	-2.13168	10.2787	4.82941e-31	3.48651e-30
	CD300C	-2.58761	6.9371	2.46138e-88	8.05893e-87		ECRG4	-3.79432	5.42219	2.48266e-34	4.39293e-33		KIAA1211L	-2.13332	8.32071	3.41318e-25	1.78653e-24
	SMAD6	-2.58857	8.95812	1.28613e-111	8.28803e-110		ST8SIA6	-3.79961	5.02557	3.23309e-57	2.44389e-55		WASF3	-2.13351	8.59304	4.65339e-28	2.84667e-27
	MYH11	-2.58969	11.6958	1.38878e-42	1.04184e-41		PGC	-3.80239	10.7831	4.36473e-12	1.62886e-11		UTRN	-2.13378	11.9086	1.09657e-55	2.55389e-54
	ALOX15B	-2.59055	9.77183	5.5533e-34	3.01774e-33		DES	-3.81247	8.34141	5.53366e-46	2.02371e-44		ECM2	-2.13386	8.60854	3.79517e-34	3.20411e-33
	TSPAN19	-2.5911	3.6048	6.73879e-22	2.29197e-21		MGAT3	-3.81994	8.1404	4.05994e-69	7.80286e-67		FCGR3A	-2.13417	11.61	1.40717e-24	7.16991e-24
	BDNF	-2.5927	6.29266	1.34225e-40	9.3004e-40		OVCH2	-3.83439	2.87453	9.60844e-52	5.04611e-50		CNRIP1	-2.13421	8.18465	5.00161e-55	1.12604e-53
	GIMAP6	-2.59413	9.74947	1.87419e-105	9.65528e-104		PCARE	-3.86016	2.70915	1.7533e-44	5.76962e-43		TLR7	-2.13539	7.2428	6.0103e-23	2.79388e-22
	STARD8	-2.59414	8.78819	9.81008e-137	1.55571e-134		RSPO2	-3.86288	4.93752	3.20231e-37	6.76642e-36		LRRC46	-2.13662	6.81568	8.40915e-22	3.70857e-21
	PZP	-2.5951	4.75884	3.70833e-39	2.42832e-38		RBP2	-3.8701	3.31108	8.35963e-54	5.06795e-52		KCTD12	-2.13737	11.9097	1.45235e-46	2.22377e-45
	SBSPON	-2.59785	7.30761	7.2994e-66	1.21348e-64		FHL1	-3.87847	10.3905	2.38215e-78	9.15657e-76		SNX30	-2.13765	10.8728	4.49103e-78	2.62495e-76
	ST6GALNAC5	-2.59818	8.08389	2.33289e-90	8.16603e-89		SFRP5	-3.89341	4.38498	4.72376e-33	7.6469e-32		SRPX	-2.13812	8.78223	1.12228e-22	5.16163e-22
	PGR	-2.5983	6.28785	1.58111e-75	3.55985e-74		ANXA8L1	-3.90554	5.09607	1.5484e-40	4.00191e-39		P2RY13	-2.1385	7.31659	2.25744e-24	1.13595e-23
	P2RX2	-2.59841	3.12517	7.27058e-50	7.09057e-49		CRTAC1	-3.90779	9.35829	2.83814e-35	5.30786e-34		NLRP3	-2.13921	7.21437	1.33263e-31	9.91104e-31
	CLEC12A	-2.59887	7.17993	1.34331e-60	1.86722e-59		CSF3	-3.91058	5.28585	4.75516e-28	5.49627e-27		MITF	-2.13926	8.76839	3.75888e-56	8.92539e-55
	GPRIN2	-2.59967	7.84458	1.22655e-50	1.22972e-49		PI16	-3.92155	4.65967	2.47346e-43	7.5228e-42		FAM180A	-2.13974	5.21624	1.64613e-24	8.35247e-24
	OMG	-2.60238	6.11372	1.22902e-46	1.06125e-45		MARCO	-3.93602	10.6424	5.83107e-41	1.55375e-39		CD83	-2.13993	10.3393	1.63806e-50	3.01733e-49
	TMEM190	-2.60504	4.3411	5.36141e-30	2.50131e-29		ADRB1	-3.94659	6.66944	3.48885e-45	1.20978e-43		PLCL1	-2.14016	7.30978	1.13815e-36	1.09123e-35
	HIF3A	-2.60776	7.97353	2.97199e-33	1.57056e-32		LRRC36	-3.94919	6.59436	1.53427e-58	1.28324e-56		NOS1	-2.14083	6.71852	3.55312e-06	6.38057e-06
	KCNB1	-2.61264	4.04812	1.63063e-41	1.17309e-40		SFTPA2	-3.95701	15.3477	1.44388e-18	8.8695e-18		LINGO4	-2.14195	2.31568	3.08252e-22	1.38934e-21
	ALOX15	-2.61327	6.82573	2.77558e-20	8.76811e-20		MAPK4	-3.9636	5.60202	6.80244e-30	8.93767e-29		PCDH17	-2.14277	9.69708	1.54587e-38	1.60355e-37
	CORO2B	-2.61437	6.90384	1.97112e-90	6.92625e-89		CAV1	-3.97864	12.2982	8.96375e-80	4.37673e-77		GSG1L	-2.14309	2.18071	6.10583e-20	2.45093e-19
	CFAP221	-2.61741	7.65994	2.75009e-27	1.16257e-26		BTNL9	-3.98141	7.68623	2.3404e-63	2.95675e-61		CD101	-2.14322	7.78099	1.94421e-52	3.90901e-51
	NKX2-1	-2.61874	10.2982	1.77109e-15	4.60171e-15		SLC27A6	-4.00618	2.71766	5.39739e-47	2.12902e-45		SELENOP	-2.144	11.9655	2.81994e-22	1.2732e-21
	PRSS35	-2.61874	4.4838	1.97351e-66	3.31408e-65		TNR	-4.00629	4.05741	1.50923e-54	9.8078e-53		APBB1	-2.14459	9.47691	9.92699e-51	1.8529e-49
	DCSTAMP	-2.61927	5.56623	1.37719e-50	1.37772e-49		FOLR3	-4.00667	3.37891	1.37849e-43	4.26436e-42		TLR3	-2.14536	8.39085	9.53716e-34	7.89109e-33
	INSC	-2.62187	3.26196	5.40454e-54	6.02461e-53		GPA33	-4.01112	5.6126	4.13535e-50	2.00831e-48		PON3	-2.14555	8.25427	2.32354e-14	6.84526e-14
	SLC26A9	-2.62406	8.7115	1.94957e-24	7.38101e-24		STXBP6	-4.02481	7.42245	6.47257e-69	1.2055e-66		DOCK2	-2.14564	10.0632	1.34895e-29	9.02731e-29
	GNG11	-2.62411	10.0002	1.59685e-89	5.43317e-88		RSPO1	-4.03432	4.45341	1.67734e-65	2.34906e-63		C22orf15	-2.14593	4.2068	7.37115e-23	3.41515e-22
	NOSTRIN	-2.62438	8.327	1.48202e-79	3.74343e-78		PLA2G1B	-4.03444	5.93499	1.44272e-31	2.11559e-30		SNTB1	-2.14751	9.9463	2.39495e-35	2.13253e-34
	GUCY1A2	-2.62612	8.73312	1.95284e-95	7.89666e-94		SH3GL2	-4.04126	3.41348	2.81498e-41	7.67049e-40		CADM3	-2.14776	6.25577	2.4617e-15	7.6764e-15
	DKK2	-2.63069	7.16682	1.38871e-64	2.20801e-63		RETN	-4.04614	5.38004	3.40445e-40	8.62619e-39		ARHGEF26	-2.14904	10.1083	3.99702e-22	1.79222e-21
	LEPR	-2.63329	9.33422	1.00119e-92	3.77246e-91		SFTPA1	-4.07334	14.8837	2.04411e-18	1.24173e-17		ABCC8	-2.15076	3.43001	2.16997e-10	5.12852e-10
	AKAP14	-2.63419	3.13355	1.69098e-31	8.41657e-31		INMT	-4.08361	9.83042	5.5261e-62	6.2789e-60		KLF6	-2.15081	12.7891	2.63391e-51	5.0348e-50
	ZBBX	-2.63781	4.32548	1.56217e-24	5.93281e-24		NOS1	-4.12961	4.88883	1.32541e-37	2.86765e-36		PCDHGB5	-2.15098	6.15503	1.13349e-13	3.23835e-13
	GPRC5A	-2.64094	13.5892	3.82014e-42	2.81942e-41		HBA1	-4.13168	2.47472	1.14778e-65	1.63274e-63		DDC	-2.15227	4.60364	8.50447e-10	1.93207e-09
	AVPR2	-2.64158	4.36932	5.39981e-77	1.26903e-75		ITLN1	-4.13939	4.33027	5.39703e-37	1.12201e-35		MYL9	-2.15252	12.8173	2.48357e-35	2.20713e-34
	ARHGAP31	-2.64443	10.585	3.20403e-119	2.59697e-117		SEC14L3	-4.15998	3.10466	4.88557e-43	1.46373e-41		PLN	-2.15277	7.2566	3.38661e-16	1.11136e-15
	CFP	-2.64532	7.04521	9.13475e-110	5.49803e-108		GDF10	-4.17014	6.45638	1.56755e-54	1.01503e-52		TTC16	-2.15313	4.66255	1.08073e-25	5.79826e-25
	MAG	-2.64651	2.12753	2.01567e-50	2.00983e-49		PCDH15	-4.17071	3.70546	3.80388e-43	1.14726e-41		PRKCE	-2.1534	9.63898	3.92353e-78	2.30063e-76
	JCAD	-2.64833	10.712	2.05997e-111	1.31355e-109		ACADL	-4.21288	6.52686	4.15445e-45	1.42689e-43		CCDC13	-2.15723	4.65038	1.83202e-42	2.30522e-41
	STMND1	-2.65112	4.1861	4.5821e-26	1.84061e-25		CYP4B1	-4.21498	10.7693	1.54183e-30	2.11984e-29		FRMPD2	-2.15898	2.89147	1.92475e-13	5.44097e-13
	PSAPL1	-2.6527	2.74623	2.86091e-32	1.4582e-31		CTXND1	-4.21762	4.97945	1.56865e-58	1.30596e-56		SH2D1B	-2.15909	4.63781	5.74598e-23	2.67237e-22
	SVEP1	-2.6534	9.78927	9.77483e-87	3.07882e-85		SCUBE1	-4.23562	7.00644	1.14336e-77	4.05018e-75		PCARE	-2.16154	4.18832	3.22978e-11	8.01773e-11
	ARHGAP44	-2.65354	9.30139	2.07774e-74	4.51195e-73		SGCG	-4.2814	3.87562	2.57917e-83	1.86381e-80		SIGLEC5	-2.1635	4.43971	2.92228e-23	1.37916e-22
	NEGR1	-2.65599	7.10928	8.02083e-65	1.28538e-63		WNT7A	-4.29762	5.35862	1.1619e-32	1.83487e-31		FGF7	-2.16362	8.35149	3.731e-22	1.675e-21
	LMO3	-2.65746	10.1129	3.27776e-21	1.08056e-20		OVCH1	-4.32847	3.2426	1.2031e-62	1.44901e-60		ERP27	-2.16593	7.62626	1.33819e-18	4.98229e-18
	FBLN5	-2.65789	10.5859	1.33576e-93	5.21635e-92		ADRA1A	-4.33744	2.8808	1.18647e-59	1.09361e-57		FAM124B	-2.16922	5.65136	7.95329e-36	7.29558e-35
	FBN3	-2.65893	5.82035	1.71007e-26	6.99564e-26		CLEC3B	-4.34173	8.31278	5.73718e-75	1.57042e-72		PDE5A	-2.17037	9.69878	1.88089e-55	4.34177e-54
	PID1	-2.66111	8.97548	6.10782e-81	1.63326e-79		TNNC1	-4.34289	7.77526	3.76708e-60	3.60085e-58		SIGLEC14	-2.17164	6.9881	3.48778e-13	9.7119e-13
	RP1	-2.66548	3.63111	5.46031e-30	2.54614e-29		CHRM2	-4.35523	2.12383	9.79681e-63	1.19587e-60		HLA-DQA2	-2.17218	9.74752	3.83844e-10	8.92259e-10
	PRAM1	-2.66769	7.55995	7.18183e-104	3.60813e-102		CD5L	-4.38907	2.67465	2.16815e-70	4.45112e-68		RNASE4	-2.17409	5.37447	2.27378e-49	3.97171e-48
	DNAI1	-2.66773	4.82128	1.42791e-27	6.10141e-27		TRHDE	-4.38931	4.51997	6.66577e-45	2.24671e-43		MS4A4A	-2.17521	9.45862	2.53947e-26	1.40333e-25
	PADI4	-2.6694	3.38497	4.54787e-69	8.14729e-68		ADAMTS8	-4.40674	7.20071	1.00865e-58	8.5551e-57		REM1	-2.17543	5.49756	7.51321e-36	6.90579e-35
	FBP1	-2.66989	11.2174	1.28383e-55	1.51935e-54		ODAM	-4.40914	2.97931	3.14005e-55	2.14879e-53		ECT2L	-2.17616	5.25173	1.66222e-23	7.96852e-23
	SULT1C4	-2.67069	6.32815	2.76792e-82	7.74212e-81		NCKAP5	-4.41811	7.42431	7.14054e-68	1.20562e-65		SYNC	-2.17738	6.54129	1.72143e-44	2.40001e-43
	A2M	-2.67121	14.9693	1.93315e-73	4.03835e-72		ANGPTL7	-4.43053	2.7569	2.24012e-65	3.11308e-63		ARHGAP20	-2.17985	7.06636	7.89539e-29	5.06795e-28
	FCGR3B	-2.6728	6.30699	4.64383e-37	2.82111e-36		GPIHBP1	-4.45911	6.93013	1.58174e-70	3.32277e-68		HLA-DRA	-2.1813	14.9605	5.1762e-23	2.41415e-22
	FYB2	-2.67405	5.16148	4.3843e-34	2.3889e-33		RTKN2	-4.47287	9.45323	1.01522e-99	1.48202e-95		ARHGAP18	-2.18132	10.5144	1.69664e-56	4.11436e-55
	DNAH12	-2.67406	5.38134	2.01554e-32	1.0328e-31		CLIC5	-4.47841	10.1254	2.98211e-67	4.72586e-65		CLEC9A	-2.18469	3.64814	4.27856e-23	2.00267e-22
	C5orf49	-2.67495	6.19947	7.97679e-33	4.14925e-32		C8B	-4.50934	4.75157	1.55293e-33	2.59051e-32		GPRIN3	-2.18476	9.34267	6.46282e-40	7.20391e-39
	HSD17B13	-2.67677	5.00979	1.4625e-36	8.73621e-36		ANGPT4	-4.51682	3.92398	9.89421e-82	5.76609e-79		HLA-DMA	-2.18557	11.6676	1.17467e-32	9.27326e-32
	FGD5	-2.67741	9.78502	1.35814e-135	2.06404e-133		F11	-4.54969	4.31479	1.31373e-38	3.03115e-37		SHROOM3	-2.18672	10.6121	1.53915e-40	1.76085e-39
	SEMA3E	-2.67742	6.97496	2.25955e-25	8.84279e-25		RS1	-4.56859	3.57521	8.33736e-79	3.50286e-76		ADCYAP1R1	-2.18735	4.90901	1.66412e-20	6.88449e-20
	SHC3	-2.67784	7.97015	1.36343e-72	2.76892e-71		FREM3	-4.59007	2.49852	4.86749e-78	1.832e-75		UNC13B	-2.18765	11.3271	2.23652e-54	4.90796e-53
	SH2D3C	-2.68009	9.5663	2.64321e-167	2.41021e-164		PEBP4	-4.62259	8.37351	3.19588e-34	5.59465e-33		LILRA6	-2.18775	7.0049	3.20384e-33	2.58633e-32
	PLCXD3	-2.6803	5.70576	3.8189e-35	2.16424e-34		GPD1	-4.62457	7.22888	6.76767e-71	1.47307e-68		WFDC12	-2.18831	3.20824	2.73761e-10	6.42098e-10
	MROH9	-2.6832	2.93285	2.62881e-43	2.02799e-42		KRT4	-4.65362	6.48738	2.13232e-34	3.79202e-33		ITGAM	-2.18862	9.83575	2.76701e-28	1.71688e-27
	DAW1	-2.68427	4.99141	2.19538e-29	1.00294e-28		ADH1B	-4.69389	9.91584	4.8531e-35	8.93742e-34		ITIH2	-2.1906	4.17229	3.72157e-20	1.50982e-19
	ESAM	-2.68659	10.6232	4.85909e-121	4.10255e-119		HHIP	-4.6945	8.03258	1.12623e-35	2.15992e-34		CCK	-2.19088	2.01678	7.55312e-14	2.17391e-13
	SCTR	-2.69058	7.60541	2.11929e-24	7.99866e-24		KCNA4	-4.73083	2.58892	3.26342e-76	9.66506e-74		TMEM47	-2.19193	9.64131	1.35624e-37	1.34562e-36
	TGFBR3	-2.69321	9.66093	8.67187e-89	2.8965e-87		HBA2	-4.74664	7.61237	8.99917e-56	6.37564e-54		GPD1L	-2.19359	10.4411	1.34579e-62	4.1526e-61
	PTPN21	-2.69437	9.66778	4.15668e-159	2.16587e-156		FCN3	-4.7505	8.29302	8.48476e-68	1.41931e-65		SECISBP2L	-2.19386	11.14	1.72047e-100	2.27351e-98
	ADGRB3	-2.69511	4.64574	3.35903e-50	3.32025e-49		HBB	-4.77443	9.97447	1.13675e-54	7.52255e-53		CD1C	-2.19469	6.22623	1.61368e-22	7.37338e-22
	PTGDS	-2.69799	10.9239	1.28153e-58	1.67297e-57		SLCO1A2	-4.77499	4.04067	1.88144e-35	3.55917e-34		CAT	-2.19536	11.9582	5.77216e-71	2.53031e-69
	ALOX5AP	-2.70028	10.3521	1.5148e-80	3.99788e-79		C10orf67	-4.78225	3.41052	2.19743e-76	6.7286e-74		MYLK3	-2.1955	3.8671	2.90965e-32	2.22849e-31
	CNTFR	-2.70378	4.25634	2.00585e-36	1.18768e-35		VEGFD	-4.83156	6.80525	6.2908e-50	3.03876e-48		CMTM2	-2.19705	4.1912	1.04156e-25	5.5963e-25
	COLEC12	-2.70472	10.3214	4.53536e-71	8.71563e-70		MS4A15	-4.85098	7.40631	4.22384e-30	5.61501e-29		ORM2	-2.19746	4.02859	1.97429e-11	4.95843e-11
	CPED1	-2.70652	8.5208	1.5085e-89	5.14215e-88		CNTN6	-4.88468	5.16154	3.3127e-54	2.0999e-52		SERPING1	-2.19792	13.5286	3.54726e-39	3.8074e-38
	GIPC2	-2.70672	6.32431	3.41648e-61	4.86388e-60		AGTR2	-4.89846	5.70784	6.24631e-29	7.72917e-28		PCDH10	-2.19796	4.39764	3.5021e-13	9.75026e-13
	CX3CR1	-2.7075	6.82793	7.51842e-58	9.56161e-57		FAM107A	-4.91275	8.69611	4.45832e-88	6.1957e-85		KCNE1	-2.1989	4.63859	1.06132e-28	6.76249e-28
	USHBP1	-2.70842	6.66542	6.37246e-165	4.84227e-162		TMEM100	-4.92232	7.86673	3.55093e-66	5.21554e-64		CLEC4E	-2.20188	7.04039	1.09804e-20	4.58526e-20
	CXCR2	-2.71223	6.16539	3.55022e-59	4.73285e-58		MYOC	-5.00696	2.68502	1.33919e-83	1.0519e-80		ZDHHC15	-2.20394	5.81817	1.56253e-21	6.80216e-21
	FILIP1	-2.71373	8.60578	1.2745e-75	2.87644e-74		PTPRQ	-5.01201	3.73626	2.84497e-69	5.58666e-67		KCNJ15	-2.20944	10.588	2.31734e-22	1.05122e-21
	CSRNP1	-2.71559	10.8728	6.07866e-129	6.92853e-127		MCEMP1	-5.0252	7.9694	5.21484e-61	5.41444e-59		CRIP2	-2.20994	11.2261	1.08274e-28	6.89415e-28
	KIR3DL1	-2.71648	2.12818	1.20946e-61	1.74777e-60		CHRM1	-5.0278	2.73187	3.43996e-74	8.753e-72		SASH1	-2.21021	10.5851	4.9661e-62	1.48462e-60
	SHE	-2.71981	9.01392	3.94562e-53	4.28312e-52		GRIA1	-5.07252	5.22219	2.69297e-54	1.72522e-52		CFAP61	-2.21131	4.69463	3.94476e-22	1.76966e-21
	RGS22	-2.72352	5.32776	4.22614e-50	4.16156e-49		WNT3A	-5.19888	4.5593	3.78093e-74	9.48698e-72		LMO2	-2.21186	9.02552	9.54065e-43	1.21922e-41
	COX4I2	-2.7254	7.21058	1.26958e-107	7.10226e-106		CPB2	-5.2204	5.94024	3.51081e-39	8.31276e-38		TPPP	-2.21226	9.54134	1.53504e-21	6.68409e-21
	CMTM5	-2.72775	2.03782	5.46796e-91	1.95528e-89		ADCY8	-5.26067	2.37237	7.34936e-66	1.06219e-63		CCDC60	-2.2125	4.33746	1.13073e-08	2.40018e-08
	ALPL	-2.73158	11.169	7.87419e-47	6.87089e-46		WIF1	-5.35039	7.99747	1.91154e-36	3.85423e-35		WFS1	-2.21419	11.2553	1.17143e-81	7.82498e-80
	NR4A3	-2.73342	8.55389	3.62347e-60	4.96851e-59		SOSTDC1	-5.35054	5.34334	1.99134e-46	7.46379e-45		SBSPON	-2.21427	7.62094	4.86352e-20	1.96089e-19
	CACNG4	-2.73458	7.71621	2.65416e-26	1.07756e-25		SH3GL3	-5.37111	3.00384	6.87865e-79	2.9588e-76		FCRL6	-2.21469	5.54021	1.64061e-28	1.03273e-27
	OSCAR	-2.73458	8.66503	6.90123e-98	2.99661e-96		GKN2	-5.41559	6.24603	9.1674e-33	1.45534e-31		WSCD1	-2.21474	6.34688	6.82238e-21	2.87793e-20
	SLC24A4	-2.73613	5.14015	4.65111e-90	1.60648e-88		ANKRD1	-5.4957	6.09993	1.41269e-64	1.8766e-62		EVI2B	-2.21475	9.59999	1.04443e-29	7.02297e-29
	GFRA1	-2.73852	6.86247	2.00973e-45	1.67053e-44		CA4	-5.63715	5.63235	1.39506e-59	1.26649e-57		LRRC74B	-2.215	2.51164	1.56279e-15	4.92891e-15
	ALDH1A2	-2.73946	7.34723	4.76446e-52	4.99364e-51		SCGB1A1	-5.67549	9.31301	1.85905e-23	1.59249e-22		CFAP57	-2.21621	6.0941	7.22277e-16	2.32096e-15
	ECSCR	-2.73946	6.83157	9.03894e-153	3.17006e-150		UPK3B	-5.73413	7.56457	1.40176e-68	2.558e-66		ABCC9	-2.21645	8.72892	1.03624e-35	9.4202e-35
	WFDC12	-2.74066	2.84566	1.90353e-33	1.01209e-32		GPM6A	-5.80282	6.10411	1.52886e-77	5.21138e-75		UNC13D	-2.21721	10.5684	2.17229e-33	1.7669e-32
	FAM181A	-2.74367	3.80438	1.72545e-35	9.89217e-35		FABP4	-6.0576	7.00069	7.1562e-84	6.15638e-81		CNKSR2	-2.21777	5.93583	7.21044e-15	2.1893e-14
	CD93	-2.74453	11.7369	3.27561e-116	2.45833e-114		CD300LG	-6.06381	3.75312	5.92134e-79	2.60914e-76		SLC5A1	-2.21794	6.67792	1.31557e-10	3.14797e-10
	WFIKKN2	-2.74554	2.53337	1.47918e-59	1.99673e-58		AGER	-6.41886	10.6554	4.46602e-81	2.37303e-78		SEC14L4	-2.21797	6.68896	1.05596e-14	3.17189e-14
	COL6A5	-2.74561	6.91609	1.46161e-44	1.17996e-43		LGI3	-6.69528	5.9167	3.52501e-60	3.38739e-58		CTSS	-2.22086	12.5915	1.18656e-29	7.96105e-29
	MS4A7	-2.74676	10.2594	8.58624e-93	3.24197e-91		CLDN18	-6.77941	9.40779	1.76709e-45	6.23521e-44		RIPOR2	-2.22106	8.77085	7.91305e-32	5.94326e-31
	SLITRK2	-2.74724	3.65856	2.25281e-40	1.54919e-39		SERTM1	-6.88178	3.1775	1.03802e-89	1.87528e-86		GJA4	-2.22135	8.34167	2.80834e-49	4.87277e-48
	TNS1	-2.74863	13.0968	5.97128e-106	3.14735e-104		ITLN2	-7.06005	4.16021	9.85922e-75	2.61936e-72		HLA-DQB1	-2.2216	12.4655	8.63767e-23	3.98776e-22
	PLA2G12B	-2.7537	3.79153	2.83439e-21	9.37446e-21		SLC6A4	-7.51853	5.56263	4.23342e-98	2.54937e-94		C4A	-2.22358	8.00723	1.19974e-18	4.48236e-18
	NRGN	-2.75425	9.17209	6.8957e-56	8.21941e-55		SFTPC	-7.56721	12.4343	3.61298e-36	7.17275e-35		SLAIN1	-2.22512	7.4934	8.79901e-27	4.99094e-26
	GRK5	-2.75747	9.94136	3.96064e-168	4.01279e-165								JPH2	-2.22599	6.37305	1.98565e-26	1.10296e-25
	ZMYND10	-2.75791	7.08806	3.31091e-40	2.26146e-39								EVA1A	-2.22606	8.68151	4.42757e-22	1.98041e-21
	MACROD2	-2.76809	8.59194	4.25845e-45	3.49826e-44								LHFPL6	-2.22651	10.2341	1.46225e-60	4.13419e-59
	MT1A	-2.76897	4.52508	1.19983e-36	7.19067e-36								HRC	-2.22702	4.47613	3.64969e-32	2.78243e-31
	FAM162B	-2.76935	6.31479	4.00153e-106	2.12758e-104								ZNF536	-2.22717	2.32359	3.20846e-12	8.41015e-12
	SCN2B	-2.77052	5.12035	3.05232e-59	4.08401e-58								CRISP2	-2.22738	2.72026	4.37225e-11	1.07907e-10
	CLEC14A	-2.77478	9.86595	8.97873e-146	2.18327e-143								LILRA1	-2.22933	5.7106	2.64889e-36	2.49124e-35
	FCN1	-2.77677	8.36236	1.4888e-64	2.36303e-63								NCF2	-2.23151	10.7105	9.90283e-41	1.13864e-39
	PECAM1	-2.77752	12.9131	3.19545e-145	7.28442e-143								PCDHGA12	-2.23184	6.00707	6.3017e-33	5.02483e-32
	AATK	-2.77854	8.2657	1.42638e-74	3.11533e-73								C7orf57	-2.23303	4.51321	1.09876e-16	3.70711e-16
	IL33	-2.77875	9.82847	6.21798e-63	9.35621e-62								KIF19	-2.23485	5.67388	2.34762e-20	9.64433e-20
	MYCT1	-2.77931	8.25758	4.0437e-146	9.96553e-144								MATN3	-2.23516	7.96772	1.05021e-23	5.08947e-23
	HNF1B	-2.78021	7.77202	2.72917e-18	7.97882e-18								CXCL12	-2.23575	10.4013	8.29329e-25	4.26258e-24
	NOVA2	-2.78144	7.30654	6.12731e-151	1.89396e-148								CLEC6A	-2.23675	3.28751	1.76874e-17	6.19806e-17
	RIMS4	-2.79529	4.51468	2.57631e-29	1.17343e-28								PPP1R16B	-2.23837	8.91036	1.27983e-30	9.03563e-30
	CALCRL	-2.79633	10.553	2.12173e-130	2.59691e-128								C3	-2.23868	14.1217	3.10458e-24	1.54898e-23
	GSTA3	-2.8045	2.62713	2.75553e-47	2.4442e-46								KMO	-2.24019	6.83353	7.61169e-34	6.34111e-33
	ERVFRD-1	-2.80523	3.10659	4.30574e-69	7.74396e-68								FERMT2	-2.24411	10.6155	6.28589e-50	1.12796e-48
	GAS2L2	-2.80926	4.71148	9.88804e-31	4.75173e-30								DISP1	-2.24581	8.46266	5.72301e-61	1.64354e-59
	GLP2R	-2.80938	2.6421	2.47515e-46	2.12021e-45								GNG7	-2.2485	7.6525	1.58522e-41	1.89685e-40
	PDE1C	-2.81378	6.58747	3.72946e-73	7.75532e-72								RFTN1	-2.24889	10.5842	2.25124e-43	2.96023e-42
	CCM2L	-2.81487	6.87577	3.74355e-164	2.52856e-161								PILRA	-2.24924	8.69954	3.92138e-41	4.60465e-40
	FGFBP2	-2.81561	5.28925	1.27725e-23	4.6549e-23								CRB1	-2.24983	2.21126	6.47176e-25	3.33859e-24
	DPEP2	-2.81624	7.59573	1.81026e-117	1.4169e-115								MAP3K15	-2.25039	3.92852	5.56225e-26	3.03395e-25
	EMP2	-2.81758	13.4508	5.30183e-153	1.97325e-150								PLAAT3	-2.25119	9.69272	4.91087e-24	2.4217e-23
	SLC6A20	-2.8186	6.27632	6.50307e-33	3.39818e-32								KANK4	-2.25323	6.10712	9.55241e-12	2.4418e-11
	LRRC2	-2.81902	4.85949	3.09299e-82	8.6249e-81								RCAN2	-2.25394	8.7985	1.50246e-39	1.64558e-38
	LIMCH1	-2.82034	11.7806	7.61691e-63	1.14423e-61								SEPTIN4	-2.25518	8.54024	3.01408e-62	9.0701e-61
	AWAT2	-2.82041	2.06505	5.10949e-57	6.33028e-56								PRUNE2	-2.25538	7.83511	2.86807e-29	1.88137e-28
	MS4A2	-2.82046	6.92862	5.90027e-60	8.06621e-59								NES	-2.25755	10.8752	2.72815e-34	2.31506e-33
	KCNA5	-2.82087	4.18917	3.06049e-69	5.52616e-68								F2RL3	-2.25797	7.31032	4.25195e-35	3.74583e-34
	DACH1	-2.82104	7.38303	2.97767e-69	5.38194e-68								CYSLTR1	-2.25812	7.20753	9.34399e-34	7.73477e-33
	GSTM5	-2.82207	6.89288	6.955e-106	3.63434e-104								DOCK11	-2.26283	9.641	1.35083e-49	2.38006e-48
	SLIT2	-2.82412	9.96106	6.89994e-103	3.41014e-101								DUOX1	-2.26334	11.4421	1.75817e-29	1.16844e-28
	STOML3	-2.82681	4.28321	1.7172e-28	7.56988e-28								PDE1B	-2.26659	7.1917	3.70194e-58	9.56212e-57
	PCOLCE2	-2.8283	8.03955	1.06161e-50	1.06728e-49								SH3BP5	-2.26773	8.62076	3.69377e-52	7.32169e-51
	SLC5A8	-2.82979	5.30545	2.76747e-21	9.15811e-21								RAB11FIP1	-2.26895	11.801	3.75327e-36	3.50639e-35
	BMP5	-2.83327	7.84334	1.73168e-33	9.22332e-33								KIT	-2.26956	9.40589	2.63321e-16	8.69442e-16
	ROS1	-2.8342	10.054	6.97342e-27	2.90418e-26								TM4SF18	-2.26971	7.51742	1.26256e-43	1.67935e-42
	PREX2	-2.83596	7.92243	4.89214e-93	1.87827e-91								METTL7A	-2.26976	11.5258	6.98786e-31	5.01103e-30
	ROR1	-2.83961	7.96736	1.01142e-72	2.06323e-71								CD300E	-2.27128	7.35819	7.08928e-26	3.8419e-25
	MYO7B	-2.84791	5.74029	4.08977e-77	9.66128e-76								SYNE3	-2.27183	8.65799	5.81383e-46	8.65477e-45
	PTCRA	-2.84934	3.89938	1.30367e-79	3.29752e-78								LDB3	-2.27314	5.70414	2.31179e-46	3.51901e-45
	MYOZ1	-2.84967	5.39152	2.19277e-56	2.65183e-55								KLRF1	-2.27442	4.71072	5.44268e-21	2.3082e-20
	WWC2	-2.85018	10.2189	2.84339e-138	4.89198e-136								NCKAP1L	-2.27488	10.5637	6.98189e-31	5.00873e-30
	TUBA4B	-2.85272	4.6261	9.98828e-37	6.01176e-36								IGFN1	-2.27502	3.79587	2.19999e-13	6.19514e-13
	TUBB1	-2.85479	4.34225	7.00976e-114	4.87928e-112								LRCOL1	-2.27512	2.6919	2.05896e-27	1.21704e-26
	DUOX1	-2.85504	10.8641	6.63509e-65	1.06518e-63								CFAP74	-2.27819	5.14237	3.79981e-16	1.24539e-15
	SEMA3B	-2.85801	9.65923	1.4605e-62	2.17607e-61								NR2F1	-2.27829	9.48352	4.46698e-45	6.40407e-44
	LIN7A	-2.85845	7.46372	1.74505e-88	5.73414e-87								ST3GAL5	-2.27884	9.5551	4.80865e-42	5.88133e-41
	AGR3	-2.85997	9.19973	1.25597e-22	4.39807e-22								HABP2	-2.27938	5.22462	7.86363e-12	2.01576e-11
	BTNL8	-2.86111	3.57181	7.71017e-72	1.52011e-70								WDFY4	-2.27945	9.09217	1.84137e-28	1.15472e-27
	HMGCLL1	-2.86983	4.72393	4.29761e-55	4.99844e-54								TRPC3	-2.27995	3.75253	5.02985e-36	4.65606e-35
	TENT5B	-2.87604	8.08402	4.21631e-77	9.93447e-76								TMEM178A	-2.28157	5.94726	6.35e-20	2.54559e-19
	SELP	-2.87955	8.1051	1.14346e-85	3.47554e-84								CGN	-2.28239	10.779	1.20724e-32	9.52212e-32
	VWF	-2.88244	12.9059	1.15872e-109	6.92839e-108								FGF14	-2.28364	6.27345	1.64151e-25	8.73492e-25
	GGTLC2	-2.88407	2.06963	3.32753e-63	5.05281e-62								LAMC3	-2.28435	9.44898	1.25288e-30	8.85217e-30
	C14orf132	-2.89163	9.43915	2.23175e-105	1.14327e-103								FIBIN	-2.28508	8.52856	3.60758e-25	1.88504e-24
	PHACTR1	-2.89313	9.10158	2.31493e-126	2.34541e-124								SLC18A2	-2.28671	5.62232	3.69933e-35	3.27163e-34
	CACNG6	-2.89623	3.70211	2.77123e-30	1.30727e-29								CASC1	-2.28676	4.95864	1.85373e-25	9.82978e-25
	FAM167A	-2.89818	8.25973	3.64537e-61	5.18569e-60								TBX2	-2.28739	10.0483	3.58039e-45	5.15735e-44
	NTRK3	-2.89867	5.4907	5.86145e-66	9.75321e-65								OIT3	-2.28806	3.35746	6.71326e-27	3.8317e-26
	PDZD2	-2.89944	9.75475	6.04177e-73	1.24323e-71								KIF17	-2.28857	6.48403	6.2634e-49	1.07148e-47
	SEMA5A	-2.9004	9.82011	8.04729e-74	1.70451e-72								RUNX1T1	-2.29004	7.1736	4.59868e-35	4.04542e-34
	LOXHD1	-2.90112	3.95941	4.803e-89	1.6072e-87								GATA1	-2.29033	2.95773	3.1576e-44	4.33599e-43
	TCTE1	-2.90388	3.88592	3.45518e-45	2.84994e-44								HLA-DPB1	-2.2923	13.1961	4.66068e-30	3.20121e-29
	UNC45B	-2.90615	3.39744	1.25109e-94	4.97081e-93								AR	-2.29264	7.39767	1.33885e-22	6.1453e-22
	SLC6A13	-2.90995	3.54235	2.13351e-76	4.92517e-75								SLC7A2	-2.29312	9.51844	3.51695e-20	1.42808e-19
	SPAAR	-2.91554	5.10037	6.07355e-147	1.53838e-144								SNX25	-2.29319	9.82585	3.71651e-94	3.70352e-92
	CAPN9	-2.91633	6.56366	3.91205e-36	2.29476e-35								TNFSF13	-2.29448	9.13576	7.843e-70	3.27288e-68
	FAT3	-2.91711	5.58794	5.49792e-50	5.38484e-49								MS4A14	-2.2949	5.97848	4.0637e-35	3.58691e-34
	FRMD3	-2.91811	7.01363	9.06591e-128	9.78314e-126								KIF6	-2.29604	5.14766	4.58576e-24	2.26383e-23
	ANKRD29	-2.91928	9.0681	5.85743e-68	1.02027e-66								OLFML1	-2.29823	8.59625	5.7108e-41	6.64596e-40
	ADGRF5	-2.92126	11.9489	5.88041e-52	6.12806e-51								KCNQ1	-2.29876	9.58167	1.61882e-35	1.45137e-34
	ACKR4	-2.92151	5.32895	1.42046e-106	7.68695e-105								GAB2	-2.30007	10.2072	4.12279e-45	5.91993e-44
	ACVRL1	-2.92351	10.4727	1.25227e-183	5.70942e-180								SYNPO2L	-2.30027	3.75735	1.38889e-25	7.41229e-25
	C11orf88	-2.92398	5.00718	1.29224e-37	8.01854e-37								TPSD1	-2.30245	5.38342	6.86403e-10	1.56897e-09
	GPR17	-2.9271	3.93861	5.86429e-73	1.20844e-71								KLF9	-2.30295	10.9401	8.28573e-49	1.41214e-47
	SLC4A1	-2.92834	2.08515	7.06369e-84	2.05783e-82								PDLIM2	-2.30331	9.99	1.80612e-75	9.51922e-74
	FGG	-2.92905	9.1858	4.20254e-12	9.32042e-12								GALNT5	-2.30364	9.33534	1.42757e-19	5.61546e-19
	EPAS1	-2.93422	13.8686	2.60178e-137	4.31352e-135								CLIC2	-2.30421	9.57363	1.12848e-38	1.17796e-37
	FOXF1	-2.93844	8.49423	1.57245e-147	4.03898e-145								DCDC2B	-2.30492	3.90998	8.95605e-26	4.82489e-25
	CD52	-2.94061	10.3939	1.08454e-91	3.96731e-90								NEK5	-2.3053	5.72048	1.61384e-38	1.66932e-37
	FLRT3	-2.94441	10.0341	3.39235e-47	2.9974e-46								SYNPO2	-2.30794	9.54127	6.01947e-22	2.67213e-21
	HSPA12B	-2.94608	8.05187	1.14114e-180	2.97298e-177								NWD1	-2.30864	5.95219	1.73476e-11	4.37491e-11
	JAM2	-2.94668	8.87578	3.20979e-171	4.50283e-168								PCDHA3	-2.30991	3.828	1.70137e-20	7.03541e-20
	MSR1	-2.95801	10.9453	4.97346e-83	1.41499e-81								HLA-DQB2	-2.31258	9.69409	2.05304e-19	8.00667e-19
	LRRC71	-2.96027	4.09535	7.02884e-46	5.93724e-45								DUSP26	-2.31267	4.17561	2.07454e-23	9.8673e-23
	NXPH3	-2.96156	6.46951	1.57372e-114	1.12549e-112								CD40LG	-2.31313	4.95632	3.18696e-23	1.50213e-22
	JPH4	-2.96552	5.4035	3.51121e-112	2.32007e-110								PCDHAC1	-2.31325	4.59194	5.87408e-19	2.23632e-18
	CDHR4	-2.96765	4.7934	5.50409e-30	2.5659e-29								SLITRK2	-2.31378	4.06006	1.7314e-11	4.36706e-11
	CGNL1	-2.9697	10.2142	2.99852e-102	1.44667e-100								TYROBP	-2.314	11.2854	4.09455e-36	3.81155e-35
	SPAG6	-2.97022	5.93088	3.71865e-26	1.50038e-25								RAB37	-2.31401	7.29601	5.56581e-48	9.08667e-47
	ANGPTL5	-2.97741	2.26151	1.84785e-87	5.96447e-86								TMEM204	-2.31997	9.45463	5.11853e-61	1.47226e-59
	ANGPT1	-2.98068	8.61488	9.80758e-92	3.59881e-90								PLIN5	-2.3224	5.94863	5.0232e-25	2.60754e-24
	C9orf24	-2.98102	5.71814	2.41534e-39	1.59596e-38								LRRIQ1	-2.32325	5.54142	1.78785e-17	6.25903e-17
	LRP2	-2.98552	7.81448	4.71343e-30	2.20407e-29								TSPAN4	-2.32392	10.4794	8.80265e-56	2.05538e-54
	GRIK4	-2.98558	4.70625	5.04147e-97	2.12336e-95								ID4	-2.32401	9.27756	6.01536e-30	4.11155e-29
	SELENBP1	-2.9897	11.626	7.11246e-48	6.45966e-47								SYNPO	-2.32418	12.2048	4.02322e-44	5.48337e-43
	ARHGEF15	-2.99079	8.61297	1.15057e-161	7.49388e-159								DYDC2	-2.32502	4.62191	9.38903e-15	2.83052e-14
	CAPSL	-2.99393	4.43997	2.34309e-31	1.15771e-30								SMAD9	-2.32542	7.91669	2.96349e-39	3.19398e-38
	GIMAP8	-2.99452	9.29646	8.43831e-142	1.74874e-139								MSRB3	-2.32566	10.0471	5.07965e-39	5.40446e-38
	IL5RA	-2.99695	5.48862	2.70424e-59	3.6236e-58								APOBR	-2.3266	9.16931	3.0432e-44	4.1852e-43
	CFD	-2.99829	9.58073	3.12529e-96	1.2895e-94								PLLP	-2.3266	9.843	7.98253e-50	1.42158e-48
	SLC51B	-3.00221	4.96787	5.05804e-72	1.00265e-70								RTN1	-2.32689	7.79303	1.66831e-29	1.11075e-28
	LDLRAD1	-3.00507	5.98648	3.43181e-27	1.44741e-26								SGSM1	-2.32714	6.25923	2.77769e-22	1.25474e-21
	CLIC3	-3.00608	8.74787	5.13397e-61	7.26363e-60								ROBO2	-2.3272	8.14823	1.64597e-17	5.77117e-17
	PIP5K1B	-3.0072	8.10374	1.55026e-85	4.68856e-84								MAP6	-2.32938	7.60893	2.1301e-28	1.32983e-27
	PCDHA12	-3.00735	4.47545	3.71184e-40	2.53057e-39								CYB5A	-2.33405	11.7068	4.22321e-51	8.0475e-50
	SYT15	-3.00762	4.39913	6.86739e-93	2.61463e-91								ABCG2	-2.33437	7.54246	4.98854e-28	3.04658e-27
	CABCOCO1	-3.01558	5.05725	4.02313e-47	3.54272e-46								SPRY4	-2.33616	10.6722	1.4051e-56	3.43017e-55
	ARHGAP6	-3.01788	7.24177	2.32877e-134	3.37062e-132								GMFG	-2.33641	9.61291	6.59387e-47	1.02862e-45
	CHI3L2	-3.01959	8.55211	1.52504e-55	1.80247e-54								KLHL32	-2.337	4.30213	1.98172e-26	1.10112e-25
	SPN	-3.02123	9.63461	7.26954e-101	3.35632e-99								LST1	-2.33702	8.97165	1.37091e-40	1.57134e-39
	CXCL2	-3.0249	9.65935	3.26555e-54	3.6739e-53								ALOX15	-2.33756	7.25992	1.94857e-07	3.80493e-07
	WDR38	-3.02538	4.86994	5.08744e-33	2.66761e-32								GSTA3	-2.3392	2.74057	6.67824e-16	2.15129e-15
	CFTR	-3.02668	8.18697	6.42519e-38	4.02115e-37								FAM181A	-2.33953	4.13439	5.85597e-14	1.69158e-13
	MME	-3.02696	9.41159	4.14389e-56	4.9784e-55								ADARB1	-2.34014	9.8437	4.39716e-56	1.03869e-54
	C1orf194	-3.02943	4.86361	2.42345e-35	1.37942e-34								ZEB2	-2.34021	10.6871	4.82198e-50	8.7063e-49
	SOX17	-3.02998	6.3604	1.16089e-137	1.96029e-135								ALDH2	-2.34036	12.4214	7.93569e-52	1.55441e-50
	PKNOX2	-3.03318	6.99578	3.00529e-111	1.90304e-109								HLA-DRB1	-2.34429	14.0817	6.13418e-28	3.72009e-27
	ADAMTSL3	-3.0393	7.842	1.5754e-81	4.31391e-80								IL6	-2.34537	8.69671	1.60404e-15	5.05449e-15
	PIH1D3	-3.03933	2.78746	3.4161e-39	2.24098e-38								PARD3B	-2.34539	8.67737	2.15439e-39	2.33576e-38
	PCARE	-3.04419	3.41918	2.4642e-42	1.82979e-41								NPNT	-2.34717	11.5677	6.48972e-29	4.18777e-28
	LDB2	-3.04465	9.37073	8.5119e-174	1.4112e-170								ARHGEF6	-2.34816	9.74097	1.48023e-49	2.60054e-48
	MMP28	-3.045	8.68458	1.16615e-43	9.08463e-43								SH2D4B	-2.34897	3.4632	2.69014e-34	2.28493e-33
	HYAL1	-3.04664	8.91377	2.35716e-84	6.93347e-83								SLC1A7	-2.34954	5.13131	3.67054e-27	2.13376e-26
	CFAP77	-3.04944	4.14791	4.23147e-41	3.00037e-40								ANK2	-2.35233	8.17844	5.16219e-35	4.53457e-34
	CATSPERD	-3.05178	2.90395	5.37946e-47	4.71659e-46								CDH10	-2.35305	2.1391	7.67366e-19	2.89904e-18
	PF4	-3.05315	2.74612	8.46408e-63	1.2694e-61								CFAP161	-2.35564	4.12097	2.11615e-30	1.47798e-29
	SCN4B	-3.05916	8.01086	8.92637e-99	3.95122e-97								CCN1	-2.35576	12.4392	3.10467e-34	2.63089e-33
	SGCA	-3.06035	6.78546	2.40132e-73	5.01063e-72								C1QA	-2.35702	12.5909	2.64559e-30	1.83931e-29
	SCEL	-3.06933	9.95958	1.5903e-40	1.09857e-39								SCARF1	-2.3584	8.97391	1.72417e-72	7.93989e-71
	DCDC2	-3.0698	6.4541	7.16484e-47	6.26621e-46								TBX5	-2.35934	8.25489	1.76208e-45	2.58098e-44
	CCN5	-3.07158	8.32025	8.81881e-80	2.2525e-78								OLAH	-2.35966	2.0472	7.13798e-26	3.86485e-25
	CYP2F1	-3.07704	3.68238	1.13595e-33	6.09664e-33								RASGRP2	-2.36132	7.78724	1.76824e-40	2.01195e-39
	DNAI2	-3.08289	4.50631	2.36377e-38	1.50097e-37								CNTN4	-2.36307	6.26463	7.71446e-27	4.39079e-26
	LIMS2	-3.09146	9.52859	1.6368e-164	1.14809e-161								ATP1B2	-2.3632	6.14886	3.67229e-44	5.02763e-43
	TBX4	-3.0919	8.2104	1.73939e-88	5.72586e-87								SERTM2	-2.36425	3.27718	7.16458e-13	1.95267e-12
	GLDN	-3.10209	7.62366	2.70077e-97	1.15079e-95								ENAM	-2.36455	3.26613	2.74566e-23	1.29849e-22
	C11orf97	-3.10216	2.17377	7.80294e-47	6.81198e-46								PALM3	-2.36488	6.385	3.93925e-20	1.59707e-19
	AARD	-3.10372	5.21787	1.8414e-50	1.83807e-49								CD163	-2.36497	11.3469	3.8331e-24	1.89947e-23
	MORN5	-3.10502	3.68869	1.95201e-35	1.11595e-34								GIMAP4	-2.36742	9.94267	6.5031e-42	7.91306e-41
	RAMP2	-3.11263	9.19707	4.06775e-187	2.47279e-183								OLIG1	-2.36821	2.36545	5.11799e-20	2.06167e-19
	CDH5	-3.12029	10.8125	1.97208e-160	1.1239e-157								SPTLC3	-2.36858	8.12439	1.5863e-24	8.06013e-24
	GCOM1	-3.12653	3.74213	7.68647e-86	2.35198e-84								OCLN	-2.36946	8.73882	7.76786e-40	8.61123e-39
	STX11	-3.12929	8.48106	5.94526e-153	2.16847e-150								CMA1	-2.37241	2.49451	2.41362e-24	1.21253e-23
	ATP13A4	-3.13543	9.23841	4.21893e-40	2.86985e-39								SIGLEC1	-2.37413	9.74111	1.90207e-30	1.33204e-29
	ITGA8	-3.13561	8.93843	3.23276e-97	1.36789e-95								RORB	-2.37475	5.17429	5.95545e-19	2.26588e-18
	CPAMD8	-3.1378	9.14792	4.98942e-63	7.55121e-62								TNFRSF10C	-2.3758	6.52966	4.365e-32	3.30978e-31
	SIGLEC11	-3.13823	4.81924	1.23039e-85	3.73355e-84								SLC7A7	-2.3762	10.1285	1.55522e-40	1.77589e-39
	FAM189A1	-3.14034	4.5559	8.00927e-70	1.4844e-68								ZFP36	-2.37732	13.3098	3.37598e-41	3.97295e-40
	SLC34A2	-3.15082	14.0629	1.34627e-22	4.70345e-22								VIP	-2.37823	2.28148	1.74807e-35	1.56648e-34
	MT1M	-3.15389	6.44307	4.84736e-73	1.00115e-71								CEACAM21	-2.38088	6.134	3.86179e-39	4.128e-38
	IQSEC3	-3.15441	6.11928	1.24892e-107	7.00819e-106								TM6SF1	-2.38472	6.83537	1.06203e-49	1.88214e-48
	SNTN	-3.15603	5.65304	1.14551e-32	5.91801e-32								WDR17	-2.38518	5.39424	2.51159e-17	8.71578e-17
	TAL1	-3.15911	6.72966	2.87376e-150	8.59161e-148								DRD1	-2.38806	3.87882	9.39925e-18	3.34709e-17
	VSIG4	-3.15915	10.5712	1.06127e-82	3.00068e-81								KLHL41	-2.38924	3.52832	1.70591e-41	2.0386e-40
	PLAC9	-3.16022	7.20338	4.01454e-157	1.87726e-154								SPATA18	-2.38945	8.23291	6.56359e-31	4.71234e-30
	NOS1	-3.17089	5.77022	4.69385e-28	2.03717e-27								DOCK8	-2.3895	10.3627	2.87941e-40	3.23729e-39
	APOBEC4	-3.17224	3.1522	1.38723e-37	8.60215e-37								DDAH1	-2.39065	10.3021	5.08121e-46	7.58893e-45
	CA3	-3.17548	5.95484	3.7055e-63	5.61739e-62								TPSB2	-2.39133	9.14461	7.70386e-19	2.90985e-18
	TPPP3	-3.17575	10.1332	1.38939e-77	3.32088e-76								ITGAL	-2.39161	10.1783	7.61562e-32	5.72458e-31
	ADGRE3	-3.17576	4.74073	6.49019e-78	1.55944e-76								BTK	-2.39304	8.76227	2.43029e-40	2.7442e-39
	MAP1LC3C	-3.17946	4.89421	2.92637e-49	2.77814e-48								KRT4	-2.39346	8.3714	2.70933e-06	4.9025e-06
	CEACAM8	-3.18026	2.12387	6.55869e-55	7.58952e-54								CFAP100	-2.39365	4.13984	1.80898e-18	6.68734e-18
	BMPER	-3.18631	6.19379	2.79455e-67	4.78088e-66								RGS5	-2.39628	11.2143	6.28546e-44	8.46541e-43
	ANOS1	-3.18733	10.2507	9.48061e-98	4.09711e-96								C16orf54	-2.39676	7.46879	1.62099e-32	1.26651e-31
	ADGRE1	-3.18955	6.17828	4.33806e-79	1.08821e-77								PPIL6	-2.3972	6.69685	5.66183e-36	5.22781e-35
	CLDN5	-3.19202	9.74898	2.95034e-109	1.74127e-107								ETV1	-2.39798	10.0581	9.52658e-36	8.67765e-35
	SEMA3G	-3.19307	8.52238	2.13104e-158	1.05037e-155								HMCN2	-2.39848	6.48368	3.9811e-29	2.59006e-28
	CXCR1	-3.19487	4.90667	2.56654e-55	3.01585e-54								C1QB	-2.39854	12.8754	1.22986e-27	7.34374e-27
	ADGB	-3.19905	3.01757	3.36916e-42	2.49061e-41								RBMS3	-2.39948	9.07686	1.33155e-55	3.08932e-54
	HPSE2	-3.19954	4.57145	1.014e-69	1.8717e-68								TOGARAM2	-2.40072	6.15102	1.55971e-32	1.2202e-31
	TMEM213	-3.20173	5.16131	4.97989e-31	2.4244e-30								SPI1	-2.40187	10.4624	1.46883e-44	2.05727e-43
	MMRN1	-3.20266	7.98186	6.50346e-79	1.62248e-77								DPP4	-2.40424	9.14663	4.15917e-25	2.16705e-24
	MYRF	-3.20863	9.54064	2.07821e-74	4.51195e-73								PDZRN4	-2.40437	3.91666	8.24817e-17	2.79839e-16
	TTC29	-3.21009	3.64419	4.60536e-37	2.79867e-36								NEDD9	-2.40731	12.1951	3.26849e-43	4.26354e-42
	PTPRB	-3.21209	10.4293	1.39412e-139	2.73383e-137								GPR146	-2.40815	6.12671	4.68654e-72	2.13127e-70
	ACOXL	-3.21699	6.72326	5.49001e-79	1.37529e-77								SMCO3	-2.40951	4.12577	9.64271e-54	2.05666e-52
	GPX3	-3.22324	12.5741	4.65956e-106	2.46308e-104								SCGB2A1	-2.41026	2.97693	5.79534e-15	1.76936e-14
	SFTPB	-3.22483	15.5971	7.00911e-19	2.10542e-18								COX7A1	-2.41173	7.58337	5.2583e-56	1.2405e-54
	CFAP65	-3.23018	5.13116	4.1149e-35	2.32837e-34								NEXN	-2.41357	8.61089	1.95006e-48	3.24464e-47
	LRRC18	-3.23502	3.2779	4.43082e-64	6.9005e-63								EDN1	-2.41823	9.78029	5.99683e-29	3.8752e-28
	VWA3A	-3.24028	4.87237	9.2738e-43	6.99736e-42								SLCO4C1	-2.41874	8.41758	4.48514e-20	1.81154e-19
	IGSF10	-3.24276	8.1767	5.91068e-72	1.17039e-70								MAB21L4	-2.41896	8.18383	7.14045e-18	2.56228e-17
	NMUR1	-3.24319	5.16338	6.59628e-114	4.60906e-112								CTSW	-2.41954	8.02346	5.58121e-27	3.20867e-26
	RSPO4	-3.24427	5.85191	5.08394e-57	6.30291e-56								PPARG	-2.42114	9.11757	1.0382e-27	6.22168e-27
	SLC1A1	-3.24548	8.92687	1.18334e-87	3.83312e-86								CCDC178	-2.42137	2.61204	9.0363e-25	4.6353e-24
	FOXA2	-3.24992	8.05254	7.22445e-29	3.23398e-28								SLC9A3R2	-2.42241	11.0594	9.46434e-73	4.42543e-71
	COL4A3	-3.25363	8.43521	5.68086e-48	5.1775e-47								ALPK3	-2.42342	8.73162	2.09017e-39	2.26883e-38
	PGM5	-3.25455	7.80173	4.03527e-80	1.05281e-78								C11orf21	-2.42533	5.5485	3.66601e-32	2.79371e-31
	RGCC	-3.25749	10.8247	6.733e-176	1.36433e-172								SHH	-2.42546	6.19818	2.91971e-12	7.67865e-12
	PCDH9	-3.26813	6.5318	1.24612e-63	1.91452e-62								NINJ2	-2.4264	8.17352	6.17876e-41	7.17681e-40
	STAC	-3.26963	7.43102	2.54511e-67	4.35823e-66								PHYHD1	-2.42811	8.30093	1.43619e-30	1.01278e-29
	SLIT3	-3.27302	10.0346	8.17761e-95	3.25623e-93								DPT	-2.42811	9.43062	3.77961e-21	1.61606e-20
	NRG3	-3.2732	3.12194	4.32167e-82	1.20144e-80								HECW2	-2.42871	9.09144	4.59378e-74	2.27025e-72
	ITIH5	-3.2767	8.94299	1.35324e-83	3.92353e-82								EFCAB12	-2.42968	5.12294	2.68757e-30	1.86706e-29
	AGTR1	-3.28012	5.47205	1.14178e-78	2.81512e-77								ATP11A	-2.43159	11.739	8.97511e-59	2.36518e-57
	LEFTY2	-3.28119	4.02202	1.73887e-60	2.40605e-59								FGF9	-2.43452	4.04403	8.62518e-21	3.6225e-20
	CTNND2	-3.285	4.74523	4.18071e-31	2.04352e-30								EFEMP1	-2.43589	11.9457	3.23542e-29	2.11626e-28
	AL096711.2	-3.285	3.35619	2.39385e-90	8.34737e-89								FLT4	-2.4362	9.27754	2.64568e-61	7.71947e-60
	ADGRD1	-3.28667	9.13	6.62924e-58	8.46621e-57								RASSF2	-2.43659	10.1431	1.86876e-40	2.12328e-39
	CAMP	-3.28996	3.73058	2.74353e-78	6.70694e-77								MFNG	-2.43664	9.07337	2.55783e-56	6.10532e-55
	MASP1	-3.2924	6.56554	1.00256e-88	3.34255e-87								CD33	-2.43748	7.39862	3.28692e-45	4.74212e-44
	TMEM212	-3.29575	2.88078	2.12065e-45	1.75952e-44								IL3RA	-2.43979	8.69162	6.94608e-76	3.70376e-74
	ALKAL2	-3.29591	5.07941	8.98352e-85	2.66828e-83								SLPI	-2.44494	12.9014	4.58169e-17	1.5717e-16
	AQP1	-3.30495	12.8552	2.89129e-72	5.76897e-71								TSPAN8	-2.44565	7.62594	9.13028e-15	2.75479e-14
	S1PR1	-3.31032	9.88574	2.94424e-165	2.33453e-162								EFHB	-2.44755	4.90892	6.89819e-30	4.69561e-29
	IRX1	-3.31251	4.73434	4.8767e-35	2.75089e-34								PPP1R9A	-2.45037	8.00668	8.11484e-17	2.75409e-16
	C6orf118	-3.32886	3.52336	6.25675e-38	3.91842e-37								PROK2	-2.45038	3.58487	3.09502e-18	1.13267e-17
	ROBO4	-3.32892	9.71742	6.06997e-181	1.84497e-177								NKAPL	-2.45093	3.17896	7.14203e-41	8.26934e-40
	DNASE1L3	-3.33171	6.64366	1.90073e-71	3.7113e-70								CDHR3	-2.45172	7.77367	3.27796e-29	2.14101e-28
	KCNT2	-3.33274	5.87267	1.00087e-114	7.18613e-113								GPR39	-2.45242	6.19719	1.84462e-16	6.14962e-16
	PIGR	-3.33352	12.1981	2.88962e-24	1.08276e-23								PTGIS	-2.45256	9.65293	7.24564e-25	3.73147e-24
	CST5	-3.33408	2.6622	1.65622e-64	2.62419e-63								KCNJ5	-2.45337	8.01558	4.78909e-27	2.76286e-26
	PTPN5	-3.33683	2.93045	1.271e-97	5.4668e-96								GALNT17	-2.45583	6.54498	8.27802e-23	3.82463e-22
	RAMP3	-3.34475	9.09405	1.07285e-160	6.31147e-158								PCDHGB7	-2.45602	7.04338	1.26734e-30	8.95086e-30
	KANK3	-3.3466	7.42942	2.4025e-170	2.7384e-167								PARM1	-2.4567	11.068	3.96952e-25	2.07001e-24
	GPC5	-3.35308	4.3881	3.81699e-49	3.61237e-48								ABCB1	-2.45745	6.59892	2.15814e-42	2.69746e-41
	LAMP3	-3.3541	11.905	1.66779e-100	7.64207e-99								PCOLCE2	-2.4586	8.54013	1.14169e-21	5.01081e-21
	SLC27A6	-3.35687	3.15654	1.40325e-51	1.44337e-50								C2	-2.45883	10.7759	2.57413e-45	3.73443e-44
	HIGD1B	-3.35723	6.53803	3.0074e-149	8.31e-147								PEG3	-2.4602	6.08942	5.83178e-26	3.17363e-25
	ERICH3	-3.37173	5.3561	1.5839e-33	8.45347e-33								APLN	-2.46682	8.70003	3.59347e-34	3.03663e-33
	OVCH2	-3.37352	3.22305	9.1522e-74	1.93181e-72								S100A4	-2.46743	11.9634	1.05215e-54	2.33702e-53
	FFAR4	-3.37493	5.87817	5.15869e-74	1.10292e-72								TPSAB1	-2.46815	9.14624	5.16531e-27	2.97425e-26
	DLC1	-3.37597	10.9498	3.19447e-100	1.46009e-98								TGFBR3	-2.46833	9.98581	1.80688e-34	1.54842e-33
	MYOCD	-3.37657	5.19697	3.05446e-63	4.64589e-62								TRMT9B	-2.46844	5.93431	1.04621e-23	5.07142e-23
	FGFR4	-3.37885	8.79621	6.12044e-92	2.25037e-90								P2RY14	-2.46848	6.61239	2.23028e-48	3.69739e-47
	SLC14A1	-3.38745	5.79782	2.79198e-76	6.42897e-75								TCIM	-2.46868	11.6523	2.17026e-25	1.14649e-24
	ACKR1	-3.3888	8.36046	2.19097e-60	3.02245e-59								DOCK4	-2.46973	9.9471	2.74634e-69	1.12544e-67
	ANGPTL1	-3.39086	6.12925	3.67359e-104	1.8507e-102								AK1	-2.47036	8.59046	5.64163e-84	4.06643e-82
	CDO1	-3.39313	5.85498	2.85368e-99	1.27869e-97								HLA-DPA1	-2.47049	13.4003	2.38778e-29	1.57253e-28
	PLA2G4F	-3.39378	8.93963	1.16966e-75	2.64325e-74								SPX	-2.47095	3.94119	1.81055e-18	6.69177e-18
	EFCC1	-3.40043	7.00145	2.26626e-130	2.75532e-128								TMC2	-2.47145	3.43024	8.8217e-27	5.0007e-26
	KLB	-3.40116	5.38871	2.36138e-68	4.14479e-67								C5	-2.47149	8.61292	9.91882e-43	1.26578e-41
	FXYD1	-3.40705	4.61653	6.08186e-152	1.98062e-149								CYP3A7	-2.47519	4.02628	5.57116e-41	6.49174e-40
	SIRPB1	-3.41275	7.39349	1.45174e-102	7.11704e-101								MFSD2A	-2.47585	10.3528	4.58393e-44	6.22216e-43
	ABI3BP	-3.41357	9.8253	8.98854e-103	4.43038e-101								PTGFR	-2.4772	5.94267	2.62736e-25	1.38276e-24
	DNASE2B	-3.41652	3.89424	8.12412e-72	1.6e-70								HLA-DOA	-2.48196	10.5755	1.14824e-30	8.12862e-30
	DNAH9	-3.42458	5.98383	1.21881e-40	8.46434e-40								PLEKHH2	-2.48242	9.09023	3.12145e-44	4.28958e-43
	NXF3	-3.42612	4.37883	1.75045e-71	3.42154e-70								APOA1	-2.48365	3.11124	2.49558e-27	1.46615e-26
	CCL14	-3.43327	4.90235	3.1912e-73	6.65118e-72								ITGA9	-2.48462	9.31515	5.38193e-46	8.02493e-45
	PCSK2	-3.43362	5.1566	1.97656e-23	7.14643e-23								ELN	-2.48611	10.9339	1.63586e-20	6.77219e-20
	HMGCS2	-3.43933	3.51911	3.48987e-30	1.63948e-29								IL7R	-2.48921	11.0602	1.03035e-27	6.17668e-27
	VIPR1	-3.44167	9.17143	7.80864e-112	5.08593e-110								USP44	-2.49076	6.46206	6.57785e-32	4.95881e-31
	ERBB4	-3.44578	5.88773	6.90927e-58	8.80534e-57								VGLL3	-2.49132	9.23478	2.59278e-30	1.80397e-29
	DUSP27	-3.44716	2.18993	8.80002e-81	2.33604e-79								CRIP1	-2.49227	7.01718	5.79833e-39	6.15115e-38
	SLC39A8	-3.44782	11.7456	3.12223e-116	2.3529e-114								DDO	-2.49372	5.976	1.02079e-32	8.07945e-32
	RXFP1	-3.45676	5.60657	1.02591e-108	5.99664e-107								LIPN	-2.49517	2.49954	1.52786e-26	8.53616e-26
	CASQ2	-3.46196	4.73836	2.35747e-82	6.61433e-81								KLF15	-2.4958	7.30988	4.86343e-31	3.50968e-30
	OLR1	-3.46308	9.92966	1.23645e-89	4.23857e-88								CYS1	-2.4961	7.06096	8.73533e-30	5.90647e-29
	AOC3	-3.4671	10.7482	8.62827e-120	7.09857e-118								C11orf16	-2.49624	4.46993	6.85553e-16	2.20567e-15
	MGAT3	-3.46724	8.40873	3.58638e-91	1.29004e-89								PCDH20	-2.49703	2.07056	1.35229e-28	8.53593e-28
	ANKRD66	-3.4711	3.26332	2.85334e-43	2.19748e-42								MEOX2	-2.49909	6.73115	4.61106e-28	2.82172e-27
	TMEM139	-3.47127	6.76376	2.12262e-63	3.24207e-62								BMX	-2.4997	5.52131	1.12549e-28	7.15886e-28
	ALAS2	-3.47265	2.70161	5.73251e-100	2.60059e-98								FLVCR2	-2.50064	8.67279	2.34134e-56	5.61799e-55
	ADRB2	-3.48254	7.79361	9.80023e-113	6.66891e-111								PRSS35	-2.50393	4.52237	5.441e-27	3.13003e-26
	C2orf91	-3.49392	3.1037	4.64463e-88	1.51528e-86								GFRA2	-2.50411	5.32767	4.32321e-37	4.21369e-36
	EMCN	-3.49895	8.67853	2.54491e-132	3.33896e-130								TRPC6	-2.505	8.42343	2.28044e-42	2.84641e-41
	CDH19	-3.50213	3.72368	1.21416e-58	1.58728e-57								PIEZO2	-2.50533	8.35629	3.2183e-31	2.34474e-30
	SYNDIG1L	-3.50498	4.05014	2.40771e-81	6.53413e-80								BRINP3	-2.5083	3.53353	2.15772e-18	7.95396e-18
	ARC	-3.50901	5.29483	1.1853e-90	4.19736e-89								GJA5	-2.50902	9.61019	6.31777e-34	5.28248e-33
	MYH2	-3.51061	2.12477	1.96992e-97	8.45304e-96								ITGA10	-2.50987	6.6664	4.42828e-54	9.62505e-53
	KL	-3.51384	6.42642	1.50316e-108	8.7582e-107								PPP1R42	-2.5113	2.53355	4.37585e-23	2.04715e-22
	DPP6	-3.5178	3.71971	5.39657e-82	1.4957e-80								MMP19	-2.51302	9.66592	3.71049e-37	3.62812e-36
	XAGE2	-3.51989	3.35584	5.73098e-41	4.03536e-40								ERICH2	-2.51417	5.2789	5.63996e-25	2.9194e-24
	C1orf158	-3.52485	3.03424	2.00176e-44	1.60607e-43								PTCHD1	-2.51444	4.32767	1.00287e-15	3.19392e-15
	CCL23	-3.53551	4.75805	2.41994e-86	7.53113e-85								SPARCL1	-2.51765	13.0144	7.97139e-36	7.30851e-35
	CCDC85A	-3.53646	5.22668	1.77557e-102	8.65804e-101								TENT5B	-2.51843	8.39234	1.72614e-25	9.17455e-25
	NECAB1	-3.53694	6.68421	1.19717e-118	9.57581e-117								LPCAT1	-2.51869	12.9086	2.22122e-45	3.23532e-44
	TRIM71	-3.54193	3.96841	3.3404e-61	4.763e-60								GABRB2	-2.52009	4.54561	6.50254e-16	2.09803e-15
	C7	-3.54235	10.6637	1.3944e-47	1.249e-46								HLF	-2.52047	8.8671	2.33135e-23	1.10542e-22
	TRIM58	-3.54391	3.30493	2.93148e-72	5.84278e-71								LY86	-2.52107	7.9621	1.99603e-39	2.17052e-38
	ST8SIA6	-3.56406	5.2342	2.38928e-89	8.06911e-88								TFPI	-2.52309	11.3475	1.59692e-31	1.17757e-30
	FPR2	-3.5654	6.51407	2.5667e-82	7.19031e-81								CYBB	-2.52463	11.4029	8.45634e-30	5.72207e-29
	STXBP6	-3.56605	7.86625	9.04088e-87	2.85257e-85								GATA2	-2.52694	8.74275	3.88819e-38	3.95455e-37
	ASPA	-3.56867	5.04724	1.2863e-123	1.20299e-121								TMEM232	-2.52701	5.03938	2.24121e-32	1.73475e-31
	MRC1	-3.56973	11.0448	4.67161e-80	1.21189e-78								PLA2G2A	-2.52772	6.15914	1.13755e-11	2.89401e-11
	KRT4	-3.57418	7.39264	3.9197e-28	1.70605e-27								CAMK2N1	-2.52867	9.69486	1.64356e-32	1.2825e-31
	ART4	-3.57572	4.85403	5.89823e-81	1.584e-79								ENG	-2.52882	12.2079	1.52582e-66	5.48814e-65
	TCEAL2	-3.57686	4.66492	8.37431e-73	1.71213e-71								TMEM190	-2.52886	4.23336	2.62274e-16	8.66612e-16
	HSPB6	-3.57865	7.69459	9.47319e-107	5.15709e-105								PPARGC1A	-2.52952	7.02736	3.09433e-18	1.13264e-17
	SFTA2	-3.58	9.61622	3.45773e-21	1.13906e-20								C1QTNF2	-2.52963	5.57531	7.86888e-57	1.93653e-55
	NAPSA	-3.59444	13.1842	2.22946e-24	8.4023e-24								AL163636.3	-2.53303	2.2887	1.54616e-51	2.98684e-50
	C16orf89	-3.59695	10.2197	1.1471e-27	4.91188e-27								SELPLG	-2.53377	10.274	9.59108e-47	1.48223e-45
	NR0B2	-3.59759	4.40109	1.84245e-36	1.09235e-35								RASIP1	-2.53561	9.03014	6.12943e-43	7.9274e-42
	ACTN2	-3.59992	4.48993	4.29195e-107	2.37189e-105								MME	-2.5364	9.85797	1.93715e-17	6.76742e-17
	SH3GL3	-3.60084	4.48476	5.98715e-46	5.07613e-45								ABCA6	-2.53845	7.56885	8.62353e-49	1.46834e-47
	WNT3A	-3.6009	5.94766	2.05512e-45	1.70748e-44								CYBRD1	-2.53897	12.1744	1.19964e-56	2.93646e-55
	NPR1	-3.60108	8.68596	9.62941e-141	1.95124e-138								MAL	-2.53937	7.14685	1.67523e-22	7.64695e-22
	ATOH8	-3.60232	8.66375	1.32314e-59	1.78874e-58								DAPK1	-2.53999	10.8237	1.95162e-39	2.12349e-38
	SLC5A9	-3.62177	5.35527	6.85411e-84	2.00318e-82								CD69	-2.54078	8.27169	8.68689e-33	6.88757e-32
	MFAP4	-3.63344	11.4448	3.31458e-99	1.48157e-97								FLI1	-2.54279	9.61188	2.58439e-57	6.52755e-56
	VSIG2	-3.63852	8.27383	1.66202e-51	1.70282e-50								DNAH7	-2.54637	5.61705	1.13522e-31	8.47048e-31
	ATP1A2	-3.64062	5.51061	2.5124e-72	5.04611e-71								NOTCH4	-2.54654	9.92168	1.30589e-66	4.70638e-65
	CD36	-3.64479	9.88274	4.70629e-112	3.0763e-110								MUC15	-2.54662	8.00081	6.27331e-18	2.25641e-17
	PDK4	-3.64595	9.86907	1.66547e-76	3.85446e-75								KCNK17	-2.54779	5.27357	8.65387e-33	6.86438e-32
	SOSTDC1	-3.65391	6.98719	9.7179e-31	4.67243e-30								TCTEX1D4	-2.54976	2.6934	3.00369e-29	1.96821e-28
	C6	-3.66271	5.1072	5.11846e-43	3.90403e-42								HK3	-2.55218	8.8969	4.17541e-38	4.23721e-37
	SFTA3	-3.66855	9.31733	9.05921e-24	3.3162e-23								ST6GALNAC5	-2.55295	8.026	5.89755e-49	1.00984e-47
	GYPE	-3.67099	3.82806	2.47222e-138	4.2939e-136								DEPP1	-2.555	11.8485	1.39093e-40	1.59328e-39
	MUCL3	-3.67596	5.58616	1.2965e-33	6.94604e-33								TLR4	-2.55555	9.35656	1.71479e-36	1.6338e-35
	MS4A8	-3.67999	5.45901	5.89341e-29	2.65182e-28								CITED2	-2.55636	11.216	2.69806e-59	7.29997e-58
	SEC14L6	-3.68375	6.80976	2.07592e-74	4.51195e-73								REN	-2.5571	3.21533	3.19357e-31	2.32859e-30
	CLEC4M	-3.68601	2.00916	3.19444e-106	1.70841e-104								TRIM63	-2.5572	2.03641	9.4561e-27	5.35533e-26
	SCN1A	-3.68663	5.45627	1.49075e-51	1.52993e-50								SRL	-2.55824	4.58895	2.4662e-33	2.00061e-32
	ODAM	-3.69664	3.39772	5.53231e-49	5.2114e-48								CABLES1	-2.56037	9.21314	4.0297e-52	7.9789e-51
	AFF3	-3.71413	7.37899	1.08553e-91	3.96731e-90								PRR29	-2.56324	6.69709	7.98106e-39	8.38862e-38
	ABCA3	-3.71441	12.1609	9.33706e-63	1.39803e-61								FAM13C	-2.56419	6.47776	1.39026e-55	3.22144e-54
	FO681492.1	-3.73365	4.36927	3.65072e-99	1.62386e-97								FOS	-2.56502	13.0146	1.13252e-30	8.02045e-30
	LRRN4	-3.73391	7.25565	4.73313e-42	3.47917e-41								ABCA9	-2.56526	6.91775	1.47212e-55	3.40679e-54
	LRRK2	-3.7364	10.8068	9.19393e-71	1.75754e-69								KLF17	-2.56638	2.43635	2.82702e-38	2.89952e-37
	HSD17B6	-3.73941	8.70251	6.37705e-102	3.04446e-100								RASL12	-2.56789	8.61373	1.51451e-68	5.99102e-67
	WNT7A	-3.74083	5.7991	1.52472e-45	1.27144e-44								ACOX2	-2.568	7.03956	1.29412e-46	1.98984e-45
	FOLR1	-3.74553	10.0583	7.395e-32	3.71522e-31								ADH1A	-2.56816	2.13943	1.61062e-34	1.38413e-33
	KIAA0408	-3.74562	2.61653	5.87335e-88	1.91272e-86								DTHD1	-2.56857	5.53332	1.22638e-21	5.37601e-21
	CCBE1	-3.74815	7.19173	1.43615e-88	4.74475e-87								GRASP	-2.56974	8.74736	4.77732e-55	1.07688e-53
	PRX	-3.74924	8.81311	4.12496e-160	2.2796e-157								GADD45B	-2.57069	10.9627	3.08486e-56	7.34406e-55
	RBP4	-3.75108	6.6924	1.48293e-65	2.43203e-64								MYL3	-2.57319	3.56588	4.36493e-37	4.25208e-36
	LHFPL3	-3.75407	3.74712	7.7964e-59	1.02733e-57								ENPP4	-2.57321	9.43375	7.61655e-41	8.80757e-40
	FHL5	-3.75564	6.04757	9.29114e-122	7.99257e-120								HSPB8	-2.5756	10.2101	2.53192e-31	1.85356e-30
	SPOCK2	-3.77117	11.4398	5.32405e-139	9.80755e-137								CBLN4	-2.57603	3.46877	1.03579e-18	3.88655e-18
	SCGB3A2	-3.77166	10.4917	3.06371e-26	1.24107e-25								KCTD16	-2.58026	4.86404	1.17794e-33	9.70233e-33
	C1QTNF7	-3.7721	6.3381	5.91934e-96	2.42587e-94								CTSH	-2.58064	13.3076	3.79084e-44	5.18214e-43
	FMO2	-3.7824	10.2548	2.3196e-112	1.54389e-110								TTPA	-2.58139	2.92805	3.96747e-20	1.60744e-19
	LYVE1	-3.79622	8.0235	7.94225e-139	1.44843e-136								DENND3	-2.58429	10.557	1.35301e-62	4.16781e-61
	FOLR3	-3.79758	3.53377	2.84098e-69	5.14508e-68								ADCY4	-2.58454	8.20133	2.4358e-74	1.21696e-72
	SFRP5	-3.80998	4.58842	1.47506e-54	1.68235e-53								DIPK2B	-2.58532	8.74388	2.27215e-70	9.65848e-69
	SLC19A3	-3.81334	6.70558	4.54956e-111	2.86104e-109								RAB17	-2.5862	8.44718	2.10528e-23	1.00031e-22
	PKHD1L1	-3.81412	5.26328	7.31896e-97	3.07548e-95								GIMAP5	-2.58819	6.12416	3.11588e-41	3.68013e-40
	CAV1	-3.81474	12.4543	4.02605e-142	8.638e-140								SLC6A13	-2.5889	3.84039	5.71031e-31	4.10135e-30
	LPL	-3.81662	9.90872	1.45386e-86	4.55567e-85								GPER1	-2.58906	6.65604	9.80633e-41	1.12897e-39
	TEK	-3.81924	8.70611	1.15921e-182	4.22811e-179								FBN3	-2.59028	5.69542	3.29207e-12	8.62189e-12
	TEKT1	-3.82632	5.1063	1.71697e-39	1.13946e-38								GYPC	-2.59231	9.56059	1.45891e-51	2.82427e-50
	APOH	-3.82798	4.65215	4.16492e-33	2.18892e-32								PRR15L	-2.59513	8.28235	5.40906e-22	2.40937e-21
	MAPK4	-3.83172	5.65428	8.31571e-56	9.90552e-55								TRPV2	-2.59571	9.91926	5.55648e-62	1.6584e-60
	RXRG	-3.83687	4.58348	5.96021e-81	1.59613e-79								RGL3	-2.59686	7.25034	1.07327e-23	5.19568e-23
	RBP2	-3.83963	3.23774	1.75233e-106	9.3992e-105								ST6GALNAC3	-2.59768	6.42433	2.85577e-44	3.93933e-43
	NTNG1	-3.84217	5.02058	6.43749e-62	9.36956e-61								HHLA2	-2.6005	4.9694	7.14695e-21	3.01206e-20
	LRRN3	-3.84227	5.73041	6.92626e-110	4.19648e-108								C5AR1	-2.60153	10.1159	4.83982e-50	8.72987e-49
	ALPP	-3.85241	4.2268	1.22239e-49	1.18076e-48								DYNLRB2	-2.60477	4.38627	1.32397e-25	7.08031e-25
	C4BPA	-3.87115	10.5167	1.26232e-28	5.59713e-28								PLPPR3	-2.60629	4.26872	4.1367e-18	1.50303e-17
	NDNF	-3.87867	9.92356	3.11286e-55	3.64139e-54								LIN7A	-2.60923	7.67408	1.42203e-29	9.50589e-29
	DMBT1	-3.8787	10.3717	2.59592e-31	1.27881e-30								DNAH10	-2.60953	6.32785	3.00836e-31	2.19705e-30
	OGN	-3.88742	6.70413	1.03407e-74	2.27758e-73								CYP17A1	-2.61252	3.52814	6.68232e-46	9.92336e-45
	AGRP	-3.89013	3.52927	2.61665e-116	1.99665e-114								GFI1B	-2.61689	2.53839	1.30148e-19	5.12942e-19
	FGF10	-3.89477	3.29604	1.11625e-90	3.9605e-89								TMEM236	-2.61743	4.92999	4.31309e-43	5.6061e-42
	ZNF385B	-3.91787	7.5361	1.08987e-59	1.47667e-58								ACSM5	-2.61754	4.31678	7.22975e-28	4.36562e-27
	KCNK3	-3.93482	7.96175	4.51368e-78	1.09172e-76								CLEC1A	-2.61772	7.10967	9.85127e-43	1.25804e-41
	CHRDL1	-3.93918	8.64715	2.15453e-68	3.79634e-67								PEAR1	-2.61856	8.2621	1.61767e-62	4.94965e-61
	KHDRBS2	-3.94003	4.71864	5.66454e-65	9.12581e-64								TNS2	-2.62197	11.1101	6.19442e-86	4.74628e-84
	CHIA	-3.966	5.44421	3.11732e-34	1.70723e-33								TGM2	-2.62235	13.3131	6.71446e-34	5.60645e-33
	COL6A6	-3.96637	7.71174	2.01043e-87	6.46636e-86								AQP9	-2.62367	8.60416	1.02946e-26	5.81573e-26
	CAVIN2	-3.97121	10.4641	3.27523e-128	3.59821e-126								C20orf202	-2.62584	3.99251	1.09235e-63	3.51946e-62
	FOSB	-3.99785	10.753	1.76019e-68	3.10751e-67								ADGRE5	-2.62617	11.5794	6.5174e-61	1.8658e-59
	CCDC141	-4.00668	5.28309	4.92912e-110	3.00644e-108								DRC1	-2.6264	5.25946	2.06103e-14	6.08465e-14
	SCGB3A1	-4.00936	9.65699	3.91299e-31	1.91625e-30								AKAP12	-2.62822	10.1935	1.53354e-36	1.46417e-35
	ADRB1	-4.01224	6.53113	1.46615e-91	5.33695e-90								CFAP73	-2.62998	4.71224	1.3618e-23	6.5646e-23
	FAM216B	-4.0181	5.53777	4.7415e-43	3.62409e-42								TMEM273	-2.63097	8.34842	3.49358e-53	7.29771e-52
	SGCG	-4.01828	4.15948	7.69004e-101	3.5415e-99								KCNE1B	-2.63138	2.39625	6.31679e-29	4.08051e-28
	PTPRQ	-4.01955	4.5923	3.82188e-71	7.36782e-70								RGS7BP	-2.632	4.23432	7.71689e-24	3.77381e-23
	TMEM132C	-4.02894	2.85597	1.07876e-75	2.44087e-74								AZU1	-2.63374	2.62501	6.76373e-43	8.71245e-42
	SSTR1	-4.04161	5.89225	2.23155e-68	3.92447e-67								DNAH6	-2.63433	5.80545	1.97247e-24	9.9612e-24
	ZBTB16	-4.05225	6.1067	6.2928e-61	8.87563e-60								SLC27A6	-2.63523	3.63874	1.22121e-14	3.65262e-14
	RASGRF1	-4.07356	8.01772	7.32614e-75	1.62539e-73								STARD13	-2.63609	9.03225	1.29845e-65	4.51019e-64
	MYZAP	-4.07715	6.00159	1.38688e-148	3.71948e-146								ACSL5	-2.63677	10.1185	1.30034e-33	1.06719e-32
	SH3GL2	-4.08204	3.30704	3.66546e-81	9.90327e-80								BCL6B	-2.63689	8.89728	2.02777e-76	1.10055e-74
	NCKAP5	-4.0846	7.73577	1.21933e-112	8.17531e-111								MAATS1	-2.63783	6.0305	2.78189e-24	1.39255e-23
	PRG4	-4.09169	6.77543	3.49109e-74	7.51676e-73								ELFN2	-2.64244	5.55679	4.81653e-19	1.84177e-18
	IL1RL1	-4.09223	6.88958	2.8326e-89	9.54864e-88								CXCL17	-2.64352	10.9798	2.45399e-16	8.12326e-16
	TNR	-4.10101	3.81039	2.19542e-97	9.39854e-96								GSTA2	-2.64427	3.8216	1.83489e-11	4.61532e-11
	FAM189A2	-4.11076	8.14883	1.62828e-104	8.29467e-103								C1orf189	-2.64481	2.84577	2.9528e-24	1.47486e-23
	FHL1	-4.11137	10.3126	7.33902e-161	4.61523e-158								SLC11A1	-2.64503	10.2432	2.61379e-51	5.00158e-50
	MAMDC2	-4.11278	7.87402	8.15121e-95	3.25281e-93								GCSAML	-2.64552	4.29909	5.11653e-33	4.10132e-32
	PCDH15	-4.11814	3.78061	3.83075e-85	1.15283e-83								PTPRN2	-2.64555	7.94486	1.1376e-47	1.831e-46
	SCN7A	-4.1296	8.22073	1.08787e-74	2.3903e-73								S1PR4	-2.64607	7.35064	3.5098e-48	5.76101e-47
	TNXB	-4.14396	9.0367	6.99223e-108	3.96016e-106								P2RX2	-2.64764	3.08429	1.71766e-23	8.22131e-23
	CSF3	-4.15025	5.69199	1.58342e-53	1.74167e-52								PDE4C	-2.64786	6.64483	1.2172e-33	1.00031e-32
	ACADL	-4.16496	6.46568	2.30582e-88	7.56316e-87								C11orf88	-2.65009	5.12199	4.59986e-18	1.66765e-17
	BTNL9	-4.16568	7.67293	2.71665e-109	1.60856e-107								SRD5A2	-2.65175	3.98142	2.92011e-15	9.07484e-15
	PPBP	-4.17672	3.80435	3.70094e-66	6.18644e-65								FZD4	-2.65258	9.69246	4.13498e-81	2.69305e-79
	PI16	-4.20025	4.46118	1.22972e-87	3.9763e-86								MNDA	-2.65269	8.98696	4.19388e-39	4.47511e-38
	EDNRB	-4.20054	9.10647	3.92342e-169	4.2089e-166								NKD1	-2.65286	7.54733	1.49188e-33	1.22164e-32
	SLC46A2	-4.21691	6.01292	7.93146e-74	1.68193e-72								LRRC10B	-2.65391	5.5142	6.5428e-19	2.48313e-18
	C1orf87	-4.21904	3.69719	7.51334e-55	8.6722e-54								CYYR1	-2.6541	9.07243	3.9929e-61	1.15762e-59
	ECRG4	-4.25262	5.09721	5.26653e-74	1.12334e-72								ERG	-2.65479	9.46363	7.33842e-72	3.31246e-70
	HBA1	-4.26177	2.19064	1.98534e-131	2.53193e-129								GLIPR2	-2.6559	10.5196	7.05424e-70	2.95727e-68
	ABCA8	-4.26887	7.7209	2.16105e-110	1.33145e-108								FPR1	-2.65621	9.00013	8.65709e-32	6.47807e-31
	CRTAC1	-4.28313	8.98117	6.07181e-67	1.03102e-65								KRT27	-2.65765	2.24862	2.11007e-21	9.1465e-21
	ADCY8	-4.28479	3.0802	7.54821e-46	6.3671e-45								SMTNL2	-2.65777	5.08744	1.55483e-29	1.03557e-28
	RSPO1	-4.2966	4.20989	4.08678e-136	6.35637e-134								CNGA4	-2.65814	3.71645	1.40622e-26	7.88009e-26
	RTKN2	-4.34366	9.48106	4.88214e-100	4.45178e-96								ARHGEF38	-2.65876	6.50962	6.56048e-28	3.97333e-27
	C20orf85	-4.35107	5.2723	7.5572e-36	4.39199e-35								DNAAF1	-2.66013	6.16624	1.91919e-25	1.0168e-24
	ITLN1	-4.35947	4.02863	9.6879e-81	2.568e-79								GPBAR1	-2.66038	4.94735	1.1921e-64	4.00352e-63
	LRRC36	-4.3659	6.04904	7.06428e-127	7.44689e-125								AHCYL2	-2.66078	10.9226	7.72768e-74	3.76797e-72
	OVCH1	-4.36601	3.15307	1.27749e-125	1.27309e-123								SPATA4	-2.66178	2.50399	6.94907e-26	3.76704e-25
	IHH	-4.36702	3.4964	1.8533e-81	5.05967e-80								KCNH6	-2.66183	2.65273	2.63609e-28	1.63732e-27
	VEPH1	-4.39697	8.0388	1.56391e-91	5.67018e-90								LMOD3	-2.66295	3.11904	4.26954e-51	8.12728e-50
	SCARA5	-4.41183	6.12243	1.14993e-73	2.41883e-72								MGLL	-2.6654	11.6123	2.83674e-44	3.91603e-43
	SUSD2	-4.42472	11.0157	8.40225e-80	2.15213e-78								C2orf73	-2.66604	2.65746	5.6399e-31	4.05557e-30
	TCF21	-4.42942	7.2971	3.47865e-134	4.88001e-132								LRP2BP	-2.66802	6.70598	7.0193e-85	5.26765e-83
	RSPO2	-4.44293	4.48007	9.07523e-85	2.69114e-83								SLC6A14	-2.66881	9.52624	7.17233e-17	2.43974e-16
	C10orf67	-4.45637	3.59345	3.74267e-119	3.02014e-117								DACH1	-2.66972	7.68416	1.56213e-25	8.3174e-25
	CTXND1	-4.46906	4.71555	2.19955e-128	2.43111e-126								CROCC2	-2.67029	3.62205	3.05541e-22	1.37781e-21
	MARCO	-4.46918	10.1599	7.12084e-87	2.25065e-85								CD55	-2.67167	12.3605	1.30465e-66	4.70638e-65
	ANGPTL7	-4.47484	2.64504	7.50923e-129	8.50595e-127								KANK2	-2.67312	11.2261	1.71309e-82	1.17443e-80
	SEC14L3	-4.48698	2.70616	6.13015e-102	2.93427e-100								CCDC69	-2.67569	10.4119	5.10264e-54	1.10513e-52
	DES	-4.52505	7.91617	4.09002e-99	1.81484e-97								PSAPL1	-2.67669	2.69379	5.86677e-16	1.89928e-15
	CACNA2D2	-4.55185	9.63241	4.18178e-85	1.25433e-83								HLA-DRB5	-2.67717	12.2383	2.74861e-29	1.80495e-28
	CHRM2	-4.55778	2.10227	1.71122e-136	2.69031e-134								TCTEX1D1	-2.68025	4.85511	8.10132e-42	9.83593e-41
	FREM3	-4.56197	2.30454	1.7219e-156	7.47675e-154								SLC16A4	-2.6809	7.99632	5.93105e-48	9.67429e-47
	ANGPT4	-4.57017	3.79442	2.4393e-155	1.01103e-152								STARD9	-2.68319	8.23392	9.3545e-61	2.65714e-59
	CD5L	-4.70752	2.46254	1.19974e-145	2.84152e-143								ITIH3	-2.68482	5.40959	1.15256e-47	1.85345e-46
	KCNA4	-4.71617	2.48892	7.86667e-116	5.85569e-114								B3GNT7	-2.68616	9.56002	7.26742e-45	1.03135e-43
	ADRA1A	-4.72088	2.58608	1.35561e-122	1.20596e-120								PPP1R1B	-2.68649	8.14146	2.19728e-16	7.29334e-16
	SCUBE1	-4.7309	6.57575	1.13213e-149	3.27725e-147								ABCC6	-2.69025	8.00029	1.50949e-51	2.91909e-50
	RETN	-4.7564	4.79703	9.70492e-99	4.28544e-97								RGS13	-2.69106	4.90777	1.33693e-31	9.93895e-31
	CLEC3B	-4.76295	7.96473	1.03206e-167	9.90616e-165								SPNS2	-2.69247	9.13561	1.32285e-52	2.69236e-51
	GPA33	-4.77727	4.92372	8.01699e-113	5.49646e-111								LHX9	-2.69318	4.44996	7.16961e-17	2.43927e-16
	INMT	-4.77784	9.23317	7.49514e-134	1.02774e-131								PLEKHB1	-2.69558	8.47605	2.26034e-32	1.74808e-31
	SFTPD	-4.78569	11.0295	1.80032e-57	2.26275e-56								FGR	-2.69855	9.75748	3.19003e-55	7.27167e-54
	CHRM1	-4.84205	2.86463	4.13985e-125	4.03735e-123								TMEM130	-2.69975	7.1968	1.03481e-33	8.55427e-33
	HBA2	-4.90059	7.39287	7.33536e-114	5.0865e-112								SCIMP	-2.70086	7.77517	7.52764e-39	7.93033e-38
	TRHDE	-4.94939	4.06387	2.12618e-90	7.45675e-89								SELE	-2.70254	7.1533	1.37321e-16	4.60413e-16
	RS1	-4.99869	3.1419	1.92605e-165	1.59661e-162								MAOB	-2.70332	9.13396	7.52731e-37	7.27055e-36
	GDF10	-5.07257	5.72561	6.68498e-111	4.18948e-109								BMP2	-2.70471	9.44662	1.99866e-32	1.55162e-31
	PLA2G1B	-5.07435	4.9478	7.38126e-79	1.83395e-77								CTSG	-2.70574	4.91098	1.02255e-21	4.49983e-21
	FCN3	-5.1038	8.1536	1.09249e-143	2.45972e-141								IQCN	-2.70847	7.42308	6.22124e-33	4.96501e-32
	SFTPA2	-5.11592	14.2582	1.7894e-38	1.14222e-37								STOML3	-2.70896	4.22601	4.09098e-14	1.18889e-13
	HBB	-5.13276	9.64834	1.67599e-105	8.68325e-104								WDR63	-2.70996	4.77722	1.40163e-32	1.10126e-31
	HHIP	-5.1439	7.59225	4.04949e-81	1.09246e-79								NTN4	-2.71532	10.4638	1.16747e-45	1.71555e-44
	GPD1	-5.16192	6.7722	8.60738e-161	5.23243e-158								KDR	-2.71622	10.0323	8.04295e-66	2.81519e-64
	TNNC1	-5.18377	6.98766	1.77112e-120	1.48165e-118								SIGLEC6	-2.71706	4.6556	2.73911e-32	2.10406e-31
	UPK3B	-5.1913	8.03145	6.52614e-108	3.7077e-106								LYZ	-2.71787	13.087	2.51766e-22	1.14011e-21
	ADAMTS8	-5.20606	6.61463	4.04103e-129	4.66432e-127								MROH9	-2.71979	2.74393	3.04551e-27	1.77949e-26
	GGTLC1	-5.20905	5.96391	1.79393e-50	1.79167e-49								CXCL3	-2.72082	7.3377	2.19656e-25	1.15971e-24
	GPIHBP1	-5.21227	6.44572	1.11198e-145	2.66831e-143								PTPRM	-2.72343	10.4407	1.28801e-65	4.48247e-64
	F11	-5.24534	3.73838	1.3307e-96	5.55332e-95								ACE	-2.72415	10.3879	3.16158e-71	1.39938e-69
	CYP4B1	-5.247	9.83707	9.72249e-68	1.68225e-66								ITM2A	-2.72549	9.23265	6.80198e-44	9.13409e-43
	MYOC	-5.2632	2.47653	6.33609e-156	2.68724e-153								TMEM150B	-2.7256	6.5129	2.66736e-41	3.16268e-40
	CLIC5	-5.26792	9.38367	7.86089e-134	1.06984e-131								CALCRL	-2.72612	10.6213	3.81225e-60	1.06138e-58
	AGTR2	-5.29467	5.32669	4.30721e-59	5.72526e-58								PPP1R14A	-2.72656	7.81248	8.08273e-54	1.729e-52
	VEGFD	-5.3189	6.49116	2.62285e-123	2.40367e-121								SLCO2B1	-2.72707	11.2345	9.05018e-36	8.26435e-35
	SFTPA1	-5.35296	13.7622	1.73385e-40	1.19547e-39								TEKT2	-2.72722	5.42633	2.21049e-22	1.00384e-21
	C8B	-5.37945	3.8766	1.66652e-83	4.8089e-82								PRMT8	-2.73077	3.38769	2.17387e-20	8.94665e-20
	FAM107A	-5.44233	8.38753	1.60964e-174	2.9355e-171								TIMP3	-2.73112	8.39958	3.99753e-28	2.45451e-27
	PEBP4	-5.49306	7.55355	2.68594e-70	5.04984e-69								CCRL2	-2.7317	7.65177	7.60753e-52	1.49334e-50
	TMEM100	-5.49595	7.31592	2.09902e-128	2.34846e-126								GLOD5	-2.73185	3.2124	5.15602e-31	3.71334e-30
	GRIA1	-5.53594	4.85022	3.2442e-121	2.76469e-119								CD34	-2.73194	10.714	1.21369e-77	6.96001e-76
	PGC	-5.55249	9.20904	2.83209e-39	1.86525e-38								CXCR2	-2.73358	6.42555	2.27869e-24	1.14632e-23
	CNTN6	-5.57961	4.45006	1.62755e-114	1.15944e-112								CATIP	-2.73432	4.30794	3.70291e-38	3.77242e-37
	MCEMP1	-5.63269	7.49887	4.1128e-136	6.35637e-134								ICAM2	-2.73644	8.34331	4.41682e-59	1.17928e-57
	WIF1	-5.6885	7.64046	7.76043e-66	1.28778e-64								LILRA5	-2.73718	7.22855	6.27588e-41	7.28497e-40
	MS4A15	-5.69917	6.53561	3.37557e-78	8.21899e-77								DOK2	-2.74076	9.06907	7.9809e-54	1.71022e-52
	ADH1B	-5.75131	9.07847	3.39555e-77	8.05262e-76								HP	-2.74788	8.4758	1.86198e-09	4.14591e-09
	LGI3	-5.80122	6.67955	8.13582e-86	2.48115e-84								DRAM1	-2.75283	11.2555	1.01871e-63	3.29384e-62
	SCGB1A1	-5.8021	9.02603	3.96772e-47	3.499e-46								TM4SF4	-2.75492	2.3782	2.35097e-27	1.38253e-26
	FABP4	-6.01113	7.01503	4.42047e-131	5.52165e-129								ORM1	-2.75784	5.10887	2.82022e-13	7.89886e-13
	ANKRD1	-6.02887	5.80523	1.22926e-132	1.64838e-130								FAT3	-2.75819	5.75243	1.14106e-19	4.51081e-19
	CPB2	-6.06567	5.02478	2.95632e-97	1.25382e-95								MEGF11	-2.76057	4.50764	5.49508e-33	4.3951e-32
	CA4	-6.20182	5.24185	4.38276e-131	5.51231e-129								TMOD1	-2.76197	6.71715	3.44053e-27	2.00324e-26
	GPM6A	-6.31254	5.56699	6.04097e-149	1.64432e-146								CLEC1B	-2.76225	2.67279	1.99525e-36	1.89507e-35
	SERTM1	-6.4184	3.41039	6.69965e-134	9.32683e-132								FAT4	-2.7637	8.63024	5.22503e-45	7.46737e-44
	CD300LG	-6.43479	3.39307	2.79103e-167	2.42381e-164								SLC5A4	-2.76468	3.58568	2.98433e-42	3.69466e-41
	ITLN2	-6.45636	4.5533	4.0218e-135	6.01193e-133								PAPSS2	-2.76617	10.9717	8.21565e-46	1.21608e-44
	GKN2	-6.4991	5.31421	7.05231e-84	2.05781e-82								MMRN2	-2.76687	9.77095	1.30867e-68	5.21069e-67
	AGER	-6.79084	10.2648	1.93869e-170	2.35706e-167								WFDC1	-2.76828	7.15019	6.38306e-54	1.3755e-52
	SLC6A4	-7.31708	5.70368	1.05563e-176	2.40645e-173								ABLIM3	-2.76916	8.87003	4.31909e-43	5.60989e-42
	CLDN18	-7.46234	8.71882	1.70746e-106	9.18554e-105								CST6	-2.77167	6.85398	1.0715e-18	4.01723e-18
	SFTPC	-8.47728	11.4537	8.85423e-74	1.87108e-72								RPS6KA2	-2.77333	10.9408	2.46826e-66	8.74003e-65
													CCDC173	-2.775	4.63001	8.06015e-43	1.03583e-41
													SMAD6	-2.77505	8.7491	2.69231e-60	7.5767e-59
													DSCAML1	-2.77563	4.32431	1.31183e-28	8.29491e-28
													GREM2	-2.77815	4.67307	4.05424e-28	2.48766e-27
													KCNIP1	-2.77918	3.26865	3.65618e-40	4.09797e-39
													NFE2	-2.78031	5.43077	3.6076e-29	2.34958e-28
													TMEM88	-2.78305	6.19453	8.69733e-68	3.34609e-66
													CORO2B	-2.78336	6.85541	4.19374e-42	5.14304e-41
													NYAP2	-2.78483	3.0096	1.41152e-25	7.52867e-25
													P2RY12	-2.78507	4.52844	3.18594e-25	1.67047e-24
													DAPK2	-2.78694	9.06748	9.55955e-60	2.62147e-58
													RHOJ	-2.78791	8.63128	8.43646e-83	5.82755e-81
													HPN	-2.78876	7.96898	1.27913e-15	4.05533e-15
													C14orf132	-2.79181	9.50905	1.08617e-41	1.31001e-40
													PDE2A	-2.79389	7.63395	6.14098e-60	1.69935e-58
													ARHGAP29	-2.79393	10.0991	6.07652e-51	1.14475e-49
													WFIKKN2	-2.7945	2.32354	5.4403e-33	4.3532e-32
													ZNF366	-2.79506	5.76804	4.69319e-47	7.37802e-46
													CYP27A1	-2.7955	10.8003	5.54387e-44	7.48874e-43
													B3GALT2	-2.79598	4.8098	2.25857e-29	1.48852e-28
													DAAM2	-2.7979	8.92846	6.73811e-58	1.72822e-56
													GIMAP7	-2.79906	8.61776	2.70669e-53	5.68654e-52
													ANXA3	-2.79993	10.5766	8.84087e-40	9.77103e-39
													ARMC4	-2.80133	5.11926	1.56803e-16	5.23901e-16
													FAM92B	-2.80244	5.45952	3.71639e-18	1.35409e-17
													RAI2	-2.80297	8.60376	1.15877e-67	4.44869e-66
													CNR1	-2.8049	6.7493	9.67389e-20	3.84302e-19
													CFAP52	-2.8051	5.06318	2.12306e-24	1.0701e-23
													AQP5	-2.80672	6.34766	2.12063e-13	5.98449e-13
													C1orf162	-2.80864	9.23726	6.36123e-61	1.82395e-59
													SCNN1G	-2.80884	8.12848	4.9199e-24	2.4255e-23
													EMP2	-2.80907	13.4303	8.45885e-78	4.89701e-76
													CMTM5	-2.8095	2.20307	1.10142e-37	1.09817e-36
													F8	-2.81154	9.20885	1.3598e-89	1.20963e-87
													SOD3	-2.81709	9.64831	4.38361e-54	9.55072e-53
													CFAP43	-2.81712	6.22511	4.90591e-27	2.82936e-26
													BMP3	-2.81729	7.60279	1.21472e-12	3.26576e-12
													NLRC4	-2.82016	7.12319	5.54414e-86	4.28402e-84
													MYADM	-2.82035	12.2762	3.08652e-48	5.08912e-47
													ANKRD29	-2.82331	9.08081	4.29209e-36	3.98729e-35
													DKK2	-2.82541	7.01466	8.15046e-29	5.22799e-28
													MUSK	-2.82616	3.51149	3.25005e-39	3.49869e-38
													C4BPB	-2.8276	3.95495	1.99817e-20	8.2403e-20
													KIAA2012	-2.82883	3.06806	3.68049e-21	1.57482e-20
													ICAM1	-2.8298	12.3573	6.77615e-38	6.80826e-37
													PTPN21	-2.83078	9.5106	2.10259e-87	1.71941e-85
													RANBP3L	-2.83141	4.5892	2.94236e-36	2.75871e-35
													FRY	-2.83349	9.65053	4.50721e-57	1.13058e-55
													PCDH12	-2.83665	9.19875	1.98728e-82	1.3573e-80
													VTN	-2.83693	4.57315	9.43556e-36	8.59904e-35
													SULT1C4	-2.83858	6.26353	1.91757e-35	1.71416e-34
													HGF	-2.83921	8.03435	2.57883e-43	3.38328e-42
													TMEM163	-2.83995	8.32845	1.18511e-37	1.17903e-36
													NPY1R	-2.84065	4.30357	4.79815e-22	2.14196e-21
													GRK5	-2.84249	9.94527	5.58822e-91	5.17293e-89
													LIFR	-2.84403	10.4766	3.66705e-39	3.92905e-38
													SEMA5A	-2.84623	9.83098	7.80933e-27	4.4434e-26
													CFAP299	-2.8472	2.41025	5.75293e-23	2.67492e-22
													SDR16C5	-2.84855	9.43759	1.19976e-21	5.26311e-21
													INSC	-2.84934	3.16861	3.24448e-35	2.87355e-34
													C11orf96	-2.85504	9.65116	1.5144e-42	1.91915e-41
													EFR3B	-2.85676	7.18266	2.86189e-39	3.08631e-38
													TLR8	-2.85739	7.55599	1.87986e-30	1.31749e-29
													FGF18	-2.85837	4.75661	7.74456e-41	8.94426e-40
													ELANE	-2.85864	2.05729	1.43883e-49	2.53024e-48
													SVEP1	-2.8592	9.87473	6.60471e-54	1.42032e-52
													CD300LF	-2.86007	7.91239	6.76365e-47	1.0542e-45
													LILRA2	-2.86045	6.52869	1.04771e-44	1.4731e-43
													OVCH2	-2.86105	3.60768	1.70085e-27	1.00802e-26
													ACSS3	-2.86305	8.10195	1.01341e-41	1.22713e-40
													DENND2A	-2.86405	8.06932	1.05226e-70	4.55797e-69
													CPA3	-2.86487	9.47907	9.01892e-29	5.77085e-28
													PHACTR3	-2.86553	5.96364	7.87038e-23	3.6409e-22
													CFAP46	-2.86699	4.58664	5.27118e-23	2.45531e-22
													FAM110D	-2.86743	5.47297	1.39716e-74	7.11694e-73
													HYDIN	-2.87057	5.07919	3.29186e-25	1.72402e-24
													MGP	-2.87352	12.0108	1.54066e-40	1.76147e-39
													ADAMTSL4	-2.8743	9.63892	1.67678e-48	2.7976e-47
													MUC1	-2.88146	12.4206	1.2001e-30	8.48916e-30
													L1TD1	-2.88218	3.85578	3.24005e-27	1.89074e-26
													SGMS2	-2.88249	10.2012	1.91702e-62	5.83619e-61
													NCMAP	-2.89475	6.98173	5.78886e-36	5.34239e-35
													RSPH4A	-2.89518	5.92411	4.89264e-32	3.7037e-31
													CELF2	-2.89526	10.4941	1.94884e-55	4.49293e-54
													CD300C	-2.89527	6.77468	2.14916e-52	4.31156e-51
													F10	-2.89659	6.28281	6.32831e-65	2.14106e-63
													ODAM	-2.8978	3.85499	6.62118e-12	1.70398e-11
													TSPAN19	-2.89839	3.34713	1.61485e-14	4.79381e-14
													ROPN1L	-2.90057	5.06489	1.07346e-24	5.48798e-24
													AKAP14	-2.90128	2.86367	4.19369e-20	1.69645e-19
													GIMAP1	-2.90348	7.79521	1.97901e-65	6.83508e-64
													LRRC32	-2.90431	10.5234	1.78015e-66	6.36525e-65
[truncated: 644 more rows]

## Sheet: DEMIs and common DEMIs
	Differentially expressed miRANs (DEMIs) in our analysis
	DEMIs in TCGA_NSCLC group						DEMIs in TCGA_LUAD group						DEMIs in TCGA_LUSC group							Common DEMIs
	Gene ID	logFC	AveExpr	P.Value	adj.P.Val		Gene ID	logFC	AveExpr	P.Value	adj.P.Val		Gene ID	logFC	AveExpr	P.Value	adj.P.Val			Gene ID
	hsa-mir-1269a	4.83219	6.01544	4.98273e-28	4.37445e-27		hsa-mir-210	4.66413	11.2063	1.9791e-60	6.64978e-58		hsa-mir-205	6.7121	14.3763	8.03202e-81	2.69474e-78			hsa-mir-1269a
	hsa-mir-210	4.49955	11.744	3.58666e-119	8.08194e-117		hsa-mir-9	3.88204	9.78039	7.47379e-26	1.47717e-24		hsa-mir-1269a	6.19507	7.57968	8.78609e-29	1.01646e-27			hsa-mir-210
	hsa-mir-9	4.12192	10.5304	8.8265e-57	2.38669e-55		hsa-mir-1269a	3.54954	4.55775	1.4093e-09	7.01519e-09		hsa-mir-944	5.30208	7.81789	6.07835e-51	2.39916e-49			hsa-mir-9
	hsa-mir-205	3.9712	11.3254	3.78215e-19	2.30337e-18		hsa-mir-196a	3.12471	4.65364	3.92746e-11	2.27522e-10		hsa-mir-9	4.39436	11.3138	1.3399e-42	2.90024e-41			hsa-mir-205
	hsa-mir-196a	3.45123	4.94426	1.66583e-28	1.52176e-27		hsa-mir-153	2.93349	5.14276	9.81196e-30	2.35487e-28		hsa-mir-210	4.36392	12.2987	2.31314e-85	1.55212e-82			hsa-mir-196a
	hsa-mir-31	3.14309	4.87863	2.41216e-29	2.32946e-28		hsa-mir-3607	2.91977	6.54656	1.86486e-24	2.98377e-23		hsa-mir-196b	4.30998	9.56861	1.53673e-50	5.7286e-49			hsa-mir-31
	hsa-mir-105	3.04218	3.37205	5.62165e-16	2.71445e-15		hsa-mir-577	2.82259	3.42947	2.62193e-19	2.93656e-18		hsa-mir-767	4.21357	4.77252	1.41738e-16	9.32326e-16			hsa-mir-105
	hsa-mir-577	2.98158	3.94215	1.87456e-36	2.22316e-35		hsa-mir-31	2.75903	4.19437	3.6705e-13	2.54286e-12		hsa-mir-105	4.19609	4.52924	2.6388e-16	1.68632e-15			hsa-mir-577
	hsa-mir-196b	2.96708	8.08188	8.17769e-26	6.50367e-25		hsa-mir-21	2.70965	20.1534	2.60749e-93	1.75224e-90		hsa-mir-4652	3.6416	3.44619	1.81902e-51	7.62853e-50			hsa-mir-196b
	hsa-mir-767	2.91529	3.46226	1.20499e-14	5.2216e-14		hsa-mir-708	2.58868	8.36076	1.86569e-37	8.35831e-36		hsa-mir-196a	3.57074	5.41879	1.18485e-19	8.73664e-19			hsa-mir-767
	hsa-mir-183	2.64602	15.0508	6.69963e-101	6.46993e-99		hsa-mir-182	2.58326	16.1621	4.44985e-58	7.47574e-56		hsa-mir-31	3.55601	5.62606	4.53958e-21	3.7147e-20			hsa-mir-183
	hsa-mir-4652	2.56672	2.5566	6.96376e-34	7.84583e-33		hsa-mir-142	2.5121	13.0062	1.86118e-30	4.63228e-29		hsa-mir-6499	3.26726	3.18909	3.8008e-32	5.3132e-31			hsa-mir-4652
	hsa-mir-708	2.55964	9.11062	1.27327e-55	3.31051e-54		hsa-mir-96	2.47698	6.29986	5.77949e-43	4.85477e-41		hsa-mir-577	3.14415	4.50975	4.48934e-21	3.7147e-20			hsa-mir-708
	hsa-mir-944	2.45981	5.28911	2.23073e-12	7.93671e-12		hsa-mir-135b	2.43864	7.35912	5.60796e-20	6.38737e-19		hsa-mir-6510	3.10901	4.46646	4.6398e-18	3.31202e-17			hsa-mir-182
	hsa-mir-182	2.4433	16.1015	2.35333e-92	1.98856e-90		hsa-mir-147b	2.32329	2.71363	2.55685e-21	3.06822e-20		hsa-mir-183	2.98298	15.0648	1.3301e-59	1.275e-57			hsa-mir-96
	hsa-mir-96	2.32417	6.29236	1.48029e-73	7.69753e-72		hsa-mir-183	2.31832	15.0338	2.60781e-45	2.5035e-43		hsa-mir-1269b	2.90526	3.02523	1.97822e-07	5.74625e-07			hsa-mir-301b
	hsa-mir-301b	2.22128	2.90131	4.77712e-49	9.49803e-48		hsa-mir-301a	2.28319	5.46781	9.63875e-33	2.69885e-31		hsa-mir-708	2.54367	9.88182	1.35444e-41	2.75403e-40			hsa-mir-323b
	hsa-mir-323b	2.0784	3.10452	5.4084e-28	4.68728e-27		hsa-mir-141	2.07295	12.3664	4.03097e-33	1.23128e-31		hsa-mir-1293	2.46311	2.57692	3.97713e-17	2.69561e-16			hsa-mir-1269b
	hsa-mir-6510	2.00928	3.34429	1.26532e-15	5.95672e-15		hsa-mir-616	2.05166	3.31852	6.06411e-23	8.67039e-22		hsa-mir-301b	2.43872	3.30072	3.9428e-37	6.61404e-36			hsa-mir-147b
	hsa-mir-1269b	1.99423	2.24003	1.54219e-08	4.2037e-08		hsa-mir-148a	2.04031	17.2207	3.34022e-39	1.87053e-37		hsa-mir-149	2.36322	8.74598	3.593e-27	3.9523e-26			hsa-mir-141
	hsa-mir-147b	1.93169	2.40839	1.23975e-31	1.26981e-30		hsa-mir-301b	2.00137	2.54601	2.62109e-20	3.09012e-19		hsa-mir-182	2.30916	16.0367	7.04935e-39	1.24477e-37			hsa-mir-21
	hsa-mir-141	1.9268	12.4588	3.98967e-63	1.2843e-61		hsa-mir-503	1.99126	4.65994	4.4543e-22	5.86919e-21		hsa-mir-323b	2.27803	3.39358	5.1416e-21	4.15664e-20			hsa-mir-616
	hsa-mir-3607	1.90483	6.79941	6.45947e-24	4.96205e-23		hsa-mir-105	1.91653	2.31989	8.77162e-05	0.000237682		hsa-mir-615	2.16091	2.76399	3.41623e-17	2.33907e-16			hsa-mir-503
	hsa-mir-21	1.90476	19.9234	1.4881e-127	1.00595e-124		hsa-mir-323b	1.87315	2.84743	3.58247e-11	2.09341e-10		hsa-mir-96	2.15876	6.28463	1.10718e-32	1.58067e-31			hsa-mir-135b
	hsa-mir-616	1.86683	3.58196	1.95668e-42	3.14932e-41		hsa-mir-200a	1.83712	11.4722	1.97927e-25	3.59478e-24		hsa-mir-130b	1.89687	7.15414	2.80209e-49	9.89579e-48			hsa-mir-142
	hsa-mir-503	1.82738	4.5569	2.10382e-41	3.3074e-40		hsa-mir-33b	1.81692	3.7229	3.03269e-19	3.34093e-18		hsa-mir-1248	1.8919	3.73399	4.02354e-15	2.36824e-14			hsa-mir-1293
	hsa-mir-135b	1.82184	6.92565	4.37433e-22	3.08026e-21		hsa-mir-4668	1.73023	2.71843	3.2835e-22	4.41303e-21		hsa-mir-141	1.79577	12.5534	5.61393e-35	8.56125e-34			hsa-mir-200a
	hsa-mir-142	1.81864	13.1966	4.95859e-35	5.77932e-34		hsa-mir-767	1.70847	2.27124	0.000390769	0.000951438		hsa-mir-224	1.78149	8.29044	3.78253e-12	1.66979e-11			hsa-mir-301a
	hsa-mir-153	1.76703	5.05125	2.94818e-28	2.62233e-27		hsa-mir-196b	1.68559	6.65991	2.27086e-06	7.90681e-06		hsa-mir-203a	1.71576	15.8835	5.31403e-10	1.92741e-09			hsa-mir-33b
	hsa-mir-1293	1.70799	1.82338	1.47889e-17	7.8719e-17		hsa-mir-29b	1.64807	10.5457	1.97748e-21	2.46086e-20		hsa-mir-616	1.67189	3.87525	2.75334e-24	2.7169e-23			hsa-mir-615
	hsa-mir-200a	1.67583	11.4426	1.10289e-44	1.91168e-43		hsa-mir-539	1.6356	3.37763	2.96913e-12	1.99526e-11		hsa-mir-3662	1.64834	1.71118	7.47789e-17	5.01766e-16			hsa-mir-148a
	hsa-mir-301a	1.67067	5.75141	9.17709e-40	1.34863e-38		hsa-mir-4652	1.56528	1.76008	5.61688e-08	2.32997e-07		hsa-mir-503	1.63648	4.44372	7.45253e-22	6.66753e-21			hsa-mir-130b
	hsa-mir-33b	1.61236	3.80147	1.30733e-28	1.21062e-27		hsa-mir-345	1.48053	5.87625	4.91063e-19	5.32248e-18		hsa-mir-1910	1.61757	1.64699	7.46917e-18	5.22064e-17			hsa-mir-345
	hsa-mir-615	1.60991	2.38413	3.37016e-17	1.73911e-16		hsa-mir-429	1.46779	8.60227	2.14838e-13	1.5197e-12		hsa-mir-891a	1.57806	4.16908	0.000166174	0.000351744			hsa-mir-4668
	hsa-mir-6499	1.59471	1.68536	8.07391e-14	3.22957e-13		hsa-mir-3170	1.45051	2.08352	8.71912e-17	8.13784e-16		hsa-mir-345	1.51687	6.19785	1.03026e-22	9.46995e-22			hsa-mir-891a
	hsa-mir-148a	1.57519	17.1884	8.43642e-47	1.58417e-45		hsa-mir-548v	1.42447	2.63412	5.0283e-12	3.34556e-11		hsa-mir-200a	1.5159	11.4086	4.18585e-21	3.55533e-20			hsa-mir-137
	hsa-mir-130b	1.52449	7.00017	1.40137e-58	4.1188e-57		hsa-mir-192	1.40018	11.0624	6.12751e-06	2.00863e-05		hsa-mir-147b	1.45909	2.07406	6.08916e-13	2.87734e-12			hsa-mir-429
	hsa-mir-345	1.49905	6.03062	3.67559e-39	4.96939e-38		hsa-mir-450a	1.38498	3.83304	1.86263e-14	1.43872e-13		hsa-mir-4449	1.44621	1.80564	6.16687e-12	2.63565e-11			hsa-mir-323a
	hsa-mir-4668	1.47604	3.02836	2.19123e-33	2.38915e-32		hsa-mir-137	1.37476	1.69629	5.81398e-07	2.18268e-06		hsa-mir-877	1.38509	3.11976	6.65759e-15	3.81815e-14			hsa-mir-33a
	hsa-mir-224	1.37464	7.60928	2.66409e-12	9.37983e-12		hsa-mir-7	1.36445	6.21923	4.2401e-25	7.30601e-24		hsa-mir-33b	1.3845	3.88981	2.36704e-11	9.68467e-11			hsa-mir-93
	hsa-mir-891a	1.35349	3.74869	5.26843e-07	1.28572e-06		hsa-mir-205	1.35194	8.38211	0.0020637	0.00447357		hsa-mir-323a	1.37024	3.13476	4.3193e-09	1.47119e-08			hsa-mir-1307
	hsa-mir-137	1.33001	1.63586	6.77996e-12	2.32652e-11		hsa-mir-199b	1.29639	13.0207	1.21214e-17	1.16365e-16		hsa-mir-33a	1.36643	7.12681	2.56783e-13	1.28583e-12			hsa-mir-2277
	hsa-mir-429	1.24608	8.59223	5.50659e-21	3.6856e-20		hsa-mir-20a	1.28955	9.57154	9.07246e-16	7.91779e-15		hsa-mir-5579	1.34722	1.59074	6.03491e-12	2.59579e-11			hsa-mir-30c
	hsa-mir-323a	1.2399	2.85858	2.64454e-12	9.35974e-12		hsa-mir-93	1.28082	13.7354	8.76918e-19	9.35379e-18		hsa-mir-455	1.3206	9.91625	1.52921e-15	9.39117e-15			hsa-mir-6842
	hsa-mir-33a	1.23578	6.63343	1.6715e-20	1.10778e-19		hsa-mir-937	1.27996	3.87805	3.05795e-08	1.32577e-07		hsa-mir-200c	1.3178	14.9911	3.8119e-27	4.12546e-26			hsa-mir-6718
	hsa-mir-539	1.22929	3.63098	1.30895e-15	6.10242e-15		hsa-mir-590	1.23684	5.96143	3.27127e-17	3.09619e-16		hsa-mir-4766	1.30462	1.59742	2.02625e-15	1.21394e-14			hsa-mir-1294
	hsa-mir-149	1.179	7.57399	8.53397e-09	2.38387e-08		hsa-mir-592	1.22792	2.85526	6.79422e-09	3.14877e-08		hsa-mir-760	1.29963	3.00726	5.0063e-11	1.99954e-10			hsa-mir-5683
	hsa-mir-548v	1.15862	2.5411	4.98146e-17	2.53193e-16		hsa-mir-19a	1.22381	6.10366	2.26017e-10	1.22487e-09		hsa-mir-1911	1.28718	2.35127	0.000454864	0.000911085			hsa-mir-514a
	hsa-mir-93	1.15725	14.0642	1.82649e-24	1.43571e-23		hsa-mir-130b	1.16413	6.85283	8.23212e-18	8.01737e-17		hsa-mir-4664	1.25466	1.697	1.94007e-14	1.04983e-13			hsa-mir-6806
	hsa-mir-1307	1.12773	12.3158	8.43646e-34	9.34926e-33		hsa-mir-1307	1.15028	12.231	9.38167e-17	8.51957e-16		hsa-mir-4778	1.25204	1.17917	2.4345e-11	9.90032e-11			hsa-mir-223
	hsa-mir-455	1.12516	9.55415	5.95786e-20	3.87261e-19		hsa-mir-891a	1.13382	3.36133	0.000604088	0.00144968		hsa-mir-137	1.24815	1.58017	3.87055e-06	9.72711e-06			hsa-mir-652
	hsa-mir-1248	1.12167	3.19625	7.68369e-12	2.61014e-11		hsa-mir-1269b	1.12317	1.52708	0.0052212	0.0103481		hsa-mir-1277	1.22771	2.44571	2.06776e-14	1.10998e-13			hsa-mir-202
	hsa-mir-1277	1.11201	2.23257	4.00207e-19	2.39416e-18		hsa-mir-33a	1.12303	6.16701	5.53124e-12	3.60873e-11		hsa-mir-193b	1.22049	8.11239	8.94849e-11	3.47077e-10			hsa-mir-504
	hsa-mir-7	1.10415	6.38616	2.96076e-34	3.39233e-33		hsa-mir-323a	1.10371	2.61218	1.97626e-05	6.00927e-05		hsa-mir-4668	1.20465	3.37509	1.53954e-15	9.39117e-15			hsa-mir-1468
	hsa-mir-4664	1.10226	1.48079	2.37764e-22	1.69188e-21		hsa-mir-5698	1.08187	3.34832	7.79286e-05	0.000214623		hsa-mir-135b	1.16229	6.47083	1.82535e-06	4.78442e-06			hsa-mir-204
	hsa-mir-193b	1.08074	7.88891	3.21608e-15	1.42096e-14		hsa-mir-2277	1.07854	2.1615	1.13061e-11	7.21455e-11		hsa-mir-142	1.15343	13.3896	2.52499e-10	9.36059e-10			hsa-mir-34b
	hsa-mir-2277	1.0735	2.42457	1.50981e-21	1.04146e-20		hsa-mir-615	1.07519	2.04692	6.5838e-05	0.000182823		hsa-mir-21	1.14178	19.6672	7.58505e-46	2.4236e-44			hsa-mir-135a
	hsa-mir-3170	1.07187	2.07215	9.44996e-19	5.45998e-18		hsa-mir-199a	1.07387	12.654	2.49376e-14	1.90433e-13		hsa-mir-1307	1.12728	12.4018	2.69692e-21	2.35017e-20			hsa-mir-934
	hsa-mir-579	1.04455	1.81705	1.50003e-19	9.3891e-19		hsa-mir-375	1.07097	15.9277	8.00735e-05	0.00021963		hsa-mir-3651	1.12434	2.3931	1.46158e-09	5.18899e-09			hsa-mir-3614
	hsa-mir-192	1.04276	10.7368	7.33992e-09	2.05883e-08		hsa-mir-3136	1.05732	1.52781	1.0909e-11	7.04888e-11		hsa-mir-7974	1.11187	1.10763	7.19e-12	3.04278e-11			hsa-mir-6502
	hsa-mir-424	1.03788	7.9987	4.13364e-19	2.45118e-18		hsa-mir-4638	1.05144	1.80743	1.13801e-11	7.21455e-11		hsa-mir-148a	1.11014	17.1528	1.47386e-13	7.49213e-13			hsa-mir-607
	hsa-mir-3662	1.02262	1.17804	2.14517e-15	9.66758e-15		hsa-mir-3189	1.04088	1.3978	1.41513e-07	5.59393e-07		hsa-mir-424	1.1004	7.85204	1.11103e-13	5.73464e-13			hsa-mir-140
	hsa-mir-940	1.00141	3.37975	3.95348e-17	2.02466e-16		hsa-mir-2355	1.03966	7.75238	9.53244e-11	5.38303e-10		hsa-mir-3652	1.09854	1.92631	1.32278e-11	5.51294e-11			hsa-let-7c
	hsa-mir-151b	-1.02261	2.73125	8.49621e-16	4.07336e-15		hsa-mir-642a	1.03398	3.95119	2.822e-07	1.08988e-06		hsa-mir-579	1.08877	2.05525	1.81753e-11	7.52816e-11			hsa-mir-516a
	hsa-let-7a	-1.0522	14.9354	1.49378e-43	2.46292e-42		hsa-mir-187	1.02503	5.58957	0.00173049	0.00383792		hsa-mir-2277	1.06603	2.72044	4.58986e-13	2.21568e-12			hsa-mir-4777
	hsa-mir-605	-1.07616	1.01315	2.19596e-29	2.15141e-28		hsa-mir-1293	1.00087	1.15003	1.13678e-05	3.60338e-05		hsa-mir-6512	1.06008	1.19834	2.5849e-08	8.33879e-08			hsa-mir-143
	hsa-mir-30c	-1.09359	9.84489	2.12063e-39	2.9256e-38		hsa-mir-135a	-1.00208	1.66055	4.66696e-06	1.53735e-05		hsa-mir-548f	1.05786	1.15835	1.53077e-06	4.07599e-06			hsa-mir-598
	hsa-mir-6842	-1.09823	3.6206	6.29356e-20	4.05185e-19		hsa-mir-934	-1.00243	2.37993	0.000606192	0.00144968		hsa-mir-3653	1.05647	4.66508	2.75282e-12	1.23969e-11			hsa-mir-584
	hsa-mir-4772	-1.10028	4.9096	1.25166e-18	7.11029e-18		hsa-mir-4777	-1.00825	1.50259	8.36318e-11	4.76276e-10		hsa-mir-93	1.03212	14.3942	5.00715e-13	2.38284e-12			hsa-mir-1976
	hsa-mir-6718	-1.1042	1.95721	5.56008e-14	2.27795e-13		hsa-mir-618	-1.00846	1.15726	1.32581e-11	8.24951e-11		hsa-mir-301a	1.03046	6.06229	5.9505e-12	2.57599e-11			hsa-mir-138
	hsa-mir-1294	-1.1175	1.02228	4.8466e-29	4.61451e-28		hsa-mir-34b	-1.00883	4.71596	0.00275968	0.00583177		hsa-mir-3200	1.02758	3.94458	1.41259e-06	3.77629e-06			hsa-mir-34c
	hsa-mir-5683	-1.1444	2.30038	6.17837e-10	1.85626e-09		hsa-let-7f	-1.01327	13.9901	3.97357e-10	2.11924e-09		hsa-mir-940	1.02101	3.55864	3.39677e-10	1.25233e-09			hsa-mir-190a
	hsa-mir-514a	-1.14725	3.19281	1.19914e-06	2.81464e-06		hsa-mir-652	-1.01473	7.39624	1.64756e-15	1.36687e-14		hsa-mir-429	1.00838	8.58415	4.25205e-09	1.45567e-08			hsa-mir-1258
	hsa-mir-7156	-1.15158	1.30865	1.13717e-22	8.17797e-22		hsa-mir-4521	-1.01479	1.55862	1.18014e-10	6.55417e-10		hsa-mir-585	-1.0092	1.94211	4.734e-13	2.26894e-12			hsa-mir-195
	hsa-mir-2110	-1.18236	3.22414	1.19813e-23	8.99925e-23		hsa-mir-15b	-1.04129	9.76268	4.60153e-22	5.94659e-21		hsa-mir-3913	-1.01017	2.58459	8.25721e-11	3.22127e-10			hsa-mir-218
	hsa-mir-4709	-1.19553	2.71455	2.95568e-14	1.25663e-13		hsa-mir-5187	-1.07242	1.42461	7.52058e-15	5.94568e-14		hsa-mir-1287	-1.02318	6.59759	1.75209e-14	9.63647e-14			hsa-mir-6892
	hsa-mir-99a	-1.21224	10.0868	1.12576e-23	8.55072e-23		hsa-mir-223	-1.07313	9.90421	1.5648e-09	7.73197e-09		hsa-mir-204	-1.03155	4.24757	0.00360316	0.00631259			hsa-mir-30a
	hsa-mir-6806	-1.21678	2.17259	4.54337e-30	4.58405e-29		hsa-mir-6842	-1.07592	3.78397	1.69061e-11	1.03281e-10		hsa-mir-150	-1.03932	10.9881	5.99091e-07	1.65213e-06			hsa-mir-206
	hsa-mir-6720	-1.23547	2.78734	9.97807e-14	3.90172e-13		hsa-mir-1294	-1.09092	1.30685	1.53271e-13	1.10751e-12		hsa-mir-30c	-1.04439	9.72827	8.09299e-20	6.03377e-19			hsa-mir-1247
	hsa-mir-223	-1.25575	10.0318	1.43791e-19	9.08437e-19		hsa-let-7d	-1.09161	11.1658	2.27899e-21	2.78451e-20		hsa-mir-6761	-1.04584	1.87923	7.64604e-10	2.74358e-09			hsa-mir-139
	hsa-mir-652	-1.27251	7.10182	4.03219e-39	5.34463e-38		hsa-mir-6806	-1.12436	2.44662	4.15047e-15	3.40136e-14		hsa-mir-107	-1.06879	7.82931	4.05072e-31	5.43607e-30			hsa-mir-1
	hsa-mir-202	-1.28523	1.90124	2.97824e-26	2.45523e-25		hsa-mir-5683	-1.13278	2.0445	2.90941e-08	1.26956e-07		hsa-mir-516a	-1.06961	1.26625	1.38184e-05	3.384e-05			hsa-mir-451a
	hsa-mir-504	-1.28565	1.97633	1.38075e-17	7.40784e-17		hsa-mir-3199	-1.1396	1.71919	4.21133e-16	3.7237e-15		hsa-mir-3912	-1.07098	1.44377	9.34755e-15	5.27076e-14			hsa-mir-490
	hsa-mir-1468	-1.29315	3.90854	4.98016e-26	4.00784e-25		hsa-mir-6718	-1.13995	2.18031	1.81118e-07	7.07623e-07		hsa-mir-6718	-1.08452	1.71448	4.52974e-09	1.53508e-08			hsa-mir-4732
	hsa-mir-30d	-1.2994	14.8862	4.22402e-33	4.53244e-32		hsa-mir-1468	-1.14627	3.9385	5.3833e-11	3.09195e-10		hsa-mir-181a	-1.08738	12.5042	9.13026e-23	8.5089e-22			hsa-mir-133b
	hsa-mir-3926	-1.30832	1.47704	1.91173e-32	2.01926e-31		hsa-mir-30c	-1.1466	9.95816	8.859e-22	1.12325e-20		hsa-mir-676	-1.08915	1.88832	9.30689e-09	3.10693e-08			hsa-mir-144
	hsa-mir-497	-1.32822	6.10931	1.15273e-40	1.73165e-39		hsa-mir-514a	-1.18974	3.00298	0.000356449	0.00087421		hsa-mir-624	-1.09087	2.58294	5.47932e-15	3.19706e-14			hsa-mir-133a
	hsa-mir-204	-1.34417	3.91078	3.40067e-10	1.0497e-09		hsa-mir-605	-1.19058	1.04808	5.60663e-18	5.54067e-17		hsa-mir-514a	-1.10189	3.40368	0.000852037	0.00165715			hsa-mir-184
	hsa-mir-34b	-1.34954	4.85799	4.02955e-09	1.15914e-08		hsa-let-7e	-1.23727	12.3219	1.66269e-16	1.48977e-15		hsa-mir-4999	-1.10836	2.20949	1.71051e-10	6.44804e-10			hsa-mir-486
	hsa-mir-135a	-1.35154	1.36989	1.72222e-19	1.06809e-18		hsa-mir-3614	-1.27252	4.24246	2.47147e-13	1.73003e-12		hsa-mir-126	-1.12679	13.3311	6.67875e-14	3.50113e-13
	hsa-mir-4529	-1.36066	1.67192	6.31518e-48	1.21973e-46		hsa-mir-140	-1.27878	11.8352	1.17625e-30	3.04016e-29		hsa-let-7c	-1.12763	11.906	3.842e-10	1.40873e-09
	hsa-mir-934	-1.37842	2.37687	1.03963e-11	3.47915e-11		hsa-mir-202	-1.29309	1.1231	3.27663e-11	1.94858e-10		hsa-mir-6842	-1.1385	3.43814	6.39235e-11	2.5231e-10
	hsa-mir-552	-1.39962	2.27777	2.29646e-08	6.13599e-08		hsa-mir-522	-1.3281	1.98143	1.64656e-09	8.07657e-09		hsa-mir-145	-1.15515	12.0949	6.76288e-18	4.77673e-17
	hsa-mir-3614	-1.44158	3.97969	5.91023e-29	5.54905e-28		hsa-mir-518e	-1.33954	1.55498	1.0323e-15	8.78111e-15		hsa-mir-5683	-1.15566	2.58464	0.000163367	0.000347998
	hsa-mir-6502	-1.45104	1.27092	4.10667e-41	6.30934e-40		hsa-mir-504	-1.34829	2.3867	5.72374e-10	2.93615e-09		hsa-mir-4423	-1.15687	1.93584	6.58411e-13	3.08947e-12
	hsa-mir-378c	-1.4527	4.13176	7.48982e-37	9.37614e-36		hsa-mir-519a	-1.37238	1.09379	1.77652e-09	8.65087e-09		hsa-mir-181b	-1.16956	9.1504	1.79634e-15	1.0859e-14
	hsa-mir-511	-1.47112	6.18644	8.97098e-28	7.67643e-27		hsa-mir-6502	-1.40569	1.3731	3.88095e-18	3.89254e-17		hsa-mir-502	-1.17318	5.19062	7.44923e-28	8.33072e-27
	hsa-mir-338	-1.47624	10.643	1.11745e-21	7.78759e-21		hsa-mir-1976	-1.4156	5.79192	1.70533e-22	2.33873e-21		hsa-mir-1294	-1.17447	1.72256	3.09057e-25	3.19042e-24
	hsa-mir-3065	-1.52209	8.02532	4.69969e-18	2.58292e-17		hsa-let-7a	-1.44521	15.3314	1.7718e-39	1.08241e-37		hsa-mir-5000	-1.18455	2.48562	8.56427e-15	4.87002e-14
	hsa-mir-607	-1.53811	1.79253	7.03983e-64	2.37946e-62		hsa-mir-520a	-1.47907	1.63848	9.43275e-15	7.37071e-14		hsa-mir-3117	-1.20247	1.40203	1.26059e-13	6.45694e-13
	hsa-mir-140	-1.54589	11.5739	7.64183e-67	3.22867e-65		hsa-mir-598	-1.49823	5.76404	9.33981e-17	8.51957e-16		hsa-mir-181d	-1.21786	5.76105	4.39633e-12	1.92806e-11
	hsa-let-7c	-1.55279	12.0137	1.24096e-36	1.52525e-35		hsa-mir-34c	-1.55128	7.00935	2.8524e-06	9.73003e-06		hsa-mir-584	-1.22838	7.49033	3.86399e-07	1.07582e-06
	hsa-mir-516a	-1.55892	1.32669	6.84681e-19	4.02473e-18		hsa-mir-517b	-1.56208	1.57711	5.46442e-15	4.42421e-14		hsa-mir-3920	-1.23109	1.8925	1.21699e-19	8.87608e-19
	hsa-mir-4777	-1.55949	1.35438	2.90467e-45	5.16725e-44		hsa-mir-517a	-1.56236	1.58362	7.01672e-15	5.61337e-14		hsa-mir-504	-1.26092	1.52906	1.97853e-12	9.09312e-12
	hsa-mir-548b	-1.56383	2.74989	3.37359e-23	2.5061e-22		hsa-mir-2110	-1.60724	3.57548	5.70928e-23	8.34051e-22		hsa-mir-202	-1.29465	1.67008	3.78252e-24	3.67837e-23
	hsa-mir-143	-1.56826	17.6721	9.13328e-44	1.54352e-42		hsa-mir-1258	-1.61714	1.63427	9.48609e-19	9.96039e-18		hsa-mir-6806	-1.33156	1.87297	9.18998e-21	7.34105e-20
	hsa-mir-598	-1.59221	5.81611	1.41259e-36	1.7052e-35		hsa-mir-204	-1.6323	3.60056	5.49351e-12	3.60873e-11		hsa-mir-217	-1.34457	5.66724	1.6139e-09	5.69961e-09
	hsa-mir-584	-1.60992	7.06925	5.12774e-23	3.72726e-22		hsa-mir-607	-1.67199	1.82321	1.3541e-37	6.49967e-36		hsa-mir-181c	-1.35358	8.13125	5.34319e-23	5.04969e-22
	hsa-mir-1976	-1.72609	5.43606	1.15997e-49	2.52948e-48		hsa-mir-218	-1.72333	6.6455	2.9595e-25	5.23364e-24		hsa-mir-5586	-1.38226	3.21694	6.5802e-15	3.8063e-14
	hsa-mir-138	-1.75349	2.92852	1.92994e-28	1.73952e-27		hsa-mir-138	-1.77279	2.91853	3.46591e-14	2.58788e-13		hsa-mir-100	-1.39069	13.6788	3.92626e-16	2.4854e-15
	hsa-mir-34c	-1.80435	7.09665	2.5645e-15	1.14053e-14		hsa-mir-143	-1.82698	18.0539	1.29463e-26	2.63633e-25		hsa-mir-7156	-1.39314	1.35053	1.40299e-20	1.09466e-19
	hsa-mir-190a	-1.81679	3.47147	7.2151e-52	1.6258e-50		hsa-mir-190a	-1.84725	3.53068	9.87904e-25	1.65968e-23		hsa-mir-143	-1.40519	17.2791	2.83748e-23	2.71993e-22
	hsa-mir-1258	-1.91992	1.50199	3.20308e-49	6.56145e-48		hsa-mir-378a	-1.87934	10.3548	8.30996e-34	2.65919e-32		hsa-mir-607	-1.41302	1.77197	3.698e-29	4.43099e-28
	hsa-mir-326	-2.04102	5.04854	3.2852e-26	2.67566e-25		hsa-mir-378c	-1.93614	4.21666	8.42167e-28	1.8256e-26		hsa-mir-223	-1.42055	10.1597	1.29667e-11	5.4379e-11
	hsa-mir-195	-2.05559	6.92485	2.43096e-66	9.66662e-65		hsa-mir-30a	-1.94218	16.1157	4.47253e-28	1.00185e-26		hsa-mir-1468	-1.4527	3.87508	1.3088e-17	9.05366e-17
	hsa-mir-218	-2.07564	6.6134	5.12921e-72	2.47667e-70		hsa-mir-584	-1.96964	6.66653	1.53836e-22	2.1537e-21		hsa-mir-99a	-1.45683	10.0788	3.80064e-15	2.25684e-14
	hsa-mir-6892	-2.22796	3.06772	1.08781e-60	3.34254e-59		hsa-let-7c	-1.98085	12.114	6.50794e-33	1.90145e-31		hsa-mir-30b	-1.46933	10.2173	7.291e-31	9.59266e-30
	hsa-mir-30a	-2.30648	15.9006	4.2656e-75	2.6214e-73		hsa-mir-206	-2.00025	1.86721	1.59795e-25	2.98285e-24		hsa-mir-3926	-1.47377	1.1586	1.65323e-25	1.73331e-24
	hsa-mir-206	-2.31544	1.79984	1.76301e-65	6.27259e-64		hsa-mir-6720	-2.0264	2.28531	3.60304e-24	5.50283e-23		hsa-mir-660	-1.47631	7.26377	8.83314e-25	8.98036e-24
	hsa-mir-1247	-2.49273	5.63125	5.13569e-37	6.55043e-36		hsa-mir-195	-2.04746	7.27705	2.58065e-36	1.02011e-34		hsa-mir-4772	-1.48394	5.0014	9.38112e-17	6.23241e-16
	hsa-mir-139	-2.68327	7.08947	4.04086e-78	2.73162e-76		hsa-mir-516a	-2.13542	1.34749	2.34651e-18	2.38917e-17		hsa-mir-6502	-1.51098	1.16759	5.09454e-28	5.79395e-27
	hsa-mir-1	-2.72681	3.65301	2.06972e-46	3.78143e-45		hsa-mir-6892	-2.36265	3.34647	8.69172e-38	4.49295e-36		hsa-mir-29c	-1.52313	12.5314	5.28907e-20	3.9876e-19
	hsa-mir-451a	-2.89678	10.4968	1.5724e-58	4.42893e-57		hsa-mir-1	-2.39028	4.13399	1.4245e-18	1.47271e-17		hsa-mir-652	-1.54906	6.7962	1.38499e-34	2.06518e-33
	hsa-mir-490	-2.97759	1.96424	1.55114e-110	2.62143e-108		hsa-mir-139	-2.47303	7.55655	3.49578e-40	2.34917e-38		hsa-mir-101	-1.59244	14.0212	3.32953e-39	6.03814e-38
	hsa-mir-4732	-3.02728	1.18514	1.72851e-121	5.84235e-119		hsa-mir-451a	-2.531	10.6727	2.8377e-24	4.43473e-23		hsa-mir-151b	-1.61402	2.15854	9.46736e-26	1.00835e-24
	hsa-mir-133b	-3.09263	1.78376	3.08509e-90	2.31724e-88		hsa-mir-490	-2.56214	1.99108	1.41245e-41	1.05463e-39		hsa-mir-3614	-1.64391	3.68658	2.19094e-20	1.67059e-19
	hsa-mir-144	-3.12291	8.29586	6.72846e-66	2.52691e-64		hsa-mir-144	-2.74834	8.45662	8.39572e-26	1.61198e-24		hsa-mir-34b	-1.69025	5.01694	3.77835e-08	1.19588e-07
	hsa-mir-133a	-3.21431	3.23034	5.84486e-75	3.29261e-73		hsa-mir-133b	-2.75112	2.04736	3.19798e-36	1.19391e-34		hsa-mir-598	-1.6966	5.87355	4.94015e-22	4.47952e-21
	hsa-mir-184	-3.25399	3.51513	1.09513e-39	1.5423e-38		hsa-mir-133a	-2.84659	3.55483	4.56108e-31	1.22602e-29		hsa-mir-138	-1.73268	2.93925	2.51072e-16	1.6199e-15
	hsa-mir-486	-4.00834	7.44528	9.26394e-103	1.25248e-100		hsa-mir-1247	-3.00756	5.58226	8.92004e-27	1.87321e-25		hsa-mir-135a	-1.74565	1.06023	1.30691e-20	1.03169e-19
							hsa-mir-4732	-3.10782	1.33313	1.98771e-59	4.45246e-57		hsa-mir-934	-1.77676	2.37772	1.46501e-10	5.61727e-10
							hsa-mir-486	-4.06051	7.78496	5.79291e-57	7.78567e-55		hsa-mir-190a	-1.80327	3.40574	2.04794e-31	2.80442e-30
							hsa-mir-184	-4.12673	3.44719	2.5612e-37	1.0757e-35		hsa-mir-140	-1.82095	11.3032	1.20115e-42	2.68658e-41
													hsa-mir-30d	-1.93262	14.2692	5.14692e-60	5.75597e-58
													hsa-mir-497	-1.95933	5.96091	1.1937e-44	3.2039e-43
													hsa-mir-1247	-1.98389	5.68535	2.84045e-13	1.41181e-12
													hsa-mir-34c	-2.0465	7.18989	5.14523e-11	2.04287e-10
													hsa-mir-511	-2.07472	5.91535	1.59916e-29	1.95098e-28
													hsa-mir-1976	-2.08703	5.04393	6.58425e-40	1.22723e-38
													hsa-mir-195	-2.09476	6.55672	2.18191e-43	5.0485e-42
													hsa-mir-6892	-2.12183	2.75663	4.17504e-30	5.18788e-29
													hsa-mir-552	-2.15244	1.50672	1.49823e-20	1.15553e-19
													hsa-mir-4777	-2.156	1.19955	2.29331e-47	7.69407e-46
													hsa-mir-4709	-2.23322	2.0685	5.38683e-36	8.60611e-35
													hsa-mir-1258	-2.24707	1.36318	1.07045e-35	1.6704e-34
													hsa-mir-548b	-2.24971	2.27153	9.76151e-31	1.25961e-29
													hsa-mir-375	-2.35489	12.2546	3.37514e-13	1.66523e-12
													hsa-mir-184	-2.37253	3.59015	1.53333e-10	5.8458e-10
													hsa-mir-3065	-2.38941	7.55582	6.96856e-29	8.20334e-28
													hsa-mir-218	-2.4158	6.52557	1.08839e-52	5.21648e-51
													hsa-mir-338	-2.45485	10.4192	2.10281e-40	4.03139e-39
													hsa-mir-30a	-2.65558	15.6618	5.35367e-52	2.39488e-50
													hsa-mir-206	-2.65856	1.74167	4.91706e-45	1.4345e-43
													hsa-mir-139	-2.92823	6.59943	9.8018e-56	8.22126e-54
													hsa-mir-4732	-2.95371	1.03356	4.56987e-70	7.66596e-68
													hsa-mir-1	-3.15331	3.12087	8.62792e-41	1.70275e-39
													hsa-mir-326	-3.2157	3.99177	4.62027e-45	1.40918e-43
													hsa-mir-451a	-3.25706	10.3152	3.19485e-37	5.49677e-36
													hsa-mir-490	-3.41289	1.94775	9.88736e-77	2.21147e-74
													hsa-mir-133b	-3.45983	1.49985	3.27292e-66	4.39225e-64
													hsa-mir-133a	-3.47255	2.74291	2.15051e-53	1.20249e-51
													hsa-mir-144	-3.49818	8.12876	6.36363e-45	1.77916e-43
													hsa-mir-486	-3.98125	7.08745	1.99509e-53	1.20249e-51

## Sheet: Overlapping DELs in our analysi
		Supplementary Table 5：The distribution of overlapping DELs in three groups.
		Overlapping differentially expressed lncRANs (DELs) in our analysis
		Overlapping DELs in TCGA_NSCLC group						Overlapping DELs in TCGA_LUAD group						Overlapping DELs in TCGA_LUSC group
		Gene ID	logFC	AveExpr	P.Value	adj.P.Val		Gene ID	logFC	AveExpr	P.Value	adj.P.Val		Gene ID	logFC	AveExpr	P.Value	adj.P.Val
		CASC9	5.06347	6.0493	3.21e-44	5.56e-43		CASC9	3.00914	4.19214	1.4e-10	8.04e-10		CASC9	7.25745	8.08758	3.31e-83	6.59e-81
		KCNMB2-AS1	4.83035	5.89243	8.81e-53	2.12e-51		KCNMB2-AS1	3.12534	4.11918	1.7e-15	1.58e-14		KCNMB2-AS1	6.60397	7.83668	9.83e-97	3.31e-94
		BBOX1-AS1	4.79334	5.77411	3.95e-66	1.48e-64		BBOX1-AS1	3.49508	4.36175	5.08e-23	8.93e-22		BBOX1-AS1	6.11802	7.3232	2.09e-85	4.25e-83
		FAM83A-AS1	4.64149	5.4892	1.01e-75	5.28e-74		FAM83A-AS1	5.0087	5.85346	1.3e-61	2.42e-59		FAM83A-AS1	4.21857	5.09408	4.85e-26	5.39e-25
		FEZF1-AS1	4.43379	6.43995	4.08e-61	1.33e-59		FEZF1-AS1	4.36737	6.24716	1.01e-33	3.64e-32		FEZF1-AS1	4.47697	6.65404	3.85e-29	5.18e-28
		FOXD3-AS1	4.36635	4.35246	2.93e-74	1.41e-72		FOXD3-AS1	3.77949	3.7931	1.75e-29	4.63e-28		FOXD3-AS1	4.95228	4.97052	4.14e-54	2.01e-52
		AC020907.1	4.27637	4.60755	2.39e-82	1.51e-80		AC020907.1	3.84216	4.16167	3.3e-40	1.83e-38		AC020907.1	4.68523	5.10174	1.44e-45	4.54e-44
		AC007128.1	4.14152	4.40603	5.68e-74	2.73e-72		AC007128.1	3.24759	3.64024	3.69e-24	7.03e-23		AC007128.1	5.07357	5.24986	4.63e-76	6.98e-74
		DLX6-AS1	4.11974	5.01578	1.74e-38	2.38e-37		DLX6-AS1	2.36138	3.2913	3.14e-10	1.75e-09		DLX6-AS1	5.97371	6.90968	1.44e-61	1.01e-59
		AC133785.1	4.03443	3.89009	2.02e-70	8.69e-69		AC133785.1	3.08758	3.04736	3.05e-23	5.46e-22		AC133785.1	5.01934	4.81954	1.5e-73	1.9e-71
		ZFPM2-AS1	3.95398	5.96318	1.36e-52	3.27e-51		ZFPM2-AS1	4.18099	5.81905	2.36e-35	9.94e-34		ZFPM2-AS1	3.64928	6.12184	4.59e-20	3.49e-19
		AC080037.2	3.77619	4.61497	5.61e-71	2.43e-69		AC080037.2	3.98214	4.75697	6.39e-39	3.37e-37		AC080037.2	3.49503	4.46502	6.78e-35	1.25e-33
		AC079160.1	3.71081	3.58469	5.75e-42	9.05e-41		AC079160.1	2.02832	2.06672	2.59e-10	1.45e-09		AC079160.1	5.50712	5.26497	1.25e-75	1.8e-73
		AL033397.1	3.60775	4.61772	4.04e-17	1.88e-16		AL033397.1	2.34635	3.3118	2.97e-06	9.71e-06		AL033397.1	4.90016	6.05405	6.72e-14	3.3e-13
		AC093895.2	3.53665	4.6673	8.97e-50	1.92e-48		AC093895.2	2.39666	3.45181	7.28e-17	7.81e-16		AC093895.2	4.70326	6.00244	4.93e-60	3.13e-58
		LINC02864	3.51889	4.16506	5.15e-20	2.86e-19		LINC02864	3.97724	4.77153	3.31e-14	2.7e-13		LINC02864	3.00668	3.50497	2.64e-08	7.97e-08
		MNX1-AS1	3.49931	4.49788	7.37e-47	1.4e-45		MNX1-AS1	4.02393	4.91604	8.4e-43	5.32e-41		MNX1-AS1	2.8852	4.04139	3.73e-14	1.86e-13
		HOXC13-AS	3.49635	3.35443	1.41e-37	1.85e-36		HOXC13-AS	2.14064	2.14756	6.35e-11	3.76e-10		HOXC13-AS	4.95254	4.69793	4.17e-44	1.23e-42
		LINC01977	3.46983	4.49175	1.31e-87	1e-85		LINC01977	4.00403	5.03974	6.91e-69	1.74e-66		LINC01977	2.86033	3.89582	2.45e-37	5.34e-36
		LINC00511	3.43042	9.9573	1.6e-115	2.67e-113		LINC00511	2.93527	9.42612	1.72e-49	1.66e-47		LINC00511	3.9579	10.5265	5.53e-83	1.08e-80
		MIR924HG	3.37332	4.89471	4.29e-61	1.39e-59		MIR924HG	2.66417	4.0954	3.29e-25	6.66e-24		MIR924HG	4.08163	5.77049	2.91e-48	1.07e-46
		HOXC-AS2	3.34894	3.67758	1.83e-47	3.59e-46		HOXC-AS2	2.69604	3.04009	7.31e-18	8.63e-17		HOXC-AS2	4.01093	4.38439	2.15e-37	4.72e-36
		LINC02657	3.32694	3.5657	5.92e-54	1.48e-52		LINC02657	2.91403	3.20666	7.07e-27	1.63e-25		LINC02657	3.71484	3.96538	6.14e-29	8.16e-28
		AC007128.2	3.22427	3.03661	1.72e-56	4.79e-55		AC007128.2	2.37774	2.29043	8.24e-18	9.64e-17		AC007128.2	4.12663	3.86734	1.28e-61	9.13e-60
		LINC01559	3.20624	3.86611	1.94e-25	1.47e-24		LINC01559	2.47842	3.09364	4.93e-10	2.69e-09		LINC01559	3.92363	4.72194	1.28e-18	8.8e-18
		LINC00942	3.07243	5.05444	1.5e-24	1.08e-23		LINC00942	3.01142	4.81306	3.48e-16	3.42e-15		LINC00942	3.08878	5.31718	1.67e-10	6.2e-10
		PPP1R14B-AS1	3.06806	5.61764	9.02e-90	7.46e-88		PPP1R14B-AS1	2.96079	5.28634	1.46e-46	1.21e-44		PPP1R14B-AS1	3.14932	5.97854	1.6e-46	5.43e-45
		LINC01833	3.05449	3.24436	1.24e-27	1.05e-26		LINC01833	3.11132	3.36699	2.36e-15	2.16e-14		LINC01833	2.96144	3.1146	6.25e-14	3.07e-13
		AC106900.1	3.00982	3.15878	2.54e-54	6.49e-53		AC106900.1	2.20104	2.4456	2.63e-16	2.64e-15		AC106900.1	3.86531	3.95191	1.64e-63	1.38e-61
		HOTAIR	2.99452	3.01768	2.34e-27	1.96e-26		HOTAIR	2.44192	2.50202	1.03e-10	5.97e-10		HOTAIR	3.57506	3.59733	2.61e-20	2.03e-19
		NPSR1-AS1	2.92302	2.83999	1.25e-50	2.77e-49		NPSR1-AS1	2.33975	2.33466	1.28e-20	1.88e-19		NPSR1-AS1	3.52698	3.40066	2.55e-35	4.83e-34
		RUNDC3A-AS1	2.8707	5.34648	6.29e-72	2.79e-70		RUNDC3A-AS1	3.00443	5.29471	2.2e-42	1.36e-40		RUNDC3A-AS1	2.69614	5.40244	3.85e-31	5.78e-30
		VPS9D1-AS1	2.85838	7.76274	1.62e-73	7.68e-72		VPS9D1-AS1	2.30551	7.05816	4.22e-31	1.26e-29		VPS9D1-AS1	3.43498	8.52913	1.38e-61	9.7e-60
		AC023301.1	2.85789	3.33346	6.06e-42	9.52e-41		AC023301.1	2.49912	3.02953	4.57e-17	5.01e-16		AC023301.1	3.21963	3.67128	7.97e-29	1.05e-27
		TFAP2A-AS1	2.84896	4.75475	2.6e-90	2.19e-88		TFAP2A-AS1	2.60931	4.24583	4.52e-38	2.3e-36		TFAP2A-AS1	3.0465	5.31188	7.87e-73	9.56e-71
		LINC02014	2.80526	4.51441	2.66e-72	1.2e-70		LINC02014	3.30113	4.65385	1.11e-56	1.84e-54		LINC02014	2.21551	4.36186	1.85e-22	1.65e-21
		AC027228.2	2.76724	5.10454	1.93e-63	6.75e-62		AC027228.2	2.67517	4.8622	1.75e-26	3.88e-25		AC027228.2	2.83502	5.36933	2.3e-45	7.17e-44
		AL033397.2	2.76145	3.83348	2.08e-42	3.35e-41		AL033397.2	2.04815	2.98136	1.8e-16	1.84e-15		AL033397.2	3.47351	4.76979	3.19e-37	6.89e-36
		LINC02678	2.74366	3.09076	1.15e-47	2.27e-46		LINC02678	2.78607	3.18378	2.59e-28	6.51e-27		LINC02678	2.67447	2.99295	1.81e-21	1.53e-20
		LINC01572	2.71578	4.99707	1.07e-113	1.63e-111		LINC01572	2.34473	4.47414	7.74e-47	6.55e-45		LINC01572	3.08329	5.56924	1.99e-102	9.68e-100
		LINC00858	2.6905	3.32616	6.33e-26	4.94e-25		LINC00858	2.45285	3.16054	4.66e-10	2.54e-09		LINC00858	2.92652	3.51977	1.01e-21	8.63e-21
		LINC01614	2.6282	5.42003	1.89e-39	2.69e-38		LINC01614	2.69515	5.19973	1.52e-23	2.79e-22		LINC01614	2.51393	5.65989	1.91e-17	1.22e-16
		LINC00887	2.60852	3.60962	6.17e-43	1.01e-41		LINC00887	2.21992	3.14856	7.78e-18	9.18e-17		LINC00887	2.96911	4.11668	3.08e-29	4.18e-28
		AP005233.2	2.59774	2.74736	2.51e-27	2.09e-26		AP005233.2	2.8853	3.04772	1.57e-18	1.98e-17		AP005233.2	2.25918	2.42386	2.71e-11	1.08e-10
		LINC01460	2.59621	4.31727	3.57e-38	4.84e-37		LINC01460	2.79828	4.3595	2.91e-22	4.86e-21		LINC01460	2.33488	4.27449	1.38e-17	8.9e-17
		LINC01705	2.56639	3.18547	3.33e-44	5.75e-43		LINC01705	2.29653	2.82346	9.61e-22	1.54e-20		LINC01705	2.80213	3.58795	1.36e-24	1.39e-23
		SCAT8	2.55244	5.39228	3.27e-28	2.88e-27		SCAT8	2.82102	5.42991	2.86e-22	4.79e-21		SCAT8	2.23658	5.35172	1.05e-09	3.64e-09
		UCA1	2.51083	4.68931	4.38e-21	2.58e-20		UCA1	2.20158	4.38167	6.83e-09	3.22e-08		UCA1	2.8245	5.03005	9.97e-15	5.2e-14
		LINC02416	2.49732	3.08742	5.71e-59	1.72e-57		LINC02416	2.87804	3.39461	3.96e-37	1.83e-35		LINC02416	2.04757	2.7552	1.73e-28	2.23e-27
		LINC02159	2.48677	4.64542	1.83e-30	1.77e-29		LINC02159	2.65861	4.70573	3.63e-19	4.83e-18		LINC02159	2.26437	4.58101	5.33e-13	2.44e-12
		PCAT6	2.47845	7.44602	1.4e-77	7.59e-76		PCAT6	2.17234	7.07055	7.51e-29	1.93e-27		PCAT6	2.80557	7.85332	7.68e-64	6.59e-62
		MYOSLID	2.47354	5.32005	1.66e-39	2.37e-38		MYOSLID	2.25314	4.76422	1.5e-18	1.89e-17		MYOSLID	2.66313	5.92764	1.37e-25	1.49e-24
		AC010719.1	2.4494	4.76498	3.53e-64	1.26e-62		AC010719.1	2.60242	4.71068	1.26e-34	4.95e-33		AC010719.1	2.24011	4.82594	1.83e-31	2.81e-30
		LINC01711	2.42886	2.98765	2.19e-49	4.66e-48		LINC01711	2.38402	2.86931	5.56e-26	1.19e-24		LINC01711	2.41422	3.12203	3.44e-24	3.41e-23
		AL365181.3	2.42152	7.17537	8.93e-21	5.19e-20		AL365181.3	2.773	7.18142	5.75e-16	5.58e-15		AL365181.3	2.00787	7.16625	2.9e-07	7.88e-07
		AL079303.1	2.41665	4.65566	2.48e-33	2.73e-32		AL079303.1	2.45031	4.63585	4.37e-22	7.21e-21		AL079303.1	2.35598	4.67854	1.1e-13	5.35e-13
		LINP1	2.41571	3.69909	1.01e-18	5.16e-18		LINP1	2.10955	3.3769	2.28e-08	1.01e-07		LINP1	2.71209	4.06206	3.04e-12	1.3e-11
		BARX1-DT	2.38444	2.29057	1.18e-24	8.54e-24		BARX1-DT	2.02776	2.03017	1.38e-09	7.13e-09		BARX1-DT	2.7728	2.59017	6.29e-19	4.44e-18
		LINC02544	2.37625	3.70973	2.28e-39	3.23e-38		LINC02544	2.38778	3.57305	1.51e-20	2.2e-19		LINC02544	2.30787	3.86098	4.96e-20	3.76e-19
		AL354707.1	2.37094	5.89654	1.95e-43	3.26e-42		AL354707.1	2.24169	5.53637	1.88e-21	2.95e-20		AL354707.1	2.48072	6.28941	1.21e-24	1.24e-23
		DDX11-AS1	2.32423	5.19055	4.97e-99	5.75e-97		DDX11-AS1	2.03149	4.79279	5.15e-46	4.08e-44		DDX11-AS1	2.62407	5.62451	1.67e-64	1.51e-62
		AC093904.4	2.30472	3.93479	1.13e-27	9.64e-27		AC093904.4	2.38841	4.0102	2.41e-16	2.43e-15		AC093904.4	2.18847	3.85662	5.42e-13	2.48e-12
		PVT1	2.24634	9.09232	5.62e-97	5.89e-95		PVT1	2.31214	8.79951	9.29e-55	1.26e-52		PVT1	2.13802	9.40944	9.5e-46	3.03e-44
		HMGA2-AS1	2.20884	4.24435	2.17e-38	2.97e-37		HMGA2-AS1	2.10008	3.84758	4.04e-17	4.45e-16		HMGA2-AS1	2.26758	4.67991	4.17e-26	4.67e-25
		AC105219.4	2.20809	5.02881	2.64e-67	1.03e-65		AC105219.4	2.23597	5.03226	1.84e-33	6.56e-32		AC105219.4	2.16845	5.0247	3.24e-37	6.96e-36
		AC092115.4	2.14036	3.30225	6.39e-44	1.09e-42		AC092115.4	2.03899	3.16873	3.79e-25	7.63e-24		AC092115.4	2.20534	3.45134	4.5e-20	3.43e-19
		AL353693.1	2.11879	2.17767	7.34e-32	7.58e-31		AL353693.1	2.14341	2.20616	1.59e-16	1.63e-15		AL353693.1	2.05775	2.15724	3.27e-17	2.06e-16
		AC093904.2	2.07882	2.63561	2.5e-33	2.75e-32		AC093904.2	2.08166	2.67067	3.88e-19	5.15e-18		AC093904.2	2.04181	2.60443	1.18e-15	6.58e-15
		AC120498.4	2.07484	2.11826	3.09e-26	2.45e-25		AC120498.4	2.03574	2.07455	2.2e-14	1.82e-13		AC120498.4	2.08508	2.17776	3.37e-13	1.57e-12
		AC027601.3	-2.03246	2.89882	8.79e-73	4.09e-71		AC027601.3	-2.05598	2.83871	1.76e-41	1.02e-39		AC027601.3	-2.00194	2.96612	2.84e-33	4.81e-32
		AGAP11	-2.07293	2.21387	6.85e-57	1.93e-55		AGAP11	-2.12167	2.10865	3.58e-34	1.36e-32		AGAP11	-2.02234	2.33372	2.69e-25	2.89e-24
		AC004988.1	-2.09355	4.0696	1.86e-44	3.23e-43		AC004988.1	-2.0005	4.0963	1.21e-23	2.24e-22		AC004988.1	-2.19141	4.03998	1.29e-22	1.16e-21
		LNC-LBCS	-2.15819	3.99484	8.2e-33	8.74e-32		LNC-LBCS	-2.01167	4.16267	1.09e-15	1.03e-14		LNC-LBCS	-2.30104	3.8105	1.52e-19	1.12e-18
		AC144831.1	-2.1974	5.81314	5.69e-64	2.02e-62		AC144831.1	-2.17732	5.84864	1.68e-38	8.73e-37		AC144831.1	-2.20539	5.77227	4.94e-28	6.19e-27
		AF131215.5	-2.23545	6.05312	2.67e-57	7.59e-56		AF131215.5	-2.28267	5.86335	1.68e-35	7.14e-34		AF131215.5	-2.1913	6.26033	8.02e-25	8.34e-24
		AC016924.1	-2.24279	2.39601	9.4e-48	1.86e-46		AC016924.1	-2.30823	2.36042	4.26e-28	1.06e-26		AC016924.1	-2.15689	2.43836	1.94e-21	1.63e-20
		LINC02345	-2.27336	5.70048	6.91e-38	9.24e-37		LINC02345	-2.05872	5.87715	5.16e-18	6.19e-17		LINC02345	-2.49621	5.50557	2.06e-22	1.83e-21
		LINC02302	-2.28668	2.23814	4.27e-28	3.73e-27		LINC02302	-2.33241	2.1885	6.44e-17	6.95e-16		LINC02302	-2.22933	2.29716	6.27e-13	2.87e-12
		NRAD1	-2.2997	2.35481	3.17e-36	3.91e-35		NRAD1	-2.3445	2.3919	1.67e-20	2.42e-19		NRAD1	-2.22716	2.32067	2.34e-17	1.49e-16
		AC018755.4	-2.31049	4.12056	4.8e-46	8.83e-45		AC018755.4	-2.03669	4.37014	6.37e-23	1.12e-21		AC018755.4	-2.59585	3.84586	2.4e-26	2.73e-25
		AC006058.1	-2.31585	5.15585	7.84e-34	8.85e-33		AC006058.1	-2.47061	5.13329	3.27e-19	4.37e-18		AC006058.1	-2.11904	5.18107	2.9e-16	1.69e-15
		AC005165.1	-2.31904	3.8083	5.77e-34	6.54e-33		AC005165.1	-2.30537	3.79192	3.2e-18	3.9e-17		AC005165.1	-2.32378	3.82896	1.69e-17	1.08e-16
		LINC01354	-2.33897	3.41534	2e-49	4.25e-48		LINC01354	-2.62982	3.08252	2.17e-39	1.15e-37		LINC01354	-2.02322	3.77976	5.04e-17	3.12e-16
		AC024337.2	-2.34753	3.08827	1.85e-75	9.48e-74		AC024337.2	-2.12799	3.18864	1.1e-35	4.73e-34		AC024337.2	-2.58563	2.98096	2.34e-43	6.72e-42
		MED4-AS1	-2.34935	2.67067	5.23e-100	6.29e-98		MED4-AS1	-2.41649	2.68868	1.16e-55	1.67e-53		MED4-AS1	-2.2566	2.65182	2.09e-46	6.99e-45
		LINC00092	-2.35246	4.58438	3.15e-54	8.01e-53		LINC00092	-2.41095	4.54276	6.3e-38	3.17e-36		LINC00092	-2.27658	4.6285	1.35e-20	1.07e-19
		AC010754.1	-2.35358	3.33224	1.03e-48	2.1e-47		AC010754.1	-2.28357	3.43804	4.21e-24	8.01e-23		AC010754.1	-2.41213	3.2172	3.59e-27	4.25e-26
		LINC01537	-2.38365	3.01405	2.84e-59	8.64e-58		LINC01537	-2.07162	3.11943	5.28e-33	1.82e-31		LINC01537	-2.73819	2.89708	9.1e-30	1.27e-28
		AC007671.1	-2.38929	2.17656	1.67e-71	7.37e-70		AC007671.1	-2.18593	2.18022	9.94e-33	3.39e-31		AC007671.1	-2.62438	2.17471	6.94e-42	1.89e-40
		AC090559.1	-2.41001	5.96777	1.57e-63	5.51e-62		AC090559.1	-2.01345	6.10396	7.31e-27	1.68e-25		AC090559.1	-2.85826	5.81618	6.01e-41	1.54e-39
		TBX2-AS1	-2.41485	5.51028	3.55e-75	1.79e-73		TBX2-AS1	-2.46342	5.35776	2.32e-46	1.89e-44		TBX2-AS1	-2.36603	5.67578	6.67e-32	1.05e-30
		AC093278.2	-2.46403	6.80898	1.34e-93	1.3e-91		AC093278.2	-2.11497	7.06945	4.57e-48	4.06e-46		AC093278.2	-2.83761	6.52193	4.99e-56	2.7e-54
		LINC02289	-2.46725	3.94179	3.08e-64	1.1e-62		LINC02289	-2.18796	4.13755	5.62e-30	1.54e-28		LINC02289	-2.76809	3.72573	2.02e-38	4.65e-37
		AL034397.3	-2.47816	5.69311	5.38e-56	1.46e-54		AL034397.3	-2.06026	5.87962	9.21e-28	2.24e-26		AL034397.3	-2.94373	5.48785	8.97e-32	1.4e-30
		AL357054.4	-2.49914	5.31918	1.4e-74	6.89e-73		AL357054.4	-2.15537	5.50675	3.93e-35	1.61e-33		AL357054.4	-2.87664	5.11211	2.77e-44	8.23e-43
		LINC01290	-2.5069	3.19615	1.28e-104	1.63e-102		LINC01290	-2.49989	3.23638	3.56e-56	5.4e-54		LINC01290	-2.49871	3.15304	1e-50	4.17e-49
		AC015914.1	-2.52042	2.75479	7.1e-68	2.83e-66		AC015914.1	-2.11689	3.23819	1.67e-30	4.73e-29		AC015914.1	-2.92814	2.22906	3.4e-53	1.57e-51
		LINC02785	-2.57465	2.30953	2.84e-78	1.57e-76		LINC02785	-2.20786	2.51039	9.01e-33	3.08e-31		LINC02785	-2.97779	2.09137	1.74e-52	7.73e-51
		AC147067.2	-2.58932	2.49767	1.57e-85	1.14e-83		AC147067.2	-2.18222	2.63108	3.21e-35	1.34e-33		AC147067.2	-3.05424	2.35097	3.75e-56	2.04e-54
		LINC01506	-2.59287	2.25302	1.21e-75	6.29e-74		LINC01506	-2.50894	2.28557	4.43e-44	3.14e-42		LINC01506	-2.683	2.21577	3.74e-34	6.56e-33
		STARD13-AS	-2.60935	2.29332	2.45e-67	9.63e-66		STARD13-AS	-2.31155	2.54606	3.99e-26	8.63e-25		STARD13-AS	-2.92686	2.01517	4.78e-53	2.17e-51
		LINC01624	-2.62285	2.07731	1.18e-91	1.05e-89		LINC01624	-2.49412	2.13573	1.35e-47	1.19e-45		LINC01624	-2.75928	2.01592	1.7e-46	5.75e-45
		AL391807.1	-2.62633	2.68526	8.09e-59	2.43e-57		AL391807.1	-2.28028	2.90327	4.58e-27	1.08e-25		AL391807.1	-3.0005	2.45082	1.25e-35	2.41e-34
		AC027277.2	-2.63397	2.40238	2.76e-71	1.21e-69		AC027277.2	-2.59973	2.6849	1.48e-37	7.16e-36		AC027277.2	-2.62304	2.0991	1.92e-39	4.59e-38
		AC011899.3	-2.63462	2.75409	3.32e-79	1.92e-77		AC011899.3	-2.34796	3.10285	4.63e-42	2.79e-40		AC011899.3	-2.92449	2.37102	8.62e-46	2.77e-44
		AC011944.1	-2.6425	4.14698	7.42e-49	1.52e-47		AC011944.1	-2.05516	4.58381	1.85e-18	2.29e-17		AC011944.1	-3.27985	3.66845	3.43e-39	8.11e-38
		LINC01836	-2.6583	4.79765	2.59e-58	7.62e-57		LINC01836	-2.22523	5.20841	2.83e-25	5.74e-24		LINC01836	-3.11265	4.34667	8.17e-42	2.21e-40
		LINC00551	-2.66459	3.1941	1.21e-50	2.67e-49		LINC00551	-2.68192	3.30221	1.03e-27	2.5e-26		LINC00551	-2.62359	3.07664	5.79e-25	6.08e-24
		TBX5-AS1	-2.68621	7.49342	4.09e-71	1.78e-69		TBX5-AS1	-2.19047	7.76252	7.47e-32	2.35e-30		TBX5-AS1	-3.23208	7.19754	6.95e-46	2.24e-44
		AC091588.3	-2.69494	2.34403	7.51e-85	5.21e-83		AC091588.3	-2.30423	2.54211	3.49e-35	1.45e-33		AC091588.3	-3.12985	2.12824	2.6e-57	1.49e-55
		LINC01352	-2.71655	2.81454	6.31e-89	4.99e-87		LINC01352	-2.41336	2.98919	7.07e-42	4.18e-40		LINC01352	-3.04845	2.62328	5.61e-52	2.45e-50
		AC096921.2	-2.71655	5.07693	4.44e-96	4.49e-94		AC096921.2	-2.1238	5.55646	2.55e-50	2.71e-48		AC096921.2	-3.35357	4.5513	3.74e-71	4.3e-69
		AP000866.2	-2.75066	4.78227	6.3e-77	3.38e-75		AP000866.2	-2.06563	5.41865	4.75e-30	1.3e-28		AP000866.2	-3.47727	4.08483	5.95e-88	1.24e-85
		LINC01197	-2.76188	4.46138	3.43e-102	4.18e-100		LINC01197	-2.42977	4.59081	8.56e-49	7.93e-47		LINC01197	-3.13453	4.31824	4.89e-58	2.85e-56
		LINC00472	-2.77557	4.44984	1.61e-83	1.06e-81		LINC00472	-2.7945	4.43878	1.11e-44	8.23e-43		LINC00472	-2.74241	4.46136	1.08e-40	2.75e-39
		AL035409.1	-2.77683	2.6838	2.17e-89	1.77e-87		AL035409.1	-2.77669	2.80087	1.09e-46	9.15e-45		AL035409.1	-2.7495	2.55745	5.92e-46	1.92e-44
		LINC01108	-2.78439	2.89249	7.25e-35	8.58e-34		LINC01108	-2.1505	3.13118	2.04e-10	1.15e-09		LINC01108	-3.50843	2.63417	4.43e-36	8.78e-35
		FAM181A-AS1	-2.80145	2.33129	7.14e-50	1.54e-48		FAM181A-AS1	-2.70691	2.24685	2.59e-25	5.25e-24		FAM181A-AS1	-2.91179	2.43261	6.66e-27	7.81e-26
		AC112722.1	-2.81169	2.70904	1.2e-90	1.02e-88		AC112722.1	-2.45687	3.13504	3.96e-41	2.23e-39		AC112722.1	-3.16723	2.24657	1.67e-68	1.8e-66
		AC068700.1	-2.82531	3.43805	5.88e-84	3.96e-82		AC068700.1	-2.9037	3.34442	5.66e-52	6.82e-50		AC068700.1	-2.73329	3.53988	5.45e-35	1.01e-33
		LINC02038	-2.84501	4.13834	9.53e-38	1.26e-36		LINC02038	-2.08684	4.88345	3.24e-12	2.2e-11		LINC02038	-3.64458	3.32335	7.96e-42	2.16e-40
		PICSAR	-2.85126	2.48569	5.92e-39	8.28e-38		PICSAR	-3.13774	2.32982	5.24e-27	1.22e-25		PICSAR	-2.51504	2.66141	1.11e-14	5.75e-14
		AC007743.1	-2.85151	5.52183	2.33e-70	9.97e-69		AC007743.1	-2.60687	5.57879	3.04e-35	1.28e-33		AC007743.1	-3.12652	5.45846	1.67e-37	3.69e-36
		AC004540.2	-2.87795	3.96285	3.11e-82	1.91e-80		AC004540.2	-2.50745	4.24803	4.13e-42	2.51e-40		AC004540.2	-3.27493	3.64966	1.02e-46	3.47e-45
		AL357093.2	-2.89721	3.69315	1.46e-35	1.77e-34		AL357093.2	-2.62349	4.00869	5.19e-16	5.05e-15		AL357093.2	-3.17627	3.35166	4.99e-23	4.59e-22
		LINC00607	-2.92561	4.83136	1.03e-80	6.17e-79		LINC00607	-2.36877	5.34093	3.69e-36	1.63e-34		LINC00607	-3.51464	4.27315	3.73e-63	3.02e-61
		RHOXF1-AS1	-2.93268	6.05368	2.56e-39	3.61e-38		RHOXF1-AS1	-2.88912	6.04379	2.83e-26	6.2e-25		RHOXF1-AS1	-2.97572	6.06193	2.29e-16	1.35e-15
		AL109741.1	-2.95488	3.05582	2.14e-112	3.16e-110		AL109741.1	-2.61866	3.21079	3.89e-54	4.96e-52		AL109741.1	-3.32969	2.88542	1.35e-63	1.15e-61
		LINC00930	-2.95494	3.05316	2.47e-49	5.21e-48		LINC00930	-2.41536	3.55716	9.84e-19	1.26e-17		LINC00930	-3.52398	2.50367	4.03e-41	1.04e-39
		LINC02772	-2.98567	2.56336	2.92e-47	5.66e-46		LINC02772	-2.76288	2.9	4.97e-24	9.4e-23		LINC02772	-3.20104	2.19432	1.95e-26	2.22e-25
		AC006273.1	-3.03413	2.64986	5.33e-111	7.63e-109		AC006273.1	-2.96183	2.75527	3.23e-56	4.99e-54		AC006273.1	-3.09498	2.53662	2.28e-58	1.34e-56
		AC002066.1	-3.03742	3.1645	2.62e-75	1.33e-73		AC002066.1	-2.8914	3.30111	7.15e-34	2.63e-32		AC002066.1	-3.18269	3.01663	4.32e-47	1.49e-45
		AC011511.5	-3.03972	5.3297	1.39e-60	4.43e-59		AC011511.5	-2.15883	5.89514	5.46e-22	8.93e-21		AC011511.5	-4.01246	4.70949	6.87e-53	3.1e-51
		ANKRD44-AS1	-3.05346	3.66772	1.2e-47	2.37e-46		ANKRD44-AS1	-2.60682	4.08333	1.05e-20	1.56e-19		ANKRD44-AS1	-3.52393	3.21295	3.48e-32	5.56e-31
		AP001189.3	-3.05407	4.1391	1.79e-92	1.64e-90		AP001189.3	-2.6642	4.22741	4.32e-43	2.77e-41		AP001189.3	-3.50212	4.04104	8.8e-53	3.95e-51
		PCAT19	-3.13675	7.51418	6.13e-124	1.35e-121		PCAT19	-2.82752	7.6821	1.71e-62	3.5e-60		PCAT19	-3.47323	7.32898	2.64e-68	2.75e-66
		ADAMTS9-AS2	-3.15659	4.5678	2.16e-82	1.37e-80		ADAMTS9-AS2	-2.37664	5.14612	5.03e-31	1.48e-29		ADAMTS9-AS2	-4.00547	3.93453	6.37e-79	1.07e-76
		AC011899.2	-3.15662	6.49109	2.75e-97	2.92e-95		AC011899.2	-2.74489	6.83793	2.82e-53	3.5e-51		AC011899.2	-3.59514	6.10948	5.71e-55	2.88e-53
		LINC00702	-3.18665	5.43517	1.69e-92	1.57e-90		LINC00702	-2.71501	5.63103	2.11e-43	1.38e-41		LINC00702	-3.71671	5.21922	2.17e-54	1.07e-52
		AL135960.1	-3.20461	2.65518	8.33e-116	1.42e-113		AL135960.1	-2.85496	2.88218	7.03e-56	1.03e-53		AL135960.1	-3.5835	2.40828	1.9e-67	1.87e-65
		AC010998.3	-3.21303	2.29156	8.18e-50	1.76e-48		AC010998.3	-3.42603	2.23416	7.23e-32	2.28e-30		AC010998.3	-2.94695	2.36289	3.68e-20	2.82e-19
		AC092071.1	-3.23292	3.27626	1.24e-40	1.83e-39		AC092071.1	-2.23081	4.32078	8.48e-13	6.09e-12		AC092071.1	-4.28721	2.13276	6.68e-54	3.18e-52
		HHIP-AS1	-3.23889	5.96448	4.44e-60	1.38e-58		HHIP-AS1	-2.9158	6.2846	2e-24	3.87e-23		HHIP-AS1	-3.5723	5.61287	6.65e-45	2.04e-43
		SMIM25	-3.24328	8.53908	2.7e-96	2.77e-94		SMIM25	-2.91742	8.73087	5.15e-44	3.62e-42		SMIM25	-3.5949	8.32951	1.98e-58	1.17e-56
		AC004832.1	-3.24454	3.24631	2.83e-51	6.45e-50		AC004832.1	-2.80833	3.69882	9.18e-23	1.58e-21		AC004832.1	-3.69782	2.75146	3.26e-34	5.76e-33
		TARID	-3.25298	4.39351	1.83e-65	6.69e-64		TARID	-2.76505	4.71888	8.66e-28	2.12e-26		TARID	-3.78515	4.03687	5.01e-44	1.47e-42
		AC087521.1	-3.25411	3.43794	1.81e-97	1.97e-95		AC087521.1	-2.73088	3.64426	1.73e-43	1.15e-41		AC087521.1	-3.84745	3.21158	4.82e-60	3.08e-58
		ATP13A4-AS1	-3.27703	2.87646	9.85e-45	1.74e-43		ATP13A4-AS1	-2.63478	3.36587	1.3e-16	1.35e-15		ATP13A4-AS1	-3.97452	2.34091	6.98e-36	1.37e-34
		GATA6-AS1	-3.30077	4.1419	9.41e-82	5.74e-80		GATA6-AS1	-2.87545	4.5385	6.69e-32	2.12e-30		GATA6-AS1	-3.74752	3.70674	7.06e-68	7.18e-66
		CADM3-AS1	-3.33618	3.56284	8.06e-71	3.48e-69		CADM3-AS1	-2.68156	3.94109	3.55e-30	9.85e-29		CADM3-AS1	-4.06168	3.1504	7.41e-48	2.66e-46
		LINC00891	-3.362	2.7676	1.68e-105	2.16e-103		LINC00891	-2.98683	3.08993	2.27e-48	2.03e-46		LINC00891	-3.75998	2.41477	1.14e-67	1.13e-65
		AL033519.4	-3.36422	3.01519	1.65e-59	5.07e-58		AL033519.4	-2.52785	3.63273	4.9e-19	6.47e-18		AL033519.4	-4.27758	2.33961	1.2e-62	9.46e-61
		LINC02185	-3.38787	3.47112	1.65e-75	8.53e-74		LINC02185	-2.78588	3.88342	1.11e-32	3.73e-31		LINC02185	-4.04678	3.01963	1.66e-51	7.19e-50
		BANCR	-3.39437	3.16029	8.31e-59	2.49e-57		BANCR	-3.21805	3.42459	4.92e-29	1.29e-27		BANCR	-3.55817	2.87214	4.76e-33	7.9e-32
		LINC01612	-3.42455	2.67344	1.94e-56	5.37e-55		LINC01612	-2.96986	3.06066	5.48e-22	8.94e-21		LINC01612	-3.90757	2.25129	1.18e-43	3.43e-42
		AC018647.1	-3.43836	3.06281	2.28e-125	5.28e-123		AC018647.1	-3.01687	3.44098	1.83e-63	3.82e-61		AC018647.1	-3.88524	2.64778	2.12e-77	3.37e-75
		AC044810.2	-3.44324	2.61398	4.6e-88	3.55e-86		AC044810.2	-4.04902	2.10669	3.47e-71	1.05e-68		AC044810.2	-2.76126	3.17917	3.31e-31	4.98e-30
		LINC02489	-3.46675	3.34585	2.63e-47	5.11e-46		LINC02489	-2.35688	4.39097	1.42e-14	1.2e-13		LINC02489	-4.65489	2.1975	3.9e-64	3.41e-62
		AC010329.1	-3.46888	5.3728	1.12e-38	1.54e-37		AC010329.1	-2.43168	6.405	2.06e-13	1.57e-12		AC010329.1	-4.56352	4.24413	2.16e-40	5.38e-39
		F11-AS1	-3.48672	2.69927	1.4e-67	5.53e-66		F11-AS1	-3.34454	2.79048	7.66e-37	3.45e-35		F11-AS1	-3.632	2.60314	6e-33	9.91e-32
		LINC01936	-3.5061	6.2399	1.8e-85	1.28e-83		LINC01936	-2.94157	6.68582	5.03e-42	3.01e-40		LINC01936	-4.11401	5.75018	6.39e-54	3.05e-52
		HID1-AS1	-3.5353	2.53546	3.25e-139	1.05e-136		HID1-AS1	-2.96442	2.90521	1.55e-66	3.69e-64		HID1-AS1	-4.16519	2.12916	4.93e-91	1.2e-88
		AP001189.1	-3.57532	3.87048	1.78e-126	4.47e-124		AP001189.1	-3.06147	4.02857	7.7e-58	1.35e-55		AP001189.1	-4.16275	3.69727	4.68e-75	6.3e-73
		TRHDE-AS1	-3.60298	2.62341	1.06e-62	3.62e-61		TRHDE-AS1	-3.32584	2.80397	2.69e-34	1.03e-32		TRHDE-AS1	-3.902	2.42606	4.09e-31	6.12e-30
		AC116407.1	-3.63303	5.34341	4.93e-85	3.45e-83		AC116407.1	-2.71609	6.25085	2.88e-41	1.65e-39		AC116407.1	-4.60317	4.34844	4.09e-88	8.72e-86
		LINC02154	-3.67742	4.65946	8.09e-56	2.16e-54		LINC02154	-4.5416	3.86956	7.49e-55	1.03e-52		LINC02154	-2.73277	5.52369	1.47e-16	8.78e-16
		AC010976.2	-3.69798	2.83803	3.92e-115	6.31e-113		AC010976.2	-3.50822	2.97587	1.17e-57	2.02e-55		AC010976.2	-3.89462	2.69042	2.15e-61	1.48e-59
		AC112206.2	-3.83999	3.60972	2.48e-114	3.85e-112		AC112206.2	-3.72637	3.80812	4.22e-49	4.04e-47		AC112206.2	-3.93535	3.39458	3.22e-80	5.75e-78
		C8orf34-AS1	-3.84393	6.13836	1.63e-43	2.73e-42		C8orf34-AS1	-2.93737	6.87339	1.47e-17	1.68e-16		C8orf34-AS1	-4.82324	5.33428	8.38e-33	1.37e-31
		ADAMTS9-AS1	-3.84463	4.44856	7.26e-115	1.15e-112		ADAMTS9-AS1	-3.22741	4.8562	3.17e-54	4.11e-52		ADAMTS9-AS1	-4.52076	4.00188	3.6e-74	4.7e-72
		AC093110.1	-3.92233	5.67806	9.79e-94	1.1e-120		AC093110.1	-3.73477	5.84546	9.08e-98	8.88e-95		AC093110.1	-4.11424	5.49364	1.82e-105	9.95e-103
		AC026992.2	-3.94215	3.70518	2.38e-97	2.56e-95		AC026992.2	-3.61276	4.16306	1.56e-47	1.36e-45		AC026992.2	-4.26316	3.20537	5.2e-61	3.47e-59
		AL162511.1	-3.96556	4.49808	8.99e-53	2.16e-51		AL162511.1	-2.65457	5.7732	9.09e-19	1.17e-17		AL162511.1	-5.35916	3.10231	2.43e-68	2.56e-66
		AC027288.1	-4.04294	3.18364	1.38e-69	5.72e-68		AC027288.1	-3.16892	3.99101	3.82e-22	6.34e-21		AC027288.1	-4.97163	2.30232	6.57e-93	2.05e-90
		AC004947.1	-4.04539	2.73646	3.37e-109	4.61e-107		AC004947.1	-3.55869	3.08977	4.51e-50	4.61e-48		AC004947.1	-4.57283	2.35077	1.56e-68	1.7e-66
		SRGAP3-AS2	-4.09696	3.81611	5.38e-43	8.86e-42		SRGAP3-AS2	-3.63528	4.25967	1.26e-18	1.61e-17		SRGAP3-AS2	-4.58258	3.33751	1e-28	1.31e-27
		MYO16-AS1	-4.17362	2.87832	5.68e-83	3.66e-81		MYO16-AS1	-4.26637	2.86792	8.91e-44	6.17e-42		MYO16-AS1	-4.04734	2.89453	1.44e-41	3.83e-40
		LRRK2-DT	-4.19926	6.59041	5.23e-76	2.76e-74		LRRK2-DT	-3.59159	7.15483	4.42e-30	1.22e-28		LRRK2-DT	-4.84475	5.97436	1.17e-61	8.51e-60
		AL590226.1	-4.20761	3.23189	6.52e-149	3.27e-146		AL590226.1	-3.84581	3.59841	1.43e-74	4.83e-72		AL590226.1	-4.58126	2.83203	1.32e-88	2.89e-86
		MIR3945HG	-4.24311	3.90905	2.17e-126	5.29e-124		MIR3945HG	-3.87457	4.16486	2.08e-61	3.82e-59		MIR3945HG	-4.6415	3.62853	8.47e-72	1.01e-69
		LINC00261	-4.2961	6.65183	1.71e-40	2.52e-39		LINC00261	-2.66443	8.14252	2.14e-13	1.62e-12		LINC00261	-6.04678	5.02419	1.08e-47	3.87e-46
		AC026369.3	-4.41483	3.75864	2.87e-111	4.18e-109		AC026369.3	-3.90157	4.13065	9.44e-52	1.12e-49		AC026369.3	-4.97307	3.35043	1.76e-68	1.88e-66
		LANCL1-AS1	-4.43356	4.22217	2.47e-93	2.48e-140		LANCL1-AS1	-4.4103	4.35316	1.05e-92	7.68e-90		LANCL1-AS1	-4.43138	4.07924	1.08e-110	9.45e-108
		LINC02471	-4.44351	3.31201	4.61e-75	2.3e-73		LINC02471	-4.10703	3.62679	5.66e-34	2.11e-32		LINC02471	-4.79317	2.96916	1.76e-46	5.92e-45
		AC079467.1	-4.48905	3.59179	1.3e-72	5.93e-71		AC079467.1	-3.61902	4.29347	1.54e-28	3.91e-27		AC079467.1	-5.43317	2.82162	1.53e-58	9.15e-57
		LINC00968	-4.51069	4.52456	2.21e-141	8.31e-139		LINC00968	-4.08207	4.77408	6.41e-69	1.66e-66		LINC00968	-4.98169	4.25061	6.63e-80	1.16e-77
		AC027288.3	-4.57116	4.94071	5.25e-142	2.06e-139		AC027288.3	-4.38254	5.22954	1.59e-64	3.49e-62		AC027288.3	-4.74744	4.62413	5.97e-92	1.69e-89
		LINC02555	-4.5733	4.10663	2.34e-75	1.19e-73		LINC02555	-3.96042	4.51257	4.37e-30	1.21e-28		LINC02555	-5.24419	3.66265	1.46e-54	7.23e-53
[truncated: 9 more rows]
